# Supplementary material for: Serial-omics characterization of equine urine
Source: PLoS One. 2017 Oct 13;12(10):e0186258. doi: 10.1371/journal.pone.0186258 (PMC5640239; doi:10.1371/journal.pone.0186258)
Supplement: S1 Dataset — (XLSX) [file pone.0186258.s001.xlsx]

## Sheet: Equine Urine Spectrum Count
Table I. Proteins identified from serial-omics liquid-liquid extraction of horse urine
Identified Horse Mare Urine Proteins	Accession Number	Alternate ID	Molecular Weight	Number of spectra
Uromodulin OS=Equus caballus GN=UMOD PE=4 SV=1	F7BM54_HORSE	UMOD	70 kDa	376
Calcium-activated chloride channel regulator 1 OS=Equus caballus GN=CLCA1 PE=1 SV=1	CLCA1_HORSE	CLCA1	100 kDa	101
Keratin, type I cytoskeletal 10 OS=Equus caballus GN=LOC100053935 PE=3 SV=1	F6WDW3_HORSE	LOC100053935	43 kDa	66
Protein AMBP OS=Equus caballus GN=AMBP PE=4 SV=1	F6UZH0_HORSE	AMBP	39 kDa	56
Immmunoglobulin lambda light chain OS=Equus caballus PE=4 SV=1	F6QAU5_HORSE		11 kDa	47
Keratin, type II cytoskeletal 1 OS=Equus caballus GN=KRT1 PE=3 SV=1	F7B7X0_HORSE	KRT1	66 kDa	44
Kininogen-1 OS=Equus caballus GN=KNG1 PE=4 SV=1	F7C0Z0_HORSE	KNG1	72 kDa	42
Keratin, type II cytoskeletal 5 OS=Equus caballus GN=KRT5 PE=3 SV=1	F6W7V0_HORSE	KRT5	62 kDa	33
Cadherin 1 OS=Equus caballus GN=CDH1 PE=4 SV=1	F6Y0D9_HORSE	CDH1	89 kDa	26
Poly-Ig receptor OS=Equus caballus GN=PIGR PE=4 SV=1	F6W2K5_HORSE	PIGR	83 kDa	26
EGF-containing fibulin-like extracellular matrix protein 1 OS=Equus caballus GN=EFEMP1 PE=4 SV=1	F6PVG3_HORSE	EFEMP1	55 kDa	25
Cytokeratin-2e OS=Equus caballus GN=LOC100063215 PE=3 SV=1	F6SHJ8_HORSE	LOC100063215	61 kDa	24
Pro-epidermal growth factor OS=Equus caballus GN=EGF PE=4 SV=1	F7B762_HORSE	EGF	133 kDa	23
Keratin, type II cytoskeletal 6A OS=Equus caballus GN=KRT6A PE=3 SV=1	F7AGY4_HORSE	KRT6A	60 kDa	21
Keratin, type I cytoskeletal 16 OS=Equus caballus GN=KRT16 PE=3 SV=1	F6ZEQ3_HORSE	KRT16	51 kDa	20
Ubiquitin A-52 residue ribosomal protein fusion product 1 OS=Equus caballus GN=UBA52 PE=4 SV=1	A0A0B4J1C5_HORSE	UBA52	15 kDa	19
Pantetheinase OS=Equus caballus GN=VNN1 PE=4 SV=1	F6Z129_HORSE	VNN1	58 kDa	17
Antithrombin protein OS=Equus caballus GN=SERPINC1 PE=3 SV=1	F7CYR1_HORSE	SERPINC1	52 kDa	17
Trypsinogen OS=Equus caballus GN=LOC100050047 PE=3 SV=1	F6VNT7_HORSE	LOC100050047	26 kDa	16
Epithelial cell adhesion molecule OS=Equus caballus GN=EPCAM PE=4 SV=1	F6R6Z6_HORSE	EPCAM	33 kDa	16
Keratin, type II cytoskeletal 73 OS=Equus caballus GN=KRT73 PE=3 SV=1	F7C7Y1_HORSE	KRT73	59 kDa	16
Cadherin-6 OS=Equus caballus GN=CDH6 PE=4 SV=1	F6X200_HORSE	CDH6	88 kDa	14
Corticosteroid-binding globulin OS=Equus caballus GN=SERPINA6 PE=3 SV=1	F7DRS2_HORSE	SERPINA6	45 kDa	14
Complement C4-A OS=Equus caballus GN=C4A PE=4 SV=1	F6XSF7_HORSE	C4A	193 kDa	13
Heparan sulfate proteoglycan 2 OS=Equus caballus GN=HSPG2 PE=4 SV=1	F7C0I7_HORSE	HSPG2	466 kDa	12
Butyrophilin-like protein 10 OS=Equus caballus PE=4 SV=1	F6VGK4_HORSE		51 kDa	12
Collagen alpha-3(VI) chain OS=Equus caballus GN=COL6A3 PE=4 SV=1	F6R735_HORSE	COL6A3	342 kDa	11
IgG heavy chain OS=Equus caballus PE=4 SV=1	H9GZT5_HORSE		36 kDa	11
Cadherin-15 OS=Equus caballus GN=CDH15 PE=4 SV=1	F6WEI6_HORSE	CDH15	82 kDa	11
Tenascin-X OS=Equus caballus PE=4 SV=1	F7CCQ6_HORSE		445 kDa	9
Desmocollin-2 OS=Equus caballus GN=DSC2 PE=4 SV=1	F6UVP2_HORSE	DSC2	100 kDa	8
Keratin, type I cytoskeletal 17 OS=Equus caballus GN=KRT17 PE=3 SV=1	F6YIA9_HORSE	KRT17	48 kDa	8
Mucin-5AC OS=Equus caballus GN=MUC5AC PE=4 SV=1	F6QC83_HORSE	MUC5AC	477 kDa	7
Aminopeptidase N OS=Equus caballus GN=ANPEP PE=4 SV=1	F7B847_HORSE	ANPEP	110 kDa	6
Major allergen Equ c 1 OS=Equus caballus PE=1 SV=1	ALL1_HORSE		22 kDa	6
Cartilage intermediate layer protein OS=Equus caballus GN=CILP PE=4 SV=1	F7C2J3_HORSE	CILP	133 kDa	5
Tetratricopeptide repeat protein 28 OS=Equus caballus GN=TTC28 PE=4 SV=1	F6WBY4_HORSE	TTC28	257 kDa	5
Protein FAM151A OS=Equus caballus GN=FAM151A PE=4 SV=1	F6WIV4_HORSE	FAM151A	64 kDa	4
Serum albumin OS=Equus caballus GN=ALB PE=1 SV=1	ALBU_HORSE	ALB	69 kDa	4
Microtubule-actin cross-linking factor 1 OS=Equus caballus GN=MACF1 PE=4 SV=1	F6YMD9_HORSE	MACF1	827 kDa	3
Collagen alpha-1 type I chain OS=Equus caballus GN=COL1A1 PE=4 SV=1	F7A3F7_HORSE	COL1A1	141 kDa	3
Nuclear receptor co-repressor 2 OS=Equus caballus GN=NCOR2 PE=4 SV=1	F6UWM2_HORSE	NCOR2	275 kDa	3
Synapsin-1 isoform Ib OS=Equus caballus GN=SYN1 PE=4 SV=1	F6XVE9_HORSE	SYN1	58 kDa	3
AXL receptor tyrosine kinase OS=Equus caballus GN=AXL PE=3 SV=1	F6VEV4_HORSE	AXL	98 kDa	3
Nuclear receptor-interacting protein 1 OS=Equus caballus GN=NRIP1 PE=4 SV=1	F6QWB9_HORSE	NRIP1	127 kDa	3
Far upstream element-binding protein 2 OS=Equus caballus GN=KHSRP PE=4 SV=1	F7A984_HORSE	KHSRP	70 kDa	3

## Sheet: Equine urine peptide report
110316EhorseUrineProteomics, Spectrum report created on 03/15/2017
Experiment: 110316EhorseUrineProteomics
	Peak List Generator: unknown
		Version: unknown
		Charge States Calculated: unknown
		Deisotoped: unknown
		Textual Annotation: unknown
	Database Set: 1 Database
		Database Name: the Horse_20161102 database
			Version: unknown
			Taxonomy: All Entries
			Number of Proteins: 20312
		Does database contain common contaminants?: unknown
	Search Engine Set: 1 Search Engine
		Search Engine: Mascot
			Version: 2.5.1
			Samples: All Samples
			Fragment Tolerance: 0.80 Da (Monoisotopic)
			Parent Tolerance: 18 PPM (Monoisotopic)
			Fixed Modifications: +57 on C (Carbamidomethyl)
			Variable Modifications: +1 on NQ (Deamidated), +14 on KR (Methyl), +16 on MP (Oxidation), +42 on Kn (Acetyl), +80 on STY (Phospho)
			Database: the Horse_20161102 database (unknown version, 20312 entries)
			Digestion Enzyme: Trypsin
			Max Missed Cleavages: 2
			Probability Model:
				Mudpit_102016EHU3CTio2 (F002270): LFDR Model, Classifier data: Bayes, Good (50%) m:66.6/s:14.0 m:42.3/s:3.35 m:NA m:38.5/s:19.6, Bad (50%) m:26.1/s:8.78 m:32.7/s:7.10 m:NA m:7.55/s:5.70 [all charge states]
	Scaffold: Version: Scaffold_4.7.5
		Modification Metadata Set: 1541 modifications
			Source: D:\Program Files\Scaffold 4Q+S\parameters\unimod.xml
			Comment:
		Protein Grouping Strategy: Experiment-wide grouping with binary peptide-protein weights
		Peptide Thresholds: 42.0% minimum
		Protein Thresholds: 96.0% minimum and 3 peptides minimum
		Peptide FDR: 0.6% (Decoy)
		Protein FDR: 4.3% (Decoy)
		GO Annotation Source(s): NCBI (downloaded Nov 2, 2016)
		Alternate ID Source(s): FASTA:UniProt/Swiss-Prot (UniProtKB)
Experiment name	Biological sample category	Biological sample name	MS/MS sample name	Protein name	Protein accession numbers	Database sources	Protein molecular weight (Da)	Protein identification probability	Exclusive unique peptide count	Exclusive unique spectrum count	Exclusive spectrum count	Percentage of total spectra	Percentage sequence coverage	Manual validation	Assigned	Spectrum name	Peptide sequence	Previous amino acid	Next amino acid	Peptide identification probability	Mascot Ion score	Mascot Identity score	Mascot Delta Ion Score	Number of enzymatic termini	Fixed modifications identified by spectrum	Variable modifications identified by spectrum	Observed m/z	Actual peptide mass (AMU)	Calculated +1H Peptide Mass (AMU)	Spectrum charge	Actual minus calculated peptide mass (AMU)	Actual minus calculated peptide mass (PPM)	Retention Time (sec)	Total Ion Current	Peptide start index	Peptide stop index	Exclusive	Other Proteins
110316EhorseUrineProteomics	Equine	Horse Urine Proteomics	Mudpit_102016EHU3CTio2 (F002270)	Uncharacterized protein OS=Equus caballus GN=CDH6 PE=4 SV=1	F6X200_HORSE	Horse_20161102.fasta	88184.2	1	5	5	14	6.02e-05	0.081	possibly correct	TRUE	102016EHU3ATio2.6166.6166.2 File:"102016EHU3ATio2.raw", NativeID:"controllerType=0 controllerNumber=1 scan=6166"	IHDINDNEPIFTK	K	E	0.997	43.8	44	32.5	2			778.392	1554.77	1555.78	2	0.001436	0.923	2475.98	3091.4	149	161	TRUE
110316EhorseUrineProteomics	Equine	Horse Urine Proteomics	Mudpit_102016EHU3CTio2 (F002270)	Uncharacterized protein OS=Equus caballus GN=CDH6 PE=4 SV=1	F6X200_HORSE	Horse_20161102.fasta	88184.2	1	5	5	14	6.02e-05	0.081	possibly correct	TRUE	102016EHU1BTio2.5863.5863.2 File:"102016EHU1BTio2.raw", NativeID:"controllerType=0 controllerNumber=1 scan=5863"	IHDINDNEPIFTK	K	E	0.997	45.7	44	36.3	2			778.39	1554.77	1555.78	2	-0.002714	-1.744	2623.6	3373.07	149	161	TRUE
110316EhorseUrineProteomics	Equine	Horse Urine Proteomics	Mudpit_102016EHU3CTio2 (F002270)	Uncharacterized protein OS=Equus caballus GN=CDH6 PE=4 SV=1	F6X200_HORSE	Horse_20161102.fasta	88184.2	1	5	5	14	6.02e-05	0.081	possibly correct	TRUE	102016EHU1ATio2.6428.6428.2 File:"102016EHU1ATio2.raw", NativeID:"controllerType=0 controllerNumber=1 scan=6428"	IHDINDNEPIFTK	K	E	0.997	49.8	44	35.5	2			778.391	1554.77	1555.78	2	-0.0008839	-0.5682	2555.41	5182.98	149	161	TRUE
110316EhorseUrineProteomics	Equine	Horse Urine Proteomics	Mudpit_102016EHU3CTio2 (F002270)	Uncharacterized protein OS=Equus caballus GN=CDH6 PE=4 SV=1	F6X200_HORSE	Horse_20161102.fasta	88184.2	1	5	5	14	6.02e-05	0.081	possibly correct	TRUE	102016EHU2BTio2.5823.5823.2 File:"102016EHU2BTio2.raw", NativeID:"controllerType=0 controllerNumber=1 scan=5823"	IHDINDNEPIFTK	K	E	0.997	57.4	44.1	45.5	2			778.39	1554.77	1555.78	2	-0.002958	-1.901	2506.57	4760.31	149	161	TRUE
110316EhorseUrineProteomics	Equine	Horse Urine Proteomics	Mudpit_102016EHU3CTio2 (F002270)	Uncharacterized protein OS=Equus caballus GN=CDH6 PE=4 SV=1	F6X200_HORSE	Horse_20161102.fasta	88184.2	1	5	5	14	6.02e-05	0.081	possibly correct	TRUE	102016EHU3BTio2.8024.8024.2 File:"102016EHU3BTio2.raw", NativeID:"controllerType=0 controllerNumber=1 scan=8024"	ImVEDVDEPPIFSK	R	L	0.572	22.9	44.8	10.3	2		m2: Oxidation (+15.99)	818.405	1634.79	1634.8	2	1.003	0.4514	3023.55	2778.54	372	385	TRUE
110316EhorseUrineProteomics	Equine	Horse Urine Proteomics	Mudpit_102016EHU3CTio2 (F002270)	Uncharacterized protein OS=Equus caballus GN=CDH6 PE=4 SV=1	F6X200_HORSE	Horse_20161102.fasta	88184.2	1	5	5	14	6.02e-05	0.081	possibly correct	TRUE	102016EHU3BTio2.7838.7838.2 File:"102016EHU3BTio2.raw", NativeID:"controllerType=0 controllerNumber=1 scan=7838"	ImVEDVDEPPIFSK	R	L	0.997	28.3	44.6	13.6	2		m2: Oxidation (+15.99)	817.901	1633.79	1634.8	2	-0.003613	-2.21	2975.49	2714.23	372	385	TRUE
110316EhorseUrineProteomics	Equine	Horse Urine Proteomics	Mudpit_102016EHU3CTio2 (F002270)	Uncharacterized protein OS=Equus caballus GN=CDH6 PE=4 SV=1	F6X200_HORSE	Horse_20161102.fasta	88184.2	1	5	5	14	6.02e-05	0.081	possibly correct	TRUE	102016EHU1BTio2.7374.7374.2 File:"102016EHU1BTio2.raw", NativeID:"controllerType=0 controllerNumber=1 scan=7374"	ImVEDVDEPPIFSK	R	L	0.997	29.4	44.6	15.6	2		m2: Oxidation (+15.99)	817.903	1633.79	1634.8	2	0.000537	0.3285	3048.88	3297.64	372	385	TRUE
110316EhorseUrineProteomics	Equine	Horse Urine Proteomics	Mudpit_102016EHU3CTio2 (F002270)	Uncharacterized protein OS=Equus caballus GN=CDH6 PE=4 SV=1	F6X200_HORSE	Horse_20161102.fasta	88184.2	1	5	5	14	6.02e-05	0.081	possibly correct	TRUE	102016EHU2ATio2.8286.8286.2 File:"102016EHU2ATio2.raw", NativeID:"controllerType=0 controllerNumber=1 scan=8286"	ImVEDVDEPPIFSK	R	L	0.997	31.8	44.9	15.5	2		m2: Oxidation (+15.99)	818.404	1634.79	1634.8	2	1.002	-0.4436	3000.72	3679.2	372	385	TRUE
110316EhorseUrineProteomics	Equine	Horse Urine Proteomics	Mudpit_102016EHU3CTio2 (F002270)	Uncharacterized protein OS=Equus caballus GN=CDH6 PE=4 SV=1	F6X200_HORSE	Horse_20161102.fasta	88184.2	1	5	5	14	6.02e-05	0.081	possibly correct	TRUE	102016EHU3ATio2.8039.8039.2 File:"102016EHU3ATio2.raw", NativeID:"controllerType=0 controllerNumber=1 scan=8039"	ImVEDVDEPPIFSK	R	L	0.997	38	44.6	22.3	2		m2: Oxidation (+15.99)	817.905	1633.8	1634.8	2	0.004199	2.569	2979.69	3320.56	372	385	TRUE
110316EhorseUrineProteomics	Equine	Horse Urine Proteomics	Mudpit_102016EHU3CTio2 (F002270)	Uncharacterized protein OS=Equus caballus GN=CDH6 PE=4 SV=1	F6X200_HORSE	Horse_20161102.fasta	88184.2	1	5	5	14	6.02e-05	0.081	possibly correct	TRUE	102016EHU2BTio2.7775.7775.2 File:"102016EHU2BTio2.raw", NativeID:"controllerType=0 controllerNumber=1 scan=7775"	ImVEDVDEPPIFSK	R	L	0.997	54.1	44.7	33.5	2		m2: Oxidation (+15.99)	817.903	1633.79	1634.8	2	-0.000683	-0.4178	3020.48	3589.37	372	385	TRUE
110316EhorseUrineProteomics	Equine	Horse Urine Proteomics	Mudpit_102016EHU3CTio2 (F002270)	Uncharacterized protein OS=Equus caballus GN=CDH6 PE=4 SV=1	F6X200_HORSE	Horse_20161102.fasta	88184.2	1	5	5	14	6.02e-05	0.081	possibly correct	TRUE	092216EHU3B.1965.1965.2 File:"092216EHU3B.raw", NativeID:"controllerType=0 controllerNumber=1 scan=1965"	LHSDQDRGDGSLK	K	Y	0.997	36.2	43.2	20.1	2			714.855	1427.7	1427.69	2	1.016	9.3	822.06	4300.13	77	89	TRUE
110316EhorseUrineProteomics	Equine	Horse Urine Proteomics	Mudpit_102016EHU3CTio2 (F002270)	Uncharacterized protein OS=Equus caballus GN=CDH6 PE=4 SV=1	F6X200_HORSE	Horse_20161102.fasta	88184.2	1	5	5	14	6.02e-05	0.081	possibly correct	TRUE	092216EHU1A.3780.3780.2 File:"092216EHU1A.raw", NativeID:"controllerType=0 controllerNumber=1 scan=3780"	TPESSPPGTPIGR	K	I	0.997	33.8	42.6	18.5	2			648.332	1294.65	1295.66	2	-0.001606	-1.239	1400.85	9745.97	277	289	TRUE
110316EhorseUrineProteomics	Equine	Horse Urine Proteomics	Mudpit_102016EHU3CTio2 (F002270)	Uncharacterized protein OS=Equus caballus GN=CDH6 PE=4 SV=1	F6X200_HORSE	Horse_20161102.fasta	88184.2	1	5	5	14	6.02e-05	0.081	possibly correct	TRUE	092216EHU3A.3863.3863.2 File:"092216EHU3A.raw", NativeID:"controllerType=0 controllerNumber=1 scan=3863"	TPESSPPGTPIGR	K	I	0.997	39	41.8	22.4	2			648.838	1295.66	1295.66	2	1.01	5.413	1405.47	19046.5	277	289	TRUE
110316EhorseUrineProteomics	Equine	Horse Urine Proteomics	Mudpit_102016EHU3CTio2 (F002270)	Uncharacterized protein OS=Equus caballus GN=CDH6 PE=4 SV=1	F6X200_HORSE	Horse_20161102.fasta	88184.2	1	5	5	14	6.02e-05	0.081	possibly correct	TRUE	092216EHU1A.2621.2621.2 File:"092216EHU1A.raw", NativeID:"controllerType=0 controllerNumber=1 scan=2621"	VEASNPHVEPR	K	F	0.997	33.3	41.4	12.2	2			617.812	1233.61	1234.62	2	-0.0003319	-0.2689	1007.54	3286.49	347	357	TRUE
110316EhorseUrineProteomics	Equine	Horse Urine Proteomics	Mudpit_102016EHU3CTio2 (F002270)	Uncharacterized protein OS=Equus caballus GN=EGF PE=4 SV=1	F7B762_HORSE	Horse_20161102.fasta	132608	1	8	10	23	9.89e-05	0.0652	possibly correct	TRUE	102016EHU1ATio2.3680.3680.2 File:"102016EHU1ATio2.raw", NativeID:"controllerType=0 controllerNumber=1 scan=3680"	ADLNGVEEK	R	V	0.997	34	39	15.5	2			487.744	973.473	974.479	2	0.001654	1.697	1812.59	14273.5	185	193	TRUE
110316EhorseUrineProteomics	Equine	Horse Urine Proteomics	Mudpit_102016EHU3CTio2 (F002270)	Uncharacterized protein OS=Equus caballus GN=EGF PE=4 SV=1	F7B762_HORSE	Horse_20161102.fasta	132608	1	8	10	23	9.89e-05	0.0652	possibly correct	TRUE	102016EHU2BTio2.5006.5006.2 File:"102016EHU2BTio2.raw", NativeID:"controllerType=0 controllerNumber=1 scan=5006"	ALIEGSDLNGK	K	F	0.667	27.9	41.6	5.12	2			559.3	1116.59	1116.59	2	1.003	0.2017	2272.11	4783.14	577	587	TRUE
110316EhorseUrineProteomics	Equine	Horse Urine Proteomics	Mudpit_102016EHU3CTio2 (F002270)	Uncharacterized protein OS=Equus caballus GN=EGF PE=4 SV=1	F7B762_HORSE	Horse_20161102.fasta	132608	1	8	10	23	9.89e-05	0.0652	possibly correct	TRUE	102016EHU1ATio2.5417.5417.2 File:"102016EHU1ATio2.raw", NativeID:"controllerType=0 controllerNumber=1 scan=5417"	ALIEGSDLNGK	K	F	0.997	31.2	41.7	16	2			558.798	1115.58	1116.59	2	-0.0004639	-0.4155	2289.22	10198.3	577	587	TRUE
110316EhorseUrineProteomics	Equine	Horse Urine Proteomics	Mudpit_102016EHU3CTio2 (F002270)	Uncharacterized protein OS=Equus caballus GN=EGF PE=4 SV=1	F7B762_HORSE	Horse_20161102.fasta	132608	1	8	10	23	9.89e-05	0.0652	possibly correct	TRUE	102016EHU3ATio2.5338.5338.2 File:"102016EHU3ATio2.raw", NativeID:"controllerType=0 controllerNumber=1 scan=5338"	ALIEGSDLNGK	K	F	0.997	42.2	41.7	12.1	2			558.798	1115.58	1116.59	2	-0.0004639	-0.4155	2253.38	9762.8	577	587	TRUE
110316EhorseUrineProteomics	Equine	Horse Urine Proteomics	Mudpit_102016EHU3CTio2 (F002270)	Uncharacterized protein OS=Equus caballus GN=EGF PE=4 SV=1	F7B762_HORSE	Horse_20161102.fasta	132608	1	8	10	23	9.89e-05	0.0652	possibly correct	TRUE	102016EHU3ATio2.6423.6423.2 File:"102016EHU3ATio2.raw", NativeID:"controllerType=0 controllerNumber=1 scan=6423"	ALIEGSDLnGKFR	K	E	0.997	30.9	42.8	20.7	2		n9: Deamidated (+0.98)	710.871	1419.73	1420.74	2	-0.009328	-6.566	2542.48	4098.05	577	589	TRUE
110316EhorseUrineProteomics	Equine	Horse Urine Proteomics	Mudpit_102016EHU3CTio2 (F002270)	Uncharacterized protein OS=Equus caballus GN=EGF PE=4 SV=1	F7B762_HORSE	Horse_20161102.fasta	132608	1	8	10	23	9.89e-05	0.0652	possibly correct	TRUE	102016EHU3ATio2.4034.4034.2 File:"102016EHU3ATio2.raw", NativeID:"controllerType=0 controllerNumber=1 scan=4034"	AVHPLmQPEADGGAQASDQK	K	V	0.498	24.3	47.1	8.12	2		m6: Oxidation (+15.99)	1033.48	2064.95	2065.96	2	0.000901	0.4361	1914.84	1475.15	297	316	TRUE
110316EhorseUrineProteomics	Equine	Horse Urine Proteomics	Mudpit_102016EHU3CTio2 (F002270)	Uncharacterized protein OS=Equus caballus GN=EGF PE=4 SV=1	F7B762_HORSE	Horse_20161102.fasta	132608	1	8	10	23	9.89e-05	0.0652	possibly correct	TRUE	102016EHU2BTio2.3966.3966.3 File:"102016EHU2BTio2.raw", NativeID:"controllerType=0 controllerNumber=1 scan=3966"	AVHPLmQPEADGGAQASDQK	K	V	0.633	26.1	47.2	2.44	2		m6: Oxidation (+15.99)	689.325	2064.95	2065.96	3	-0.000394	-0.1907	1942.75	4047.2	297	316	TRUE
110316EhorseUrineProteomics	Equine	Horse Urine Proteomics	Mudpit_102016EHU3CTio2 (F002270)	Uncharacterized protein OS=Equus caballus GN=EGF PE=4 SV=1	F7B762_HORSE	Horse_20161102.fasta	132608	1	8	10	23	9.89e-05	0.0652	possibly correct	TRUE	092216EHU1A.3554.3554.3 File:"092216EHU1A.raw", NativeID:"controllerType=0 controllerNumber=1 scan=3554"	AVHPLmQPEADGGAQASDQK	K	V	0.997	42.1	47.2	2.19	2		m6: Oxidation (+15.99)	689.325	2064.95	2065.96	3	0.000338	0.1636	1329.22	5753.81	297	316	TRUE
110316EhorseUrineProteomics	Equine	Horse Urine Proteomics	Mudpit_102016EHU3CTio2 (F002270)	Uncharacterized protein OS=Equus caballus GN=EGF PE=4 SV=1	F7B762_HORSE	Horse_20161102.fasta	132608	1	8	10	23	9.89e-05	0.0652	possibly correct	TRUE	102016EHU3ATio2.4035.4035.3 File:"102016EHU3ATio2.raw", NativeID:"controllerType=0 controllerNumber=1 scan=4035"	AVHPLmQPEADGGAQASDQK	K	V	0.997	45.9	47.1	1.79	2		m6: Oxidation (+15.99)	689.325	2064.95	2065.96	3	-0.000943	-0.4564	1915.04	5290.05	297	316	TRUE
110316EhorseUrineProteomics	Equine	Horse Urine Proteomics	Mudpit_102016EHU3CTio2 (F002270)	Uncharacterized protein OS=Equus caballus GN=EGF PE=4 SV=1	F7B762_HORSE	Horse_20161102.fasta	132608	1	8	10	23	9.89e-05	0.0652	possibly correct	TRUE	092216EHU2A.4030.4030.3 File:"092216EHU2A.raw", NativeID:"controllerType=0 controllerNumber=1 scan=4030"	AVHPLmqPEADGGAQASDQK	K	V	0.997	48.6	47.1	1.05	2		m6: Oxidation (+15.99), q7: Deamidated (+0.98)	689.992	2066.95	2066.95	3	1.017	6.958	1437.11	6022.98	297	316	TRUE
110316EhorseUrineProteomics	Equine	Horse Urine Proteomics	Mudpit_102016EHU3CTio2 (F002270)	Uncharacterized protein OS=Equus caballus GN=EGF PE=4 SV=1	F7B762_HORSE	Horse_20161102.fasta	132608	1	8	10	23	9.89e-05	0.0652	possibly correct	TRUE	102016EHU1ATio2.4146.4146.2 File:"102016EHU1ATio2.raw", NativeID:"controllerType=0 controllerNumber=1 scan=4146"	AVHPLmQPEADGGAQASDQK	K	V	0.997	49.9	47.2	15.5	2		m6: Oxidation (+15.99)	1033.49	2064.96	2065.96	2	0.002367	1.146	1949.58	1681.26	297	316	TRUE
110316EhorseUrineProteomics	Equine	Horse Urine Proteomics	Mudpit_102016EHU3CTio2 (F002270)	Uncharacterized protein OS=Equus caballus GN=EGF PE=4 SV=1	F7B762_HORSE	Horse_20161102.fasta	132608	1	8	10	23	9.89e-05	0.0652	possibly correct	TRUE	102016EHU2ATio2.4145.4145.3 File:"102016EHU2ATio2.raw", NativeID:"controllerType=0 controllerNumber=1 scan=4145"	AVHPLmQPEADGGAQASDQK	K	V	0.997	63.7	47.1	1.25	2		m6: Oxidation (+15.99)	689.324	2064.95	2065.96	3	-0.002956	-1.431	1946.94	7004.24	297	316	TRUE
110316EhorseUrineProteomics	Equine	Horse Urine Proteomics	Mudpit_102016EHU3CTio2 (F002270)	Uncharacterized protein OS=Equus caballus GN=EGF PE=4 SV=1	F7B762_HORSE	Horse_20161102.fasta	132608	1	8	10	23	9.89e-05	0.0652	possibly correct	TRUE	092216EHU3A.3647.3647.3 File:"092216EHU3A.raw", NativeID:"controllerType=0 controllerNumber=1 scan=3647"	AVHPLmQPEADGGAQASDQK	K	V	0.997	64.6	47.2	0	2		m6: Oxidation (+15.99)	689.327	2064.96	2065.96	3	0.006566	3.178	1331.35	9835.78	297	316	TRUE
110316EhorseUrineProteomics	Equine	Horse Urine Proteomics	Mudpit_102016EHU3CTio2 (F002270)	Uncharacterized protein OS=Equus caballus GN=EGF PE=4 SV=1	F7B762_HORSE	Horse_20161102.fasta	132608	1	8	10	23	9.89e-05	0.0652	possibly correct	TRUE	102016EHU1ATio2.4155.4155.3 File:"102016EHU1ATio2.raw", NativeID:"controllerType=0 controllerNumber=1 scan=4155"	AVHPLmQPEADGGAQASDQK	K	V	0.997	71	47.1	2.91	2		m6: Oxidation (+15.99)	689.325	2064.95	2065.96	3	-0.001858	-0.8993	1951.74	7395.15	297	316	TRUE
110316EhorseUrineProteomics	Equine	Horse Urine Proteomics	Mudpit_102016EHU3CTio2 (F002270)	Uncharacterized protein OS=Equus caballus GN=EGF PE=4 SV=1	F7B762_HORSE	Horse_20161102.fasta	132608	1	8	10	23	9.89e-05	0.0652	possibly correct	TRUE	102016EHU2ATio2.5663.5663.2 File:"102016EHU2ATio2.raw", NativeID:"controllerType=0 controllerNumber=1 scan=5663"	EIIVREDISQPR	R	G	0.441	27.3	41.1	6.19	2			727.901	1453.79	1454.8	2	-0.001742	-1.197	2333.85	5451.35	590	601	TRUE
110316EhorseUrineProteomics	Equine	Horse Urine Proteomics	Mudpit_102016EHU3CTio2 (F002270)	Uncharacterized protein OS=Equus caballus GN=EGF PE=4 SV=1	F7B762_HORSE	Horse_20161102.fasta	132608	1	8	10	23	9.89e-05	0.0652	possibly correct	TRUE	102016EHU1ATio2.5149.5149.2 File:"102016EHU1ATio2.raw", NativeID:"controllerType=0 controllerNumber=1 scan=5149"	SPANVAVDPVER	K	L	0.607	25	41.7	10.8	2			627.328	1252.64	1253.65	2	-0.0005699	-0.4546	2215.48	10668.5	159	170	TRUE
110316EhorseUrineProteomics	Equine	Horse Urine Proteomics	Mudpit_102016EHU3CTio2 (F002270)	Uncharacterized protein OS=Equus caballus GN=EGF PE=4 SV=1	F7B762_HORSE	Horse_20161102.fasta	132608	1	8	10	23	9.89e-05	0.0652	possibly correct	TRUE	102016EHU3ATio2.5036.5036.2 File:"102016EHU3ATio2.raw", NativeID:"controllerType=0 controllerNumber=1 scan=5036"	SPANVAVDPVER	K	L	0.997	33.6	41.8	15.1	2			627.328	1252.64	1253.65	2	-8.194e-05	-0.06536	2174.29	7071.91	159	170	TRUE
110316EhorseUrineProteomics	Equine	Horse Urine Proteomics	Mudpit_102016EHU3CTio2 (F002270)	Uncharacterized protein OS=Equus caballus GN=EGF PE=4 SV=1	F7B762_HORSE	Horse_20161102.fasta	132608	1	8	10	23	9.89e-05	0.0652	possibly correct	TRUE	102016EHU2ATio2.5164.5164.2 File:"102016EHU2ATio2.raw", NativeID:"controllerType=0 controllerNumber=1 scan=5164"	SPANVAVDPVER	K	L	0.997	40	41.7	28.2	2			627.329	1252.64	1253.65	2	0.001748	1.394	2206.63	6529.38	159	170	TRUE
110316EhorseUrineProteomics	Equine	Horse Urine Proteomics	Mudpit_102016EHU3CTio2 (F002270)	Uncharacterized protein OS=Equus caballus GN=EGF PE=4 SV=1	F7B762_HORSE	Horse_20161102.fasta	132608	1	8	10	23	9.89e-05	0.0652	possibly correct	TRUE	092216EHU2A.4626.4626.2 File:"092216EHU2A.raw", NativeID:"controllerType=0 controllerNumber=1 scan=4626"	SPANVAVDPVER	K	L	0.997	53.3	42.3	35.8	2			627.323	1252.63	1253.65	2	-0.009116	-7.272	1625.29	30393.4	159	170	TRUE
110316EhorseUrineProteomics	Equine	Horse Urine Proteomics	Mudpit_102016EHU3CTio2 (F002270)	Uncharacterized protein OS=Equus caballus GN=EGF PE=4 SV=1	F7B762_HORSE	Horse_20161102.fasta	132608	1	8	10	23	9.89e-05	0.0652	possibly correct	TRUE	102016EHU1ATio2.5432.5432.2 File:"102016EHU1ATio2.raw", NativeID:"controllerType=0 controllerNumber=1 scan=5432"	SVIEmADLDGSK	K	R	0.534	25.3	41.7	11	2		m5: Oxidation (+15.99)	640.804	1279.59	1280.6	2	-0.002573	-2.009	2293.05	7505.19	664	675	TRUE
110316EhorseUrineProteomics	Equine	Horse Urine Proteomics	Mudpit_102016EHU3CTio2 (F002270)	Uncharacterized protein OS=Equus caballus GN=EGF PE=4 SV=1	F7B762_HORSE	Horse_20161102.fasta	132608	1	8	10	23	9.89e-05	0.0652	possibly correct	TRUE	102016EHU3ATio2.5374.5374.2 File:"102016EHU3ATio2.raw", NativeID:"controllerType=0 controllerNumber=1 scan=5374"	SVIEmADLDGSK	K	R	0.997	38.9	41.8	21.7	2		m5: Oxidation (+15.99)	640.807	1279.6	1280.6	2	0.002311	1.805	2263.69	7972.47	664	675	TRUE
110316EhorseUrineProteomics	Equine	Horse Urine Proteomics	Mudpit_102016EHU3CTio2 (F002270)	Uncharacterized protein OS=Equus caballus GN=EGF PE=4 SV=1	F7B762_HORSE	Horse_20161102.fasta	132608	1	8	10	23	9.89e-05	0.0652	possibly correct	TRUE	102016EHU2ATio2.5519.5519.2 File:"102016EHU2ATio2.raw", NativeID:"controllerType=0 controllerNumber=1 scan=5519"	SVIEmADLDGSK	K	R	0.997	39.8	41.8	24.4	2		m5: Oxidation (+15.99)	640.807	1279.6	1280.6	2	0.001701	1.328	2298.1	7831.69	664	675	TRUE
110316EhorseUrineProteomics	Equine	Horse Urine Proteomics	Mudpit_102016EHU3CTio2 (F002270)	Uncharacterized protein OS=Equus caballus GN=EGF PE=4 SV=1	F7B762_HORSE	Horse_20161102.fasta	132608	1	8	10	23	9.89e-05	0.0652	possibly correct	TRUE	102016EHU2ATio2.5218.5218.2 File:"102016EHU2ATio2.raw", NativeID:"controllerType=0 controllerNumber=1 scan=5218"	SVIEmADLDGSKR	K	R	0.997	26.2	43.3	15.4	2		m5: Oxidation (+15.99)	718.857	1435.7	1436.71	2	0.001431	0.9961	2219.78	4792.77	664	676	TRUE
110316EhorseUrineProteomics	Equine	Horse Urine Proteomics	Mudpit_102016EHU3CTio2 (F002270)	Uncharacterized protein OS=Equus caballus GN=MUC5AC PE=4 SV=1	F6QC83_HORSE	Horse_20161102.fasta	476551	1	7	7	7	3.01e-05	0.0189	possibly correct	TRUE	092216EHU3A.1997.1997.2 File:"092216EHU3A.raw", NativeID:"controllerType=0 controllerNumber=1 scan=1997"	ALNPAHNGR	R	V	0.997	37.1	38.8	20.6	2			475.25	948.486	949.496	2	-0.003216	-3.387	772.454	24423.9	70	78	TRUE
110316EhorseUrineProteomics	Equine	Horse Urine Proteomics	Mudpit_102016EHU3CTio2 (F002270)	Uncharacterized protein OS=Equus caballus GN=MUC5AC PE=4 SV=1	F6QC83_HORSE	Horse_20161102.fasta	476551	1	7	7	7	3.01e-05	0.0189	possibly correct	TRUE	092216EHU1A.4058.4058.2 File:"092216EHU1A.raw", NativeID:"controllerType=0 controllerNumber=1 scan=4058"	FSPScPDAPAPK	K	D	0.997	43.1	41.4	22	2	c5: Carbamidomethyl (+57.02)		637.297	1272.58	1273.59	2	-0.0006172	-0.4846	1484.67	27410.6	1063	1074	TRUE
110316EhorseUrineProteomics	Equine	Horse Urine Proteomics	Mudpit_102016EHU3CTio2 (F002270)	Uncharacterized protein OS=Equus caballus GN=MUC5AC PE=4 SV=1	F6QC83_HORSE	Horse_20161102.fasta	476551	1	7	7	7	3.01e-05	0.0189	possibly correct	TRUE	102016EHU2ATio2.8545.8545.2 File:"102016EHU2ATio2.raw", NativeID:"controllerType=0 controllerNumber=1 scan=8545"	GIDSGDFDTLENLR	R	A	0.997	57.8	43.6	42.6	2			776.367	1550.72	1551.73	2	-0.00309	-1.991	3066.6	3711.74	1392	1405	TRUE
110316EhorseUrineProteomics	Equine	Horse Urine Proteomics	Mudpit_102016EHU3CTio2 (F002270)	Uncharacterized protein OS=Equus caballus GN=MUC5AC PE=4 SV=1	F6QC83_HORSE	Horse_20161102.fasta	476551	1	7	7	7	3.01e-05	0.0189	possibly correct	TRUE	092216EHU1A.8952.8952.2 File:"092216EHU1A.raw", NativeID:"controllerType=0 controllerNumber=1 scan=8952"	LTPFEFGNLQK	K	M	0.997	29.9	41.7	17.6	2			647.345	1292.68	1293.68	2	-0.0003039	-0.2349	2678.74	8703.97	229	239	TRUE
110316EhorseUrineProteomics	Equine	Horse Urine Proteomics	Mudpit_102016EHU3CTio2 (F002270)	Uncharacterized protein OS=Equus caballus GN=MUC5AC PE=4 SV=1	F6QC83_HORSE	Horse_20161102.fasta	476551	1	7	7	7	3.01e-05	0.0189	possibly correct	TRUE	102016EHU2ATio2.7333.7333.2 File:"102016EHU2ATio2.raw", NativeID:"controllerType=0 controllerNumber=1 scan=7333"	NSGDFDTFQNLR	R	S	0.997	42.8	42.5	29.8	2			707.324	1412.63	1413.64	2	0.001838	1.3	2770.34	4304.98	1592	1603	TRUE
110316EhorseUrineProteomics	Equine	Horse Urine Proteomics	Mudpit_102016EHU3CTio2 (F002270)	Uncharacterized protein OS=Equus caballus GN=MUC5AC PE=4 SV=1	F6QC83_HORSE	Horse_20161102.fasta	476551	1	7	7	7	3.01e-05	0.0189	possibly correct	TRUE	092216EHU3A.1967.1967.2 File:"092216EHU3A.raw", NativeID:"controllerType=0 controllerNumber=1 scan=1967"	QQGcSSSGPVR	R	L	0.997	32.2	40.1	0	2	c4: Carbamidomethyl (+57.02)		582.269	1162.52	1162.53	2	1.004	0.71	764.312	9443.76	4416	4426	TRUE
110316EhorseUrineProteomics	Equine	Horse Urine Proteomics	Mudpit_102016EHU3CTio2 (F002270)	Uncharacterized protein OS=Equus caballus GN=MUC5AC PE=4 SV=1	F6QC83_HORSE	Horse_20161102.fasta	476551	1	7	7	7	3.01e-05	0.0189	possibly correct	TRUE	092216EHU2A.9544.9544.2 File:"092216EHU2A.raw", NativeID:"controllerType=0 controllerNumber=1 scan=9544"	SQSVVGNALEFGNSWK	R	F	0.997	89.9	45.3	75.8	2			861.921	1721.83	1722.84	2	-0.009048	-5.252	2825.74	4618.89	1047	1062	TRUE
110316EhorseUrineProteomics	Equine	Horse Urine Proteomics	Mudpit_102016EHU3CTio2 (F002270)	Uncharacterized protein OS=Equus caballus GN=AXL PE=3 SV=1	F6VEV4_HORSE	Horse_20161102.fasta	97809.6	1	3	3	3	1.29e-05	0.0427	possibly correct	TRUE	092216EHU2B.7364.7364.2 File:"092216EHU2B.raw", NativeID:"controllerType=0 controllerNumber=1 scan=7364"	APLQGTLLGYR	R	L	0.997	70.6	40.4	58.7	2			594.844	1187.67	1188.67	2	0.007088	5.963	2366.5	28658	353	363	TRUE
110316EhorseUrineProteomics	Equine	Horse Urine Proteomics	Mudpit_102016EHU3CTio2 (F002270)	Uncharacterized protein OS=Equus caballus GN=AXL PE=3 SV=1	F6VEV4_HORSE	Horse_20161102.fasta	97809.6	1	3	3	3	1.29e-05	0.0427	possibly correct	TRUE	102016EHU3BTio2.7394.7394.3 File:"102016EHU3BTio2.raw", NativeID:"controllerType=0 controllerNumber=1 scan=7394"	GQDTpEVLMDIGLKR	R	E	0.997	32.8	44.4	16.4	2		p5: Oxidation (+15.99)	563.293	1686.86	1687.87	3	-0.005687	-3.369	2859.4	13090.1	368	382	TRUE
110316EhorseUrineProteomics	Equine	Horse Urine Proteomics	Mudpit_102016EHU3CTio2 (F002270)	Uncharacterized protein OS=Equus caballus GN=AXL PE=3 SV=1	F6VEV4_HORSE	Horse_20161102.fasta	97809.6	1	3	3	3	1.29e-05	0.0427	possibly correct	TRUE	092216EHU3B.2335.2335.2 File:"092216EHU3B.raw", NativeID:"controllerType=0 controllerNumber=1 scan=2335"	TSSFScEAHNAK	K	G	0.997	39.3	40.8	21.7	2	c6: Carbamidomethyl (+57.02)		669.796	1337.58	1338.57	2	0.01031	7.701	955.092	9403.66	195	206	TRUE
110316EhorseUrineProteomics	Equine	Horse Urine Proteomics	Mudpit_102016EHU3CTio2 (F002270)	Uncharacterized protein OS=Equus caballus GN=C4A PE=4 SV=1	F6XSF7_HORSE	Horse_20161102.fasta	193020	1	3	6	13	5.59e-05	0.024	possibly correct	TRUE	102016EHU3CTio2.4336.4336.2 File:"102016EHU3CTio2.raw", NativeID:"controllerType=0 controllerNumber=1 scan=4336"	DHAVDLIQK	K	G	0.455	26.7	39.3	11.4	2			519.783	1037.55	1038.56	2	0.0001081	0.104	2131.88	9215.64	1049	1057	TRUE
110316EhorseUrineProteomics	Equine	Horse Urine Proteomics	Mudpit_102016EHU3CTio2 (F002270)	Uncharacterized protein OS=Equus caballus GN=C4A PE=4 SV=1	F6XSF7_HORSE	Horse_20161102.fasta	193020	1	3	6	13	5.59e-05	0.024	possibly correct	TRUE	102016EHU1ATio2.5009.5009.2 File:"102016EHU1ATio2.raw", NativeID:"controllerType=0 controllerNumber=1 scan=5009"	DHAVDLIQK	K	G	0.997	33.2	39.3	14.2	2			519.783	1037.55	1038.56	2	0.0007181	0.6914	2176.88	19536.2	1049	1057	TRUE
110316EhorseUrineProteomics	Equine	Horse Urine Proteomics	Mudpit_102016EHU3CTio2 (F002270)	Uncharacterized protein OS=Equus caballus GN=C4A PE=4 SV=1	F6XSF7_HORSE	Horse_20161102.fasta	193020	1	3	6	13	5.59e-05	0.024	possibly correct	TRUE	092216EHU2C.4055.4055.2 File:"092216EHU2C.raw", NativeID:"controllerType=0 controllerNumber=1 scan=4055"	DHAVDLIQK	K	G	0.997	35.4	38.7	17.2	2			519.787	1037.56	1038.56	2	0.008652	8.331	1465.57	20318.8	1049	1057	TRUE
110316EhorseUrineProteomics	Equine	Horse Urine Proteomics	Mudpit_102016EHU3CTio2 (F002270)	Uncharacterized protein OS=Equus caballus GN=C4A PE=4 SV=1	F6XSF7_HORSE	Horse_20161102.fasta	193020	1	3	6	13	5.59e-05	0.024	possibly correct	TRUE	102016EHU3DTio2.4531.4531.3 File:"102016EHU3DTio2.raw", NativeID:"controllerType=0 controllerNumber=1 scan=4531"	NIAHDnLmAmAQESGDYR	R	Y	0.954	27.7	46.4	0.03	2		n6: Deamidated (+0.98), m8: Oxidation (+15.99), m10: Oxidation (+15.99)	690.635	2068.88	2068.87	3	1.019	7.87	2200.89	2685.72	1217	1234	TRUE
110316EhorseUrineProteomics	Equine	Horse Urine Proteomics	Mudpit_102016EHU3CTio2 (F002270)	Uncharacterized protein OS=Equus caballus GN=C4A PE=4 SV=1	F6XSF7_HORSE	Horse_20161102.fasta	193020	1	3	6	13	5.59e-05	0.024	possibly correct	TRUE	102016EHU1CTio2.4497.4497.3 File:"102016EHU1CTio2.raw", NativeID:"controllerType=0 controllerNumber=1 scan=4497"	NIAHDNLmAmAQESGDYR	R	Y	0.997	32.4	46.1	13.4	2		m8: Oxidation (+15.99), m10: Oxidation (+15.99)	689.965	2066.87	2067.89	3	-0.005447	-2.634	2187.55	2520.82	1217	1234	TRUE
110316EhorseUrineProteomics	Equine	Horse Urine Proteomics	Mudpit_102016EHU3CTio2 (F002270)	Uncharacterized protein OS=Equus caballus GN=C4A PE=4 SV=1	F6XSF7_HORSE	Horse_20161102.fasta	193020	1	3	6	13	5.59e-05	0.024	possibly correct	TRUE	102016EHU3ATio2.4949.4949.3 File:"102016EHU3ATio2.raw", NativeID:"controllerType=0 controllerNumber=1 scan=4949"	NIAHDnLmAmAqESGDYR	R	Y	0.997	38	46.4	0	2		n6: Deamidated (+0.98), m8: Oxidation (+15.99), m10: Oxidation (+15.99), q12: Deamidated (+0.98)	690.635	2068.88	2069.85	3	0.03574	17.27	2153.64	4448.76	1217	1234	TRUE
110316EhorseUrineProteomics	Equine	Horse Urine Proteomics	Mudpit_102016EHU3CTio2 (F002270)	Uncharacterized protein OS=Equus caballus GN=C4A PE=4 SV=1	F6XSF7_HORSE	Horse_20161102.fasta	193020	1	3	6	13	5.59e-05	0.024	possibly correct	TRUE	102016EHU2ATio2.5112.5112.3 File:"102016EHU2ATio2.raw", NativeID:"controllerType=0 controllerNumber=1 scan=5112"	NIAHDNLmAmAQESGDYR	R	Y	0.997	38.3	46.3	6.36	2		m8: Oxidation (+15.99), m10: Oxidation (+15.99)	689.967	2066.88	2067.89	3	-0.00032	-0.1547	2194.32	8843.66	1217	1234	TRUE
110316EhorseUrineProteomics	Equine	Horse Urine Proteomics	Mudpit_102016EHU3CTio2 (F002270)	Uncharacterized protein OS=Equus caballus GN=C4A PE=4 SV=1	F6XSF7_HORSE	Horse_20161102.fasta	193020	1	3	6	13	5.59e-05	0.024	possibly correct	TRUE	102016EHU3BTio2.4750.4750.3 File:"102016EHU3BTio2.raw", NativeID:"controllerType=0 controllerNumber=1 scan=4750"	NIAHDNLmAmAqESGDYR	R	Y	0.997	40.9	46.1	3.48	2		m8: Oxidation (+15.99), m10: Oxidation (+15.99), q12: Deamidated (+0.98)	690.298	2067.87	2068.87	3	0.00846	4.089	2165.12	4233.33	1217	1234	TRUE
110316EhorseUrineProteomics	Equine	Horse Urine Proteomics	Mudpit_102016EHU3CTio2 (F002270)	Uncharacterized protein OS=Equus caballus GN=C4A PE=4 SV=1	F6XSF7_HORSE	Horse_20161102.fasta	193020	1	3	6	13	5.59e-05	0.024	possibly correct	TRUE	102016EHU2ATio2.5142.5142.2 File:"102016EHU2ATio2.raw", NativeID:"controllerType=0 controllerNumber=1 scan=5142"	NIAHDNLmAmAQESGDYR	R	Y	0.997	42.6	46.3	30	2		m8: Oxidation (+15.99), m10: Oxidation (+15.99)	1034.45	2066.88	2067.89	2	0.003964	1.917	2201.02	3093.51	1217	1234	TRUE
110316EhorseUrineProteomics	Equine	Horse Urine Proteomics	Mudpit_102016EHU3CTio2 (F002270)	Uncharacterized protein OS=Equus caballus GN=C4A PE=4 SV=1	F6XSF7_HORSE	Horse_20161102.fasta	193020	1	3	6	13	5.59e-05	0.024	possibly correct	TRUE	102016EHU1ATio2.5160.5160.3 File:"102016EHU1ATio2.raw", NativeID:"controllerType=0 controllerNumber=1 scan=5160"	NIAHDNLmAmAQESGDYR	R	Y	0.997	43.7	46.2	21.5	2		m8: Oxidation (+15.99), m10: Oxidation (+15.99)	689.967	2066.88	2067.89	3	-0.000686	-0.3317	2218.49	9554.71	1217	1234	TRUE
110316EhorseUrineProteomics	Equine	Horse Urine Proteomics	Mudpit_102016EHU3CTio2 (F002270)	Uncharacterized protein OS=Equus caballus GN=C4A PE=4 SV=1	F6XSF7_HORSE	Horse_20161102.fasta	193020	1	3	6	13	5.59e-05	0.024	possibly correct	TRUE	102016EHU3ATio2.5013.5013.2 File:"102016EHU3ATio2.raw", NativeID:"controllerType=0 controllerNumber=1 scan=5013"	nIAHDNLmAmAQESGDYR	R	Y	0.997	46.4	46.3	4.71	2		n1: Deamidated (+0.98), m8: Oxidation (+15.99), m10: Oxidation (+15.99)	1034.95	2067.88	2068.87	2	0.01775	8.58	2168.88	3233.5	1217	1234	TRUE
110316EhorseUrineProteomics	Equine	Horse Urine Proteomics	Mudpit_102016EHU3CTio2 (F002270)	Uncharacterized protein OS=Equus caballus GN=C4A PE=4 SV=1	F6XSF7_HORSE	Horse_20161102.fasta	193020	1	3	6	13	5.59e-05	0.024	possibly correct	TRUE	102016EHU3CTio2.4545.4545.3 File:"102016EHU3CTio2.raw", NativeID:"controllerType=0 controllerNumber=1 scan=4545"	NIAHDNLmAmAQESGDYR	R	Y	0.997	47.6	46.2	20.3	2		m8: Oxidation (+15.99), m10: Oxidation (+15.99)	689.966	2066.88	2067.89	3	-0.001235	-0.5972	2202.45	13152.7	1217	1234	TRUE
110316EhorseUrineProteomics	Equine	Horse Urine Proteomics	Mudpit_102016EHU3CTio2 (F002270)	Uncharacterized protein OS=Equus caballus GN=C4A PE=4 SV=1	F6XSF7_HORSE	Horse_20161102.fasta	193020	1	3	6	13	5.59e-05	0.024	possibly correct	TRUE	102016EHU3BTio2.5604.5604.2 File:"102016EHU3BTio2.raw", NativeID:"controllerType=0 controllerNumber=1 scan=5604"	VLSLAQEQVGGSPEK	K	L	0.997	49	43.1	34.7	2			771.412	1540.81	1541.82	2	-8.194e-05	-0.05315	2400.58	5434.75	1091	1105	TRUE
110316EhorseUrineProteomics	Equine	Horse Urine Proteomics	Mudpit_102016EHU3CTio2 (F002270)	Serum albumin OS=Equus caballus GN=ALB PE=1 SV=1	ALBU_HORSE	Horse_20161102.fasta	68599.9	1	3	3	4	1.72e-05	0.0494	possibly correct	TRUE	102016EHU1CTio2.8848.8848.2 File:"102016EHU1CTio2.raw", NativeID:"controllerType=0 controllerNumber=1 scan=8848"	DVFLGTFLYEYSR	K	R	0.955	27.9	44.7	7.43	2			805.9	1609.79	1609.79	2	1.004	0.6403	3853.84	2344.7	347	359	TRUE
110316EhorseUrineProteomics	Equine	Horse Urine Proteomics	Mudpit_102016EHU3CTio2 (F002270)	Serum albumin OS=Equus caballus GN=ALB PE=1 SV=1	ALBU_HORSE	Horse_20161102.fasta	68599.9	1	3	3	4	1.72e-05	0.0494	possibly correct	TRUE	102016EHU2DTio2.9129.9129.2 File:"102016EHU2DTio2.raw", NativeID:"controllerType=0 controllerNumber=1 scan=9129"	DVFLGTFLYEYSR	K	R	0.997	29.7	44.8	15.9	2			805.397	1608.78	1609.79	2	-0.002954	-1.835	3848.73	1729.12	347	359	TRUE
110316EhorseUrineProteomics	Equine	Horse Urine Proteomics	Mudpit_102016EHU3CTio2 (F002270)	Serum albumin OS=Equus caballus GN=ALB PE=1 SV=1	ALBU_HORSE	Horse_20161102.fasta	68599.9	1	3	3	4	1.72e-05	0.0494	possibly correct	TRUE	092216EHU3B.2663.2663.2 File:"092216EHU3B.raw", NativeID:"controllerType=0 controllerNumber=1 scan=2663"	LDALKER	K	I	0.9	41.4	38.2	15.8	2			422.751	843.488	844.489	2	0.006808	8.062	1069.53	46745.5	205	211	TRUE
110316EhorseUrineProteomics	Equine	Horse Urine Proteomics	Mudpit_102016EHU3CTio2 (F002270)	Serum albumin OS=Equus caballus GN=ALB PE=1 SV=1	ALBU_HORSE	Horse_20161102.fasta	68599.9	1	3	3	4	1.72e-05	0.0494	possibly correct	TRUE	092216EHU1B.6053.6053.2 File:"092216EHU1B.raw", NativeID:"controllerType=0 controllerNumber=1 scan=6053"	LVNEVTEFAK	K	K	0.997	39.1	40.9	24.6	2			575.313	1148.61	1149.62	2	0.004264	3.709	2051.37	11042.7	66	75	TRUE
110316EhorseUrineProteomics	Equine	Horse Urine Proteomics	Mudpit_102016EHU3CTio2 (F002270)	Uncharacterized protein OS=Equus caballus GN=KRT1 PE=3 SV=1	F7B7X0_HORSE	Horse_20161102.fasta	66094.2	1	5	8	33	0.000142	0.0689	possibly correct	TRUE	102016EHU3ATio2.4036.4036.1 File:"102016EHU3ATio2.raw", NativeID:"controllerType=0 controllerNumber=1 scan=4036"	AQYEDIAQK	R	S	0.475	25.3	39.4	13.5	2			1065.52	1064.51	1065.52	1	-0.001593	-1.495	1915.24	802.163	353	361	TRUE
110316EhorseUrineProteomics	Equine	Horse Urine Proteomics	Mudpit_102016EHU3CTio2 (F002270)	Uncharacterized protein OS=Equus caballus GN=KRT1 PE=3 SV=1	F7B7X0_HORSE	Horse_20161102.fasta	66094.2	1	5	8	33	0.000142	0.0689	possibly correct	TRUE	092216EHU3C.3577.3577.2 File:"092216EHU3C.raw", NativeID:"controllerType=0 controllerNumber=1 scan=3577"	AQYEDIAQK	R	S	0.997	30.4	40	15.5	2			533.267	1064.52	1065.52	2	0.004804	4.509	1299.79	26230.1	353	361	TRUE
110316EhorseUrineProteomics	Equine	Horse Urine Proteomics	Mudpit_102016EHU3CTio2 (F002270)	Uncharacterized protein OS=Equus caballus GN=KRT1 PE=3 SV=1	F7B7X0_HORSE	Horse_20161102.fasta	66094.2	1	5	8	33	0.000142	0.0689	possibly correct	TRUE	092216EHU1C.3607.3607.2 File:"092216EHU1C.raw", NativeID:"controllerType=0 controllerNumber=1 scan=3607"	AQYEDIAQK	R	S	0.997	36.2	39.9	18.6	2			533.267	1064.52	1065.52	2	0.005414	5.081	1251.44	9488.36	353	361	TRUE
110316EhorseUrineProteomics	Equine	Horse Urine Proteomics	Mudpit_102016EHU3CTio2 (F002270)	Uncharacterized protein OS=Equus caballus GN=KRT1 PE=3 SV=1	F7B7X0_HORSE	Horse_20161102.fasta	66094.2	1	5	8	33	0.000142	0.0689	possibly correct	TRUE	102016EHU2CTio2.3807.3807.2 File:"102016EHU2CTio2.raw", NativeID:"controllerType=0 controllerNumber=1 scan=3807"	AQYEDIAQK	R	S	0.997	37.4	39.7	22.5	2			533.265	1064.51	1065.52	2	0.0007741	0.7265	1933.39	11219.6	353	361	TRUE
110316EhorseUrineProteomics	Equine	Horse Urine Proteomics	Mudpit_102016EHU3CTio2 (F002270)	Uncharacterized protein OS=Equus caballus GN=KRT1 PE=3 SV=1	F7B7X0_HORSE	Horse_20161102.fasta	66094.2	1	5	8	33	0.000142	0.0689	possibly correct	TRUE	102016EHU2BTio2.3912.3912.2 File:"102016EHU2BTio2.raw", NativeID:"controllerType=0 controllerNumber=1 scan=3912"	AQYEDIAQK	R	S	0.997	40.5	39.5	24.8	2			533.264	1064.51	1065.52	2	-0.0003239	-0.304	1924.69	9813.73	353	361	TRUE
110316EhorseUrineProteomics	Equine	Horse Urine Proteomics	Mudpit_102016EHU3CTio2 (F002270)	Uncharacterized protein OS=Equus caballus GN=KRT1 PE=3 SV=1	F7B7X0_HORSE	Horse_20161102.fasta	66094.2	1	5	8	33	0.000142	0.0689	possibly correct	TRUE	092216EHU3B.3265.3265.2 File:"092216EHU3B.raw", NativeID:"controllerType=0 controllerNumber=1 scan=3265"	AQYEDIAQK	R	S	0.997	42.7	39.8	22.2	2			533.27	1064.52	1065.52	2	0.01091	10.24	1279.3	45122.8	353	361	TRUE
110316EhorseUrineProteomics	Equine	Horse Urine Proteomics	Mudpit_102016EHU3CTio2 (F002270)	Uncharacterized protein OS=Equus caballus GN=KRT1 PE=3 SV=1	F7B7X0_HORSE	Horse_20161102.fasta	66094.2	1	5	8	33	0.000142	0.0689	possibly correct	TRUE	102016EHU2ATio2.4177.4177.2 File:"102016EHU2ATio2.raw", NativeID:"controllerType=0 controllerNumber=1 scan=4177"	AQYEDIAQK	R	S	0.997	44.8	39.8	24.5	2			533.265	1064.52	1065.52	2	0.001874	1.759	1956.13	54289	353	361	TRUE
110316EhorseUrineProteomics	Equine	Horse Urine Proteomics	Mudpit_102016EHU3CTio2 (F002270)	Uncharacterized protein OS=Equus caballus GN=KRT1 PE=3 SV=1	F7B7X0_HORSE	Horse_20161102.fasta	66094.2	1	5	8	33	0.000142	0.0689	possibly correct	TRUE	102016EHU1ATio2.4111.4111.2 File:"102016EHU1ATio2.raw", NativeID:"controllerType=0 controllerNumber=1 scan=4111"	AQYEDIAQK	R	S	0.997	50.8	39.8	30.4	2			533.266	1064.52	1065.52	2	0.002728	2.56	1940.02	124064	353	361	TRUE
110316EhorseUrineProteomics	Equine	Horse Urine Proteomics	Mudpit_102016EHU3CTio2 (F002270)	Uncharacterized protein OS=Equus caballus GN=KRT1 PE=3 SV=1	F7B7X0_HORSE	Horse_20161102.fasta	66094.2	1	5	8	33	0.000142	0.0689	possibly correct	TRUE	102016EHU1ATio2.4097.4097.1 File:"102016EHU1ATio2.raw", NativeID:"controllerType=0 controllerNumber=1 scan=4097"	AQYEDIAQK	R	S	0.997	50.9	39.6	28.3	2			1065.52	1064.52	1065.52	1	0.001581	1.484	1936.39	1218.23	353	361	TRUE
110316EhorseUrineProteomics	Equine	Horse Urine Proteomics	Mudpit_102016EHU3CTio2 (F002270)	Uncharacterized protein OS=Equus caballus GN=KRT1 PE=3 SV=1	F7B7X0_HORSE	Horse_20161102.fasta	66094.2	1	5	8	33	0.000142	0.0689	possibly correct	TRUE	102016EHU2BTio2.3722.3722.2 File:"102016EHU2BTio2.raw", NativeID:"controllerType=0 controllerNumber=1 scan=3722"	AQYEDIAQKSK	R	A	0.588	24.8	42.2	9.96	2			640.828	1279.64	1280.65	2	0.0007281	0.5685	1862.31	2944.37	353	363	TRUE
110316EhorseUrineProteomics	Equine	Horse Urine Proteomics	Mudpit_102016EHU3CTio2 (F002270)	Uncharacterized protein OS=Equus caballus GN=KRT1 PE=3 SV=1	F7B7X0_HORSE	Horse_20161102.fasta	66094.2	1	5	8	33	0.000142	0.0689	possibly correct	TRUE	102016EHU3BTio2.3701.3701.2 File:"102016EHU3BTio2.raw", NativeID:"controllerType=0 controllerNumber=1 scan=3701"	AQYEDIAQKSK	R	A	0.63	23.4	42.2	11.9	2			640.828	1279.64	1280.65	2	0.0004841	0.378	1847.92	4794.2	353	363	TRUE
110316EhorseUrineProteomics	Equine	Horse Urine Proteomics	Mudpit_102016EHU3CTio2 (F002270)	Uncharacterized protein OS=Equus caballus GN=KRT1 PE=3 SV=1	F7B7X0_HORSE	Horse_20161102.fasta	66094.2	1	5	8	33	0.000142	0.0689	possibly correct	TRUE	102016EHU1ATio2.3859.3859.2 File:"102016EHU1ATio2.raw", NativeID:"controllerType=0 controllerNumber=1 scan=3859"	AQYEDIAQKSK	R	A	0.778	24.8	42.4	11.5	2			640.828	1279.64	1280.65	2	0.001338	1.045	1867.67	5453.1	353	363	TRUE
110316EhorseUrineProteomics	Equine	Horse Urine Proteomics	Mudpit_102016EHU3CTio2 (F002270)	Uncharacterized protein OS=Equus caballus GN=KRT1 PE=3 SV=1	F7B7X0_HORSE	Horse_20161102.fasta	66094.2	1	5	8	33	0.000142	0.0689	possibly correct	FALSE	102016EHU2DTio2.4990.4990.2 File:"102016EHU2DTio2.raw", NativeID:"controllerType=0 controllerNumber=1 scan=4990"	FLEQQNqVLQTK	R	W	0.997	60.3	42.8	0	2		q7: Deamidated (+0.98)	738.896	1475.78	1476.77	2	0.01501	10.16	2400.68	3222.91	197	208	FALSE	F6SHJ8_HORSE
110316EhorseUrineProteomics	Equine	Horse Urine Proteomics	Mudpit_102016EHU3CTio2 (F002270)	Uncharacterized protein OS=Equus caballus GN=KRT1 PE=3 SV=1	F7B7X0_HORSE	Horse_20161102.fasta	66094.2	1	5	8	33	0.000142	0.0689	possibly correct	FALSE	102016EHU3CTio2.5114.5114.2 File:"102016EHU3CTio2.raw", NativeID:"controllerType=0 controllerNumber=1 scan=5114"	FLEQQNQVLQTK	R	W	0.997	60.7	42.5	25.9	2			738.399	1474.78	1475.79	2	0.004398	2.98	2392.13	5394.24	197	208	FALSE	F6SHJ8_HORSE
110316EhorseUrineProteomics	Equine	Horse Urine Proteomics	Mudpit_102016EHU3CTio2 (F002270)	Uncharacterized protein OS=Equus caballus GN=KRT1 PE=3 SV=1	F7B7X0_HORSE	Horse_20161102.fasta	66094.2	1	5	8	33	0.000142	0.0689	possibly correct	FALSE	102016EHU3DTio2.5103.5103.2 File:"102016EHU3DTio2.raw", NativeID:"controllerType=0 controllerNumber=1 scan=5103"	FLEQQNQVLQTK	R	W	0.997	60.7	42.5	26.7	2			738.398	1474.78	1475.79	2	0.003786	2.565	2400.22	4405.64	197	208	FALSE	F6SHJ8_HORSE
110316EhorseUrineProteomics	Equine	Horse Urine Proteomics	Mudpit_102016EHU3CTio2 (F002270)	Uncharacterized protein OS=Equus caballus GN=KRT1 PE=3 SV=1	F7B7X0_HORSE	Horse_20161102.fasta	66094.2	1	5	8	33	0.000142	0.0689	possibly correct	FALSE	092216EHU2D.5318.5318.2 File:"092216EHU2D.raw", NativeID:"controllerType=0 controllerNumber=1 scan=5318"	FLEQQNQVLQTK	R	W	0.997	67.7	42.9	38.2	2			738.39	1474.77	1475.79	2	-0.01184	-8.022	1863.06	6130.67	197	208	FALSE	F6SHJ8_HORSE
110316EhorseUrineProteomics	Equine	Horse Urine Proteomics	Mudpit_102016EHU3CTio2 (F002270)	Uncharacterized protein OS=Equus caballus GN=KRT1 PE=3 SV=1	F7B7X0_HORSE	Horse_20161102.fasta	66094.2	1	5	8	33	0.000142	0.0689	possibly correct	FALSE	102016EHU1ATio2.5902.5902.2 File:"102016EHU1ATio2.raw", NativeID:"controllerType=0 controllerNumber=1 scan=5902"	FLEQQNQVLQTK	R	W	0.997	72.8	42.7	35.3	2			738.396	1474.78	1475.79	2	-0.001218	-0.8253	2418.01	8968.15	197	208	FALSE	F6SHJ8_HORSE
110316EhorseUrineProteomics	Equine	Horse Urine Proteomics	Mudpit_102016EHU3CTio2 (F002270)	Uncharacterized protein OS=Equus caballus GN=KRT1 PE=3 SV=1	F7B7X0_HORSE	Horse_20161102.fasta	66094.2	1	5	8	33	0.000142	0.0689	possibly correct	FALSE	092216EHU1A.5407.5407.2 File:"092216EHU1A.raw", NativeID:"controllerType=0 controllerNumber=1 scan=5407"	FLEQQNQVLQTK	R	W	0.997	72.9	42.6	36.2	2			738.395	1474.78	1475.79	2	-0.00195	-1.321	1850.74	36010.5	197	208	FALSE	F6SHJ8_HORSE
110316EhorseUrineProteomics	Equine	Horse Urine Proteomics	Mudpit_102016EHU3CTio2 (F002270)	Uncharacterized protein OS=Equus caballus GN=KRT1 PE=3 SV=1	F7B7X0_HORSE	Horse_20161102.fasta	66094.2	1	5	8	33	0.000142	0.0689	possibly correct	FALSE	092216EHU2A.5458.5458.2 File:"092216EHU2A.raw", NativeID:"controllerType=0 controllerNumber=1 scan=5458"	FLEQQNQVLQTK	R	W	0.997	73.3	42.8	42.2	2			738.393	1474.77	1475.79	2	-0.006834	-4.631	1863.39	47237.6	197	208	FALSE	F6SHJ8_HORSE
110316EhorseUrineProteomics	Equine	Horse Urine Proteomics	Mudpit_102016EHU3CTio2 (F002270)	Uncharacterized protein OS=Equus caballus GN=KRT1 PE=3 SV=1	F7B7X0_HORSE	Horse_20161102.fasta	66094.2	1	5	8	33	0.000142	0.0689	possibly correct	FALSE	092216EHU3B.5098.5098.2 File:"092216EHU3B.raw", NativeID:"controllerType=0 controllerNumber=1 scan=5098"	FLEQQNQVLQTK	R	W	0.997	75.7	42.4	34.9	2			738.4	1474.79	1475.79	2	0.007938	5.379	1832.82	12749.3	197	208	FALSE	F6SHJ8_HORSE
110316EhorseUrineProteomics	Equine	Horse Urine Proteomics	Mudpit_102016EHU3CTio2 (F002270)	Uncharacterized protein OS=Equus caballus GN=KRT1 PE=3 SV=1	F7B7X0_HORSE	Horse_20161102.fasta	66094.2	1	5	8	33	0.000142	0.0689	possibly correct	FALSE	092216EHU1B.5270.5270.2 File:"092216EHU1B.raw", NativeID:"controllerType=0 controllerNumber=1 scan=5270"	FLEQQNQVLQTK	R	W	0.997	76	42.4	45.3	2			738.4	1474.79	1475.79	2	0.007082	4.799	1845.88	74490	197	208	FALSE	F6SHJ8_HORSE
110316EhorseUrineProteomics	Equine	Horse Urine Proteomics	Mudpit_102016EHU3CTio2 (F002270)	Uncharacterized protein OS=Equus caballus GN=KRT1 PE=3 SV=1	F7B7X0_HORSE	Horse_20161102.fasta	66094.2	1	5	8	33	0.000142	0.0689	possibly correct	FALSE	092216EHU1D.5307.5307.2 File:"092216EHU1D.raw", NativeID:"controllerType=0 controllerNumber=1 scan=5307"	FLEQQNQVLQTK	R	W	0.997	79	42.7	48.5	2			738.396	1474.78	1475.79	2	-0.001096	-0.7426	1838.05	18510.5	197	208	FALSE	F6SHJ8_HORSE
110316EhorseUrineProteomics	Equine	Horse Urine Proteomics	Mudpit_102016EHU3CTio2 (F002270)	Uncharacterized protein OS=Equus caballus GN=KRT1 PE=3 SV=1	F7B7X0_HORSE	Horse_20161102.fasta	66094.2	1	5	8	33	0.000142	0.0689	possibly correct	FALSE	092216EHU3C.5381.5381.2 File:"092216EHU3C.raw", NativeID:"controllerType=0 controllerNumber=1 scan=5381"	FLEQQNQVLQTK	R	W	0.997	79.1	42.4	43.7	2			738.399	1474.78	1475.79	2	0.005374	3.641	1852.7	22145.7	197	208	FALSE	F6SHJ8_HORSE
110316EhorseUrineProteomics	Equine	Horse Urine Proteomics	Mudpit_102016EHU3CTio2 (F002270)	Uncharacterized protein OS=Equus caballus GN=KRT1 PE=3 SV=1	F7B7X0_HORSE	Horse_20161102.fasta	66094.2	1	5	8	33	0.000142	0.0689	possibly correct	TRUE	092216EHU1B.3688.3688.2 File:"092216EHU1B.raw", NativeID:"controllerType=0 controllerNumber=1 scan=3688"	TLLEGEESR	R	M	0.601	28.2	40.5	9.95	2			517.264	1032.51	1033.52	2	0.005386	5.211	1392.62	50367.4	481	489	TRUE
110316EhorseUrineProteomics	Equine	Horse Urine Proteomics	Mudpit_102016EHU3CTio2 (F002270)	Uncharacterized protein OS=Equus caballus GN=KRT1 PE=3 SV=1	F7B7X0_HORSE	Horse_20161102.fasta	66094.2	1	5	8	33	0.000142	0.0689	possibly correct	TRUE	092216EHU2B.3793.3793.2 File:"092216EHU2B.raw", NativeID:"controllerType=0 controllerNumber=1 scan=3793"	TLLEGEESR	R	M	0.997	35.1	40.4	12.4	2			517.265	1032.51	1033.52	2	0.005752	5.565	1401.01	51919.8	481	489	TRUE
110316EhorseUrineProteomics	Equine	Horse Urine Proteomics	Mudpit_102016EHU3CTio2 (F002270)	Uncharacterized protein OS=Equus caballus GN=KRT1 PE=3 SV=1	F7B7X0_HORSE	Horse_20161102.fasta	66094.2	1	5	8	33	0.000142	0.0689	possibly correct	TRUE	102016EHU1DTio2.4255.4255.2 File:"102016EHU1DTio2.raw", NativeID:"controllerType=0 controllerNumber=1 scan=4255"	TLLEGEESR	R	M	0.997	39.2	39.9	10.7	2			517.262	1032.51	1033.52	2	-0.0002279	-0.2205	2081.14	13588.4	481	489	TRUE
110316EhorseUrineProteomics	Equine	Horse Urine Proteomics	Mudpit_102016EHU3CTio2 (F002270)	Uncharacterized protein OS=Equus caballus GN=KRT1 PE=3 SV=1	F7B7X0_HORSE	Horse_20161102.fasta	66094.2	1	5	8	33	0.000142	0.0689	possibly correct	TRUE	102016EHU1ATio2.4724.4724.2 File:"102016EHU1ATio2.raw", NativeID:"controllerType=0 controllerNumber=1 scan=4724"	TLLEGEESR	R	M	0.997	45.2	39.9	13.4	2			517.261	1032.51	1033.52	2	-0.0008379	-0.8108	2102.95	43029.2	481	489	TRUE
110316EhorseUrineProteomics	Equine	Horse Urine Proteomics	Mudpit_102016EHU3CTio2 (F002270)	Uncharacterized protein OS=Equus caballus GN=KRT1 PE=3 SV=1	F7B7X0_HORSE	Horse_20161102.fasta	66094.2	1	5	8	33	0.000142	0.0689	possibly correct	TRUE	102016EHU2BTio2.4390.4390.2 File:"102016EHU2BTio2.raw", NativeID:"controllerType=0 controllerNumber=1 scan=4390"	TLLEGEESR	R	M	0.997	45.5	39.9	13.4	2			517.262	1032.51	1033.52	2	-0.0002279	-0.2205	2088.77	50498.6	481	489	TRUE
110316EhorseUrineProteomics	Equine	Horse Urine Proteomics	Mudpit_102016EHU3CTio2 (F002270)	Uncharacterized protein OS=Equus caballus GN=KRT1 PE=3 SV=1	F7B7X0_HORSE	Horse_20161102.fasta	66094.2	1	5	8	33	0.000142	0.0689	possibly correct	TRUE	102016EHU2DTio2.4191.4191.2 File:"102016EHU2DTio2.raw", NativeID:"controllerType=0 controllerNumber=1 scan=4191"	TLLEGEESR	R	M	0.997	49.3	40.5	14.5	2			517.262	1032.51	1033.52	2	0.001358	1.314	2091.37	19216	481	489	TRUE
110316EhorseUrineProteomics	Equine	Horse Urine Proteomics	Mudpit_102016EHU3CTio2 (F002270)	Uncharacterized protein OS=Equus caballus GN=KRT1 PE=3 SV=1	F7B7X0_HORSE	Horse_20161102.fasta	66094.2	1	5	8	33	0.000142	0.0689	possibly correct	TRUE	102016EHU3DTio2.4218.4218.2 File:"102016EHU3DTio2.raw", NativeID:"controllerType=0 controllerNumber=1 scan=4218"	TLLEGEESR	R	M	0.997	49.4	40.5	19.3	2			517.262	1032.51	1033.52	2	0.0009921	0.9599	2081.97	21695.5	481	489	TRUE
110316EhorseUrineProteomics	Equine	Horse Urine Proteomics	Mudpit_102016EHU3CTio2 (F002270)	Uncharacterized protein OS=Equus caballus GN=KRT1 PE=3 SV=1	F7B7X0_HORSE	Horse_20161102.fasta	66094.2	1	5	8	33	0.000142	0.0689	possibly correct	TRUE	102016EHU2CTio2.5522.5522.2 File:"102016EHU2CTio2.raw", NativeID:"controllerType=0 controllerNumber=1 scan=5522"	TNAENEFVTIK	R	K	0.428	25	42.1	6.7	2			633.322	1264.63	1265.64	2	0.0001321	0.1043	2551.72	4878.44	275	285	TRUE
110316EhorseUrineProteomics	Equine	Horse Urine Proteomics	Mudpit_102016EHU3CTio2 (F002270)	Uncharacterized protein OS=Equus caballus GN=KRT1 PE=3 SV=1	F7B7X0_HORSE	Horse_20161102.fasta	66094.2	1	5	8	33	0.000142	0.0689	possibly correct	TRUE	102016EHU1BTio2.5831.5831.2 File:"102016EHU1BTio2.raw", NativeID:"controllerType=0 controllerNumber=1 scan=5831"	TNAENEFVTIK	R	K	0.5	25.3	42.3	9.01	2			633.323	1264.63	1265.64	2	0.002328	1.839	2615.14	7961.56	275	285	TRUE
110316EhorseUrineProteomics	Equine	Horse Urine Proteomics	Mudpit_102016EHU3CTio2 (F002270)	Uncharacterized protein OS=Equus caballus GN=KRT1 PE=3 SV=1	F7B7X0_HORSE	Horse_20161102.fasta	66094.2	1	5	8	33	0.000142	0.0689	possibly correct	TRUE	102016EHU1ATio2.6532.6532.2 File:"102016EHU1ATio2.raw", NativeID:"controllerType=0 controllerNumber=1 scan=6532"	TNAENEFVTIK	R	K	0.997	44.5	42	31.3	2			633.32	1264.62	1265.64	2	-0.005362	-4.237	2582.54	10603.6	275	285	TRUE
110316EhorseUrineProteomics	Equine	Horse Urine Proteomics	Mudpit_102016EHU3CTio2 (F002270)	Uncharacterized protein OS=Equus caballus GN=KRT1 PE=3 SV=1	F7B7X0_HORSE	Horse_20161102.fasta	66094.2	1	5	8	33	0.000142	0.0689	possibly correct	TRUE	092216EHU1D.5931.5931.2 File:"092216EHU1D.raw", NativeID:"controllerType=0 controllerNumber=1 scan=5931"	TNAENEFVTIK	R	K	0.997	55.4	42.2	38.6	2			633.326	1264.64	1265.64	2	0.00831	6.566	1995.08	18977.4	275	285	TRUE
110316EhorseUrineProteomics	Equine	Horse Urine Proteomics	Mudpit_102016EHU3CTio2 (F002270)	Uncharacterized protein OS=Equus caballus GN=KRT1 PE=3 SV=1	F7B7X0_HORSE	Horse_20161102.fasta	66094.2	1	5	8	33	0.000142	0.0689	possibly correct	TRUE	102016EHU2ATio2.5585.5585.3 File:"102016EHU2ATio2.raw", NativeID:"controllerType=0 controllerNumber=1 scan=5585"	TNAENEFVTIKK	R	D	0.429	24.5	42.6	8.84	2			465.25	1392.73	1393.73	3	0.002287	1.641	2314.22	21261.5	275	286	TRUE
110316EhorseUrineProteomics	Equine	Horse Urine Proteomics	Mudpit_102016EHU3CTio2 (F002270)	Uncharacterized protein OS=Equus caballus GN=KRT1 PE=3 SV=1	F7B7X0_HORSE	Horse_20161102.fasta	66094.2	1	5	8	33	0.000142	0.0689	possibly correct	TRUE	102016EHU1DTio2.4948.4948.3 File:"102016EHU1DTio2.raw", NativeID:"controllerType=0 controllerNumber=1 scan=4948"	TNAENEFVTIKK	R	D	0.727	27.1	42.7	5.75	2			465.249	1392.73	1393.73	3	8.806e-05	0.06318	2345.53	15893.7	275	286	TRUE
110316EhorseUrineProteomics	Equine	Horse Urine Proteomics	Mudpit_102016EHU3CTio2 (F002270)	Uncharacterized protein OS=Equus caballus GN=KRT1 PE=3 SV=1	F7B7X0_HORSE	Horse_20161102.fasta	66094.2	1	5	8	33	0.000142	0.0689	possibly correct	TRUE	102016EHU1ATio2.5608.5608.2 File:"102016EHU1ATio2.raw", NativeID:"controllerType=0 controllerNumber=1 scan=5608"	TNAENEFVTIKK	R	D	0.997	32.8	42.9	22.8	2			697.37	1392.72	1393.73	2	-0.0005079	-0.3644	2337.02	5834.56	275	286	TRUE
110316EhorseUrineProteomics	Equine	Horse Urine Proteomics	Mudpit_102016EHU3CTio2 (F002270)	Uncharacterized protein OS=Equus caballus GN=KRT1 PE=3 SV=1	F7B7X0_HORSE	Horse_20161102.fasta	66094.2	1	5	8	33	0.000142	0.0689	possibly correct	TRUE	102016EHU1BTio2.5169.5169.3 File:"102016EHU1BTio2.raw", NativeID:"controllerType=0 controllerNumber=1 scan=5169"	TNAENEFVTIKK	R	D	0.997	37	42.7	21	2			465.249	1392.73	1393.73	3	0.0008231	0.5905	2407.68	22534.4	275	286	TRUE
110316EhorseUrineProteomics	Equine	Horse Urine Proteomics	Mudpit_102016EHU3CTio2 (F002270)	Uncharacterized protein OS=Equus caballus GN=KRT1 PE=3 SV=1	F7B7X0_HORSE	Horse_20161102.fasta	66094.2	1	5	8	33	0.000142	0.0689	possibly correct	TRUE	092216EHU1D.4755.4755.3 File:"092216EHU1D.raw", NativeID:"controllerType=0 controllerNumber=1 scan=4755"	TNAENEFVTIKK	R	D	0.997	52.7	42.6	32.6	2			465.251	1392.73	1393.73	3	0.006499	4.663	1694.15	64001.6	275	286	TRUE
110316EhorseUrineProteomics	Equine	Horse Urine Proteomics	Mudpit_102016EHU3CTio2 (F002270)	Uncharacterized protein OS=Equus caballus GN=KRT1 PE=3 SV=1	F7B7X0_HORSE	Horse_20161102.fasta	66094.2	1	5	8	33	0.000142	0.0689	possibly correct	TRUE	102016EHU1ATio2.5796.5796.2 File:"102016EHU1ATio2.raw", NativeID:"controllerType=0 controllerNumber=1 scan=5796"	TnAENEFVTIKK	R	D	0.997	54.4	43.2	4.17	2		n2: Deamidated (+0.98)	697.865	1393.71	1394.72	2	0.005588	4.007	2387.67	5877.93	275	286	TRUE
110316EhorseUrineProteomics	Equine	Horse Urine Proteomics	Mudpit_102016EHU3CTio2 (F002270)	Uncharacterized protein OS=Equus caballus GN=KRT1 PE=3 SV=1	F7B7X0_HORSE	Horse_20161102.fasta	66094.2	1	5	8	33	0.000142	0.0689	possibly correct	TRUE	092216EHU3A.4800.4800.2 File:"092216EHU3A.raw", NativeID:"controllerType=0 controllerNumber=1 scan=4800"	TNAENEFVTIKK	R	D	0.997	60.6	42.5	44	2			697.375	1392.73	1393.73	2	0.009746	6.993	1693.76	53958.6	275	286	TRUE
110316EhorseUrineProteomics	Equine	Horse Urine Proteomics	Mudpit_102016EHU3CTio2 (F002270)	Uncharacterized protein OS=Equus caballus GN=KRT1 PE=3 SV=1	F7B7X0_HORSE	Horse_20161102.fasta	66094.2	1	5	8	33	0.000142	0.0689	possibly correct	TRUE	102016EHU3ATio2.5457.5457.2 File:"102016EHU3ATio2.raw", NativeID:"controllerType=0 controllerNumber=1 scan=5457"	TNAENEFVTIKK	R	D	0.997	63.2	42.9	49.1	2			697.369	1392.72	1393.73	2	-0.0007519	-0.5395	2284.6	18378.3	275	286	TRUE
110316EhorseUrineProteomics	Equine	Horse Urine Proteomics	Mudpit_102016EHU3CTio2 (F002270)	Uncharacterized protein OS=Equus caballus GN=KRT1 PE=3 SV=1	F7B7X0_HORSE	Horse_20161102.fasta	66094.2	1	5	8	33	0.000142	0.0689	possibly correct	TRUE	092216EHU1D.4728.4728.2 File:"092216EHU1D.raw", NativeID:"controllerType=0 controllerNumber=1 scan=4728"	TNAENEFVTIKK	R	D	0.997	65.5	42.6	50.2	2			697.373	1392.73	1393.73	2	0.006572	4.715	1686.56	24952.4	275	286	TRUE
110316EhorseUrineProteomics	Equine	Horse Urine Proteomics	Mudpit_102016EHU3CTio2 (F002270)	Uncharacterized protein OS=Equus caballus GN=KRT1 PE=3 SV=1	F7B7X0_HORSE	Horse_20161102.fasta	66094.2	1	5	8	33	0.000142	0.0689	possibly correct	TRUE	102016EHU2ATio2.5583.5583.2 File:"102016EHU2ATio2.raw", NativeID:"controllerType=0 controllerNumber=1 scan=5583"	TNAENEFVTIKK	R	D	0.997	65.8	42.6	46	2			697.371	1392.73	1393.73	2	0.001566	1.124	2313.84	12819.1	275	286	TRUE
110316EhorseUrineProteomics	Equine	Horse Urine Proteomics	Mudpit_102016EHU3CTio2 (F002270)	Uncharacterized protein OS=Equus caballus GN=KRT17 PE=3 SV=1	F6YIA9_HORSE	Horse_20161102.fasta	48033.5	1	3	3	3	1.29e-05	0.109	possibly correct	TRUE	102016EHU2ATio2.4296.4296.2 File:"102016EHU2ATio2.raw", NativeID:"controllerType=0 controllerNumber=1 scan=4296"	EVATNSELVQSGK	R	S	0.997	37.5	42.8	23.1	2			681.351	1360.69	1361.69	2	0.004492	3.299	1985.16	4577.75	285	297	TRUE
110316EhorseUrineProteomics	Equine	Horse Urine Proteomics	Mudpit_102016EHU3CTio2 (F002270)	Uncharacterized protein OS=Equus caballus GN=KRT17 PE=3 SV=1	F6YIA9_HORSE	Horse_20161102.fasta	48033.5	1	3	3	3	1.29e-05	0.109	possibly correct	FALSE	102016EHU2ATio2.5124.5124.2 File:"102016EHU2ATio2.raw", NativeID:"controllerType=0 controllerNumber=1 scan=5124"	LAADDFR	R	T	0.9	36.2	32.6	21.3	2			404.203	806.391	807.4	2	-0.001466	-1.816	2197.07	20864	164	170	FALSE	F6WDW3_HORSE
110316EhorseUrineProteomics	Equine	Horse Urine Proteomics	Mudpit_102016EHU3CTio2 (F002270)	Uncharacterized protein OS=Equus caballus GN=KRT17 PE=3 SV=1	F6YIA9_HORSE	Horse_20161102.fasta	48033.5	1	3	3	3	1.29e-05	0.109	possibly correct	FALSE	102016EHU1ATio2.5111.5111.2 File:"102016EHU1ATio2.raw", NativeID:"controllerType=0 controllerNumber=1 scan=5111"	LAADDFR	R	T	0.9	37.4	32.1	22.3	2			404.204	806.393	807.4	2	0.0008541	1.058	2204.79	29598.4	164	170	FALSE	F6WDW3_HORSE
110316EhorseUrineProteomics	Equine	Horse Urine Proteomics	Mudpit_102016EHU3CTio2 (F002270)	Uncharacterized protein OS=Equus caballus GN=KRT17 PE=3 SV=1	F6YIA9_HORSE	Horse_20161102.fasta	48033.5	1	3	3	3	1.29e-05	0.109	possibly correct	FALSE	092216EHU2B.4718.4718.2 File:"092216EHU2B.raw", NativeID:"controllerType=0 controllerNumber=1 scan=4718"	LASYLDKVR	R	A	0.98	28.3	37.3	17.5	2			532.812	1063.61	1064.61	2	0.00607	5.702	1702.11	20107.2	95	103	FALSE	F6WDW3_HORSE
110316EhorseUrineProteomics	Equine	Horse Urine Proteomics	Mudpit_102016EHU3CTio2 (F002270)	Uncharacterized protein OS=Equus caballus GN=KRT17 PE=3 SV=1	F6YIA9_HORSE	Horse_20161102.fasta	48033.5	1	3	3	3	1.29e-05	0.109	possibly correct	FALSE	102016EHU2BTio2.5331.5331.2 File:"102016EHU2BTio2.raw", NativeID:"controllerType=0 controllerNumber=1 scan=5331"	LASYLDKVR	R	A	0.997	32.9	37.6	14.2	2			532.808	1063.6	1064.61	2	-0.001256	-1.18	2365.12	7252.59	95	103	FALSE	F6WDW3_HORSE
110316EhorseUrineProteomics	Equine	Horse Urine Proteomics	Mudpit_102016EHU3CTio2 (F002270)	Uncharacterized protein OS=Equus caballus GN=KRT17 PE=3 SV=1	F6YIA9_HORSE	Horse_20161102.fasta	48033.5	1	3	3	3	1.29e-05	0.109	possibly correct	FALSE	102016EHU2ATio2.5746.5746.2 File:"102016EHU2ATio2.raw", NativeID:"controllerType=0 controllerNumber=1 scan=5746"	LASYLDKVR	R	A	0.997	42.2	38	24.5	2			532.809	1063.6	1064.61	2	0.0003321	0.3119	2353.61	11788.9	95	103	FALSE	F6WDW3_HORSE
110316EhorseUrineProteomics	Equine	Horse Urine Proteomics	Mudpit_102016EHU3CTio2 (F002270)	Uncharacterized protein OS=Equus caballus GN=KRT17 PE=3 SV=1	F6YIA9_HORSE	Horse_20161102.fasta	48033.5	1	3	3	3	1.29e-05	0.109	possibly correct	TRUE	092216EHU2C.2513.2513.2 File:"092216EHU2C.raw", NativeID:"controllerType=0 controllerNumber=1 scan=2513"	NHEEEmNALR	K	G	0.997	32.8	40.3	15.9	2		m6: Oxidation (+15.99)	629.781	1257.55	1258.55	2	0.006675	5.304	910.389	7737.2	221	230	TRUE
110316EhorseUrineProteomics	Equine	Horse Urine Proteomics	Mudpit_102016EHU3CTio2 (F002270)	Uncharacterized protein OS=Equus caballus GN=KRT17 PE=3 SV=1	F6YIA9_HORSE	Horse_20161102.fasta	48033.5	1	3	3	3	1.29e-05	0.109	possibly correct	TRUE	092216EHU1A.3754.3754.2 File:"092216EHU1A.raw", NativeID:"controllerType=0 controllerNumber=1 scan=3754"	SEISELRR	K	T	0.429	17.6	40.7	-6.37	2			495.273	988.531	989.537	2	0.0009941	1.005	1393.9	9888.33	298	305	TRUE
110316EhorseUrineProteomics	Equine	Horse Urine Proteomics	Mudpit_102016EHU3CTio2 (F002270)	Uncharacterized protein OS=Equus caballus GN=SYN1 PE=4 SV=1	F6XVE9_HORSE	Horse_20161102.fasta	57720.7	1	3	3	3	1.29e-05	0.133	possibly correct	TRUE	092216EHU1A.8168.8168.4 File:"092216EHU1A.raw", NativeID:"controllerType=0 controllerNumber=1 scan=8168"	qGPPqkPpGPAGPtRqASQAGPMPr	R	T	0.997	34.9	49.5	0.8	2		q1: Deamidated (+0.98), q5: Deamidated (+0.98), k6: Acetyl (+42.01), p8: Oxidation (+15.99), t14: Phospho (+79.97), q16: Deamidated (+0.98), r25: Methyl (+14.02)	666.568	2662.24	2663.23	4	0.02275	8.543	2507.25	22200.7	462	486	TRUE
110316EhorseUrineProteomics	Equine	Horse Urine Proteomics	Mudpit_102016EHU3CTio2 (F002270)	Uncharacterized protein OS=Equus caballus GN=SYN1 PE=4 SV=1	F6XVE9_HORSE	Horse_20161102.fasta	57720.7	1	3	3	3	1.29e-05	0.133	possibly correct	TRUE	102016EHU3DTio2.7176.7176.3 File:"102016EHU3DTio2.raw", NativeID:"controllerType=0 controllerNumber=1 scan=7176"	qsRpVAGGpGAppAArppASPSPQR	R	Q	0.997	29.6	49.3	12.8	2		q1: Deamidated (+0.98), s2: Phospho (+79.97), p4: Oxidation (+15.99), p9: Oxidation (+15.99), p12: Oxidation (+15.99), p13: Oxidation (+15.99), r16: Methyl (+14.02), p17: Oxidation (+15.99), p18: Oxidation (+15.99)	866.414	2596.22	2597.21	3	0.01554	5.982	3012.58	1466.95	406	430	TRUE
110316EhorseUrineProteomics	Equine	Horse Urine Proteomics	Mudpit_102016EHU3CTio2 (F002270)	Uncharacterized protein OS=Equus caballus GN=SYN1 PE=4 SV=1	F6XVE9_HORSE	Horse_20161102.fasta	57720.7	1	3	3	3	1.29e-05	0.133	possibly correct	TRUE	102016EHU1DTio2.4245.4245.3 File:"102016EHU1DTio2.raw", NativeID:"controllerType=0 controllerNumber=1 scan=4245"	QTsVSGQAPPKASGAPpGGqqR	R	Q	0.656	21.5	47.7	-4.63	2		s3: Phospho (+79.97), p17: Oxidation (+15.99), q20: Deamidated (+0.98), q21: Deamidated (+0.98)	735.671	2203.99	2204	3	0.999	-1.69	2077.48	2661.92	440	461	TRUE
110316EhorseUrineProteomics	Equine	Horse Urine Proteomics	Mudpit_102016EHU3CTio2 (F002270)	Uncharacterized protein OS=Equus caballus GN=ANPEP PE=4 SV=1	F7B847_HORSE	Horse_20161102.fasta	109882	1	5	5	6	2.58e-05	0.0635	possibly correct	TRUE	092216EHU1A.3921.3921.2 File:"092216EHU1A.raw", NativeID:"controllerType=0 controllerNumber=1 scan=3921"	ALEQALEK	R	T	0.99	33.8	39.3	12.1	2			451.253	900.492	901.499	2	0.0002701	0.2996	1444.69	14778.7	945	952	TRUE
110316EhorseUrineProteomics	Equine	Horse Urine Proteomics	Mudpit_102016EHU3CTio2 (F002270)	Uncharacterized protein OS=Equus caballus GN=ANPEP PE=4 SV=1	F7B847_HORSE	Horse_20161102.fasta	109882	1	5	5	6	2.58e-05	0.0635	possibly correct	TRUE	102016EHU3ATio2.5400.5400.2 File:"102016EHU3ATio2.raw", NativeID:"controllerType=0 controllerNumber=1 scan=5400"	DLTALSNmQPR	R	G	0.997	50.7	41.8	26.3	2		m8: Oxidation (+15.99)	631.314	1260.61	1261.62	2	0.000115	0.09119	2270.06	9484.51	249	259	TRUE
110316EhorseUrineProteomics	Equine	Horse Urine Proteomics	Mudpit_102016EHU3CTio2 (F002270)	Uncharacterized protein OS=Equus caballus GN=ANPEP PE=4 SV=1	F7B847_HORSE	Horse_20161102.fasta	109882	1	5	5	6	2.58e-05	0.0635	possibly correct	TRUE	102016EHU3ATio2.6147.6147.2 File:"102016EHU3ATio2.raw", NativeID:"controllerType=0 controllerNumber=1 scan=6147"	FQADNSDIGFGSGTR	K	A	0.997	41.3	43.5	21.1	2			786.358	1570.7	1571.71	2	2.006e-05	0.01276	2470.39	6526.95	930	944	TRUE
110316EhorseUrineProteomics	Equine	Horse Urine Proteomics	Mudpit_102016EHU3CTio2 (F002270)	Uncharacterized protein OS=Equus caballus GN=ANPEP PE=4 SV=1	F7B847_HORSE	Horse_20161102.fasta	109882	1	5	5	6	2.58e-05	0.0635	possibly correct	TRUE	102016EHU2ATio2.6466.6466.2 File:"102016EHU2ATio2.raw", NativeID:"controllerType=0 controllerNumber=1 scan=6466"	GPLEAGSLYEmDTK	K	F	0.997	40.3	43.5	31.9	2		m11: Oxidation (+15.99)	763.855	1525.69	1526.7	2	-0.002609	-1.709	2542.09	4228.09	175	188	TRUE
110316EhorseUrineProteomics	Equine	Horse Urine Proteomics	Mudpit_102016EHU3CTio2 (F002270)	Uncharacterized protein OS=Equus caballus GN=ANPEP PE=4 SV=1	F7B847_HORSE	Horse_20161102.fasta	109882	1	5	5	6	2.58e-05	0.0635	possibly correct	TRUE	102016EHU1ATio2.6482.6482.2 File:"102016EHU1ATio2.raw", NativeID:"controllerType=0 controllerNumber=1 scan=6482"	GPLEAGSLYEmDTK	K	F	0.997	66.8	43.5	46	2		m11: Oxidation (+15.99)	763.857	1525.7	1526.7	2	0.001909	1.25	2568.88	5655.92	175	188	TRUE
110316EhorseUrineProteomics	Equine	Horse Urine Proteomics	Mudpit_102016EHU3CTio2 (F002270)	Uncharacterized protein OS=Equus caballus GN=ANPEP PE=4 SV=1	F7B847_HORSE	Horse_20161102.fasta	109882	1	5	5	6	2.58e-05	0.0635	possibly correct	TRUE	102016EHU2BTio2.5595.5595.2 File:"102016EHU2BTio2.raw", NativeID:"controllerType=0 controllerNumber=1 scan=5595"	KVLATTqMAPsDAR	R	K	0.748	25.5	43.9	0.37	2		q7: Deamidated (+0.98), s11: Phospho (+79.97)	785.872	1569.73	1569.73	2	1.002	-0.708	2442.96	215275	212	225	TRUE
110316EhorseUrineProteomics	Equine	Horse Urine Proteomics	Mudpit_102016EHU3CTio2 (F002270)	Uncharacterized protein OS=Equus caballus GN=CDH1 PE=4 SV=1	F6Y0D9_HORSE	Horse_20161102.fasta	88776.2	1	9	11	26	0.000112	0.151	possibly correct	TRUE	102016EHU3BTio2.9486.9486.2 File:"102016EHU3BTio2.raw", NativeID:"controllerType=0 controllerNumber=1 scan=9486"	DTGVISVLTTGLDR	R	E	0.66	26.1	42.2	8.83	2			723.894	1445.77	1446.78	2	0.0009081	0.6276	3423.65	3632.11	240	253	TRUE
110316EhorseUrineProteomics	Equine	Horse Urine Proteomics	Mudpit_102016EHU3CTio2 (F002270)	Uncharacterized protein OS=Equus caballus GN=CDH1 PE=4 SV=1	F6Y0D9_HORSE	Horse_20161102.fasta	88776.2	1	9	11	26	0.000112	0.151	possibly correct	TRUE	092216EHU1A.10534.10534.2 File:"092216EHU1A.raw", NativeID:"controllerType=0 controllerNumber=1 scan=10534"	DTGVISVLTTGLDR	R	E	0.997	81.1	42.3	58.6	2			723.892	1445.77	1446.78	2	-0.003852	-2.662	3022.85	16933.9	240	253	TRUE
110316EhorseUrineProteomics	Equine	Horse Urine Proteomics	Mudpit_102016EHU3CTio2 (F002270)	Uncharacterized protein OS=Equus caballus GN=CDH1 PE=4 SV=1	F6Y0D9_HORSE	Horse_20161102.fasta	88776.2	1	9	11	26	0.000112	0.151	possibly correct	TRUE	092216EHU3A.10441.10441.2 File:"092216EHU3A.raw", NativeID:"controllerType=0 controllerNumber=1 scan=10441"	DTGVISVLTTGLDR	R	E	0.997	80.8	41.6	58.2	2			723.899	1445.78	1446.78	2	0.01031	7.125	3018.98	19246.9	240	253	TRUE
110316EhorseUrineProteomics	Equine	Horse Urine Proteomics	Mudpit_102016EHU3CTio2 (F002270)	Uncharacterized protein OS=Equus caballus GN=CDH1 PE=4 SV=1	F6Y0D9_HORSE	Horse_20161102.fasta	88776.2	1	9	11	26	0.000112	0.151	possibly correct	TRUE	102016EHU2BTio2.9101.9101.2 File:"102016EHU2BTio2.raw", NativeID:"controllerType=0 controllerNumber=1 scan=9101"	DTGVISVLTTGLDR	R	E	0.997	88.6	42.1	62.3	2			723.893	1445.77	1446.78	2	-0.0007999	-0.5529	3406.6	25563.8	240	253	TRUE
110316EhorseUrineProteomics	Equine	Horse Urine Proteomics	Mudpit_102016EHU3CTio2 (F002270)	Uncharacterized protein OS=Equus caballus GN=CDH1 PE=4 SV=1	F6Y0D9_HORSE	Horse_20161102.fasta	88776.2	1	9	11	26	0.000112	0.151	possibly correct	TRUE	092216EHU1B.10276.10276.2 File:"092216EHU1B.raw", NativeID:"controllerType=0 controllerNumber=1 scan=10276"	DTGVISVLTTGLDR	R	E	0.997	90.1	41.9	67.1	2			723.897	1445.78	1446.78	2	0.006646	4.594	3031.24	11968.3	240	253	TRUE
110316EhorseUrineProteomics	Equine	Horse Urine Proteomics	Mudpit_102016EHU3CTio2 (F002270)	Uncharacterized protein OS=Equus caballus GN=CDH1 PE=4 SV=1	F6Y0D9_HORSE	Horse_20161102.fasta	88776.2	1	9	11	26	0.000112	0.151	possibly correct	TRUE	102016EHU1BTio2.8907.8907.2 File:"102016EHU1BTio2.raw", NativeID:"controllerType=0 controllerNumber=1 scan=8907"	DTGVISVLTTGLDR	R	E	0.997	90.8	42.1	66.4	2			723.893	1445.77	1446.78	2	-0.0005559	-0.3843	3481.12	22656.7	240	253	TRUE
110316EhorseUrineProteomics	Equine	Horse Urine Proteomics	Mudpit_102016EHU3CTio2 (F002270)	Uncharacterized protein OS=Equus caballus GN=CDH1 PE=4 SV=1	F6Y0D9_HORSE	Horse_20161102.fasta	88776.2	1	9	11	26	0.000112	0.151	possibly correct	TRUE	102016EHU1ATio2.9767.9767.2 File:"102016EHU1ATio2.raw", NativeID:"controllerType=0 controllerNumber=1 scan=9767"	DTGVISVLTTGLDR	R	E	0.997	92.6	42	65.4	2			723.896	1445.78	1446.78	2	0.004692	3.243	3442.44	8151.21	240	253	TRUE
110316EhorseUrineProteomics	Equine	Horse Urine Proteomics	Mudpit_102016EHU3CTio2 (F002270)	Uncharacterized protein OS=Equus caballus GN=CDH1 PE=4 SV=1	F6Y0D9_HORSE	Horse_20161102.fasta	88776.2	1	9	11	26	0.000112	0.151	possibly correct	TRUE	092216EHU2B.6388.6388.2 File:"092216EHU2B.raw", NativeID:"controllerType=0 controllerNumber=1 scan=6388"	ILELGDYK	K	I	0.99	41.7	38	11.6	2			475.767	949.519	950.52	2	0.006686	7.034	2137.93	28099.8	575	582	TRUE
110316EhorseUrineProteomics	Equine	Horse Urine Proteomics	Mudpit_102016EHU3CTio2 (F002270)	Uncharacterized protein OS=Equus caballus GN=CDH1 PE=4 SV=1	F6Y0D9_HORSE	Horse_20161102.fasta	88776.2	1	9	11	26	0.000112	0.151	possibly correct	TRUE	102016EHU3ATio2.5981.5981.2 File:"102016EHU3ATio2.raw", NativeID:"controllerType=0 controllerNumber=1 scan=5981"	INPDTGAISTQAELDR	K	E	0.731	24.7	44.8	9.67	2			850.926	1699.84	1700.85	2	-0.0005939	-0.3492	2425.09	2733.04	453	468	TRUE
110316EhorseUrineProteomics	Equine	Horse Urine Proteomics	Mudpit_102016EHU3CTio2 (F002270)	Uncharacterized protein OS=Equus caballus GN=CDH1 PE=4 SV=1	F6Y0D9_HORSE	Horse_20161102.fasta	88776.2	1	9	11	26	0.000112	0.151	possibly correct	TRUE	092216EHU3B.5486.5486.2 File:"092216EHU3B.raw", NativeID:"controllerType=0 controllerNumber=1 scan=5486"	INPDTGAISTQAELDR	K	E	0.997	57.1	44.6	39.5	2			851.437	1700.86	1700.85	2	1.021	10.82	1944.19	5450.99	453	468	TRUE
110316EhorseUrineProteomics	Equine	Horse Urine Proteomics	Mudpit_102016EHU3CTio2 (F002270)	Uncharacterized protein OS=Equus caballus GN=CDH1 PE=4 SV=1	F6Y0D9_HORSE	Horse_20161102.fasta	88776.2	1	9	11	26	0.000112	0.151	possibly correct	TRUE	102016EHU2BTio2.5624.5624.2 File:"102016EHU2BTio2.raw", NativeID:"controllerType=0 controllerNumber=1 scan=5624"	INPDTGAISTQAELDR	K	E	0.997	59.4	44.7	29.6	2			850.928	1699.84	1700.85	2	0.002824	1.66	2451.37	3529.8	453	468	TRUE
110316EhorseUrineProteomics	Equine	Horse Urine Proteomics	Mudpit_102016EHU3CTio2 (F002270)	Uncharacterized protein OS=Equus caballus GN=CDH1 PE=4 SV=1	F6Y0D9_HORSE	Horse_20161102.fasta	88776.2	1	9	11	26	0.000112	0.151	possibly correct	TRUE	102016EHU3BTio2.5739.5739.2 File:"102016EHU3BTio2.raw", NativeID:"controllerType=0 controllerNumber=1 scan=5739"	INPDTGAISTQAELDR	K	E	0.997	80.6	44.7	57.3	2			850.927	1699.84	1700.85	2	0.001482	0.8714	2433.83	5599.19	453	468	TRUE
110316EhorseUrineProteomics	Equine	Horse Urine Proteomics	Mudpit_102016EHU3CTio2 (F002270)	Uncharacterized protein OS=Equus caballus GN=CDH1 PE=4 SV=1	F6Y0D9_HORSE	Horse_20161102.fasta	88776.2	1	9	11	26	0.000112	0.151	possibly correct	TRUE	092216EHU3B.5400.5400.2 File:"092216EHU3B.raw", NativeID:"controllerType=0 controllerNumber=1 scan=5400"	KILELGDYK	K	I	0.997	29.7	37.7	18.1	2			539.815	1077.62	1078.61	2	0.00806	7.473	1919.18	20526.7	574	582	TRUE
110316EhorseUrineProteomics	Equine	Horse Urine Proteomics	Mudpit_102016EHU3CTio2 (F002270)	Uncharacterized protein OS=Equus caballus GN=CDH1 PE=4 SV=1	F6Y0D9_HORSE	Horse_20161102.fasta	88776.2	1	9	11	26	0.000112	0.151	possibly correct	TRUE	102016EHU1BTio2.6226.6226.2 File:"102016EHU1BTio2.raw", NativeID:"controllerType=0 controllerNumber=1 scan=6226"	KILELGDYK	K	I	0.997	38.8	38.6	22.5	2			539.811	1077.61	1078.61	2	-0.0001179	-0.1093	2727.49	15662	574	582	TRUE
110316EhorseUrineProteomics	Equine	Horse Urine Proteomics	Mudpit_102016EHU3CTio2 (F002270)	Uncharacterized protein OS=Equus caballus GN=CDH1 PE=4 SV=1	F6Y0D9_HORSE	Horse_20161102.fasta	88776.2	1	9	11	26	0.000112	0.151	possibly correct	TRUE	102016EHU3BTio2.6270.6270.2 File:"102016EHU3BTio2.raw", NativeID:"controllerType=0 controllerNumber=1 scan=6270"	KILELGDYK	K	I	0.997	44.7	38.6	25.7	2			539.811	1077.61	1078.61	2	0.0001261	0.1169	2571.22	12396.6	574	582	TRUE
110316EhorseUrineProteomics	Equine	Horse Urine Proteomics	Mudpit_102016EHU3CTio2 (F002270)	Uncharacterized protein OS=Equus caballus GN=CDH1 PE=4 SV=1	F6Y0D9_HORSE	Horse_20161102.fasta	88776.2	1	9	11	26	0.000112	0.151	possibly correct	TRUE	092216EHU1A.7941.7941.2 File:"092216EHU1A.raw", NativeID:"controllerType=0 controllerNumber=1 scan=7941"	QQYNLFVTVK	K	N	0.997	29.9	38.9	18	2			620.345	1238.67	1239.67	2	0.008564	6.908	2456.15	14646.4	366	375	TRUE
110316EhorseUrineProteomics	Equine	Horse Urine Proteomics	Mudpit_102016EHU3CTio2 (F002270)	Uncharacterized protein OS=Equus caballus GN=CDH1 PE=4 SV=1	F6Y0D9_HORSE	Horse_20161102.fasta	88776.2	1	9	11	26	0.000112	0.151	possibly correct	TRUE	092216EHU2B.7774.7774.2 File:"092216EHU2B.raw", NativeID:"controllerType=0 controllerNumber=1 scan=7774"	QQYNLFVTVK	K	N	0.997	30.3	39.1	16.5	2			620.343	1238.67	1239.67	2	0.006246	5.038	2457.77	15864.6	366	375	TRUE
110316EhorseUrineProteomics	Equine	Horse Urine Proteomics	Mudpit_102016EHU3CTio2 (F002270)	Uncharacterized protein OS=Equus caballus GN=CDH1 PE=4 SV=1	F6Y0D9_HORSE	Horse_20161102.fasta	88776.2	1	9	11	26	0.000112	0.151	possibly correct	TRUE	092216EHU3B.7437.7437.2 File:"092216EHU3B.raw", NativeID:"controllerType=0 controllerNumber=1 scan=7437"	QQYNLFVTVK	K	N	0.997	40.1	38.8	29.2	2			620.347	1238.68	1239.67	2	0.01296	10.45	2463.96	30636	366	375	TRUE
110316EhorseUrineProteomics	Equine	Horse Urine Proteomics	Mudpit_102016EHU3CTio2 (F002270)	Uncharacterized protein OS=Equus caballus GN=CDH1 PE=4 SV=1	F6Y0D9_HORSE	Horse_20161102.fasta	88776.2	1	9	11	26	0.000112	0.151	possibly correct	TRUE	102016EHU3BTio2.4727.4727.2 File:"102016EHU3BTio2.raw", NativeID:"controllerType=0 controllerNumber=1 scan=4727"	TAKGLDFEAK	K	Q	0.472	23.3	40.4	13.1	2			540.291	1078.57	1079.57	2	0.0009201	0.8522	2159.66	6613.75	356	365	TRUE
110316EhorseUrineProteomics	Equine	Horse Urine Proteomics	Mudpit_102016EHU3CTio2 (F002270)	Uncharacterized protein OS=Equus caballus GN=CDH1 PE=4 SV=1	F6Y0D9_HORSE	Horse_20161102.fasta	88776.2	1	9	11	26	0.000112	0.151	possibly correct	TRUE	102016EHU1BTio2.9140.9140.3 File:"102016EHU1BTio2.raw", NativeID:"controllerType=0 controllerNumber=1 scan=9140"	VEVPEDFGVGLEITSYTAQDPDKFmEqK	R	I	0.86	32.9	50.9	3.37	2		m25: Oxidation (+15.99), q27: Deamidated (+0.98)	1063.85	3188.52	3189.48	3	0.04081	12.8	3547.53	2128.86	411	438	TRUE
110316EhorseUrineProteomics	Equine	Horse Urine Proteomics	Mudpit_102016EHU3CTio2 (F002270)	Uncharacterized protein OS=Equus caballus GN=CDH1 PE=4 SV=1	F6Y0D9_HORSE	Horse_20161102.fasta	88776.2	1	9	11	26	0.000112	0.151	possibly correct	TRUE	102016EHU1BTio2.8949.8949.3 File:"102016EHU1BTio2.raw", NativeID:"controllerType=0 controllerNumber=1 scan=8949"	VEVPEDFGVGLEITSYTAQDpDKFMEQK	R	I	0.997	36.1	51.2	0	2		p21: Oxidation (+15.99)	1063.5	3187.48	3188.5	3	-0.01411	-4.426	3494.67	5189.64	411	438	TRUE
110316EhorseUrineProteomics	Equine	Horse Urine Proteomics	Mudpit_102016EHU3CTio2 (F002270)	Uncharacterized protein OS=Equus caballus GN=CDH1 PE=4 SV=1	F6Y0D9_HORSE	Horse_20161102.fasta	88776.2	1	9	11	26	0.000112	0.151	possibly correct	TRUE	092216EHU2B.11406.11406.3 File:"092216EHU2B.raw", NativeID:"controllerType=0 controllerNumber=1 scan=11406"	VFYSITGQGADTPPVGVFIIER	K	E	0.997	38.5	45	14.9	2			789.421	2365.24	2366.24	3	0.009897	4.183	3312.69	3377.78	106	127	TRUE
110316EhorseUrineProteomics	Equine	Horse Urine Proteomics	Mudpit_102016EHU3CTio2 (F002270)	Uncharacterized protein OS=Equus caballus GN=CDH1 PE=4 SV=1	F6Y0D9_HORSE	Horse_20161102.fasta	88776.2	1	9	11	26	0.000112	0.151	possibly correct	TRUE	092216EHU1B.11515.11515.3 File:"092216EHU1B.raw", NativeID:"controllerType=0 controllerNumber=1 scan=11515"	VFYSITGQGADTPPVGVFIIER	K	E	0.997	51.8	44.6	25.7	2			789.424	2365.25	2366.24	3	0.0185	7.819	3320.28	2887.07	106	127	TRUE
110316EhorseUrineProteomics	Equine	Horse Urine Proteomics	Mudpit_102016EHU3CTio2 (F002270)	Uncharacterized protein OS=Equus caballus GN=CDH1 PE=4 SV=1	F6Y0D9_HORSE	Horse_20161102.fasta	88776.2	1	9	11	26	0.000112	0.151	possibly correct	TRUE	092216EHU3B.11277.11277.3 File:"092216EHU3B.raw", NativeID:"controllerType=0 controllerNumber=1 scan=11277"	VFYSITGqGADTPPVGVFIIER	K	E	0.997	67.6	44.4	39.4	2		q8: Deamidated (+0.98)	790.093	2367.26	2367.22	3	1.04	15.6	3309.12	12985.5	106	127	TRUE
110316EhorseUrineProteomics	Equine	Horse Urine Proteomics	Mudpit_102016EHU3CTio2 (F002270)	Uncharacterized protein OS=Equus caballus GN=CDH1 PE=4 SV=1	F6Y0D9_HORSE	Horse_20161102.fasta	88776.2	1	9	11	26	0.000112	0.151	possibly correct	TRUE	102016EHU3BTio2.4499.4499.2 File:"102016EHU3BTio2.raw", NativeID:"controllerType=0 controllerNumber=1 scan=4499"	VTEPLDREEISK	K	Y	0.997	34.8	43	11.9	2			708.371	1414.73	1415.74	2	-0.002324	-1.642	2098.05	6985.09	134	145	TRUE
110316EhorseUrineProteomics	Equine	Horse Urine Proteomics	Mudpit_102016EHU3CTio2 (F002270)	Uncharacterized protein OS=Equus caballus GN=CDH1 PE=4 SV=1	F6Y0D9_HORSE	Horse_20161102.fasta	88776.2	1	9	11	26	0.000112	0.151	possibly correct	TRUE	092216EHU2C.4122.4122.2 File:"092216EHU2C.raw", NativeID:"controllerType=0 controllerNumber=1 scan=4122"	VTEPLDREEISK	K	Y	0.997	46.7	42.5	24.2	2			708.381	1414.75	1415.74	2	0.01647	11.64	1488.86	5352.97	134	145	TRUE
110316EhorseUrineProteomics	Equine	Horse Urine Proteomics	Mudpit_102016EHU3CTio2 (F002270)	Uncharacterized protein OS=Equus caballus GN=NCOR2 PE=4 SV=1	F6UWM2_HORSE	Horse_20161102.fasta	274530	1	3	3	3	1.29e-05	0.0238	possibly correct	TRUE	092016HSBHorseUrine1r.11346.11346.3 File:"092016HSBHorseUrine1r.raw", NativeID:"controllerType=0 controllerNumber=1 scan=11346"	APVGpITmGLPLTmDpk	K	K	0.902	27.3	46	0	2		p5: Oxidation (+15.99), m8: Oxidation (+15.99), m14: Oxidation (+15.99), p16: Oxidation (+15.99), k17: Acetyl (+42.01)	615.305	1842.89	1843.92	3	-0.01937	-10.5	2350.21	921932	1148	1164	TRUE
110316EhorseUrineProteomics	Equine	Horse Urine Proteomics	Mudpit_102016EHU3CTio2 (F002270)	Uncharacterized protein OS=Equus caballus GN=NCOR2 PE=4 SV=1	F6UWM2_HORSE	Horse_20161102.fasta	274530	1	3	3	3	1.29e-05	0.0238	possibly correct	TRUE	102016EHU2ATio2.7468.7468.3 File:"102016EHU2ATio2.raw", NativeID:"controllerType=0 controllerNumber=1 scan=7468"	DGEqAEPsRmGsKsPGnSSQPpAFFSK	R	L	0.997	29.8	45.4	0.34	2		q4: Deamidated (+0.98), s8: Phospho (+79.97), m10: Oxidation (+15.99), s12: Phospho (+79.97), s14: Phospho (+79.97), n17: Deamidated (+0.98), p22: Oxidation (+15.99)	1033.38	3097.11	3097.16	3	0.9649	-12.22	2803.59	1521.19	2252	2278	TRUE
110316EhorseUrineProteomics	Equine	Horse Urine Proteomics	Mudpit_102016EHU3CTio2 (F002270)	Uncharacterized protein OS=Equus caballus GN=NCOR2 PE=4 SV=1	F6UWM2_HORSE	Horse_20161102.fasta	274530	1	3	3	3	1.29e-05	0.0238	possibly correct	TRUE	102016EHU3DTio2.4919.4919.3 File:"102016EHU3DTio2.raw", NativeID:"controllerType=0 controllerNumber=1 scan=4919"	LLsPrPsLLtpTsDsR	R	T	0.944	27.9	42.5	10	2		s3: Phospho (+79.97), r5: Methyl (+14.02), s7: Phospho (+79.97), t10: Phospho (+79.97), p11: Oxidation (+15.99), s13: Phospho (+79.97), s15: Phospho (+79.97)	723.939	2168.8	2169.81	3	-0.00421	-1.94	2336.41	3176.47	942	957	TRUE
110316EhorseUrineProteomics	Equine	Horse Urine Proteomics	Mudpit_102016EHU3CTio2 (F002270)	Uncharacterized protein OS=Equus caballus GN=UMOD PE=4 SV=1	F7BM54_HORSE	Horse_20161102.fasta	69534.5	1	28	60	376	0.00162	0.415	possibly correct	TRUE	092216EHU3A.7002.7002.2 File:"092216EHU3A.raw", NativeID:"controllerType=0 controllerNumber=1 scan=7002"	AcpGGYYVYNLR	K	A	0.997	28.6	43	11.5	2	c2: Carbamidomethyl (+57.02)	p3: Oxidation (+15.99)	724.839	1447.66	1448.66	2	0.007854	5.421	2254.33	22294.9	268	279	TRUE
110316EhorseUrineProteomics	Equine	Horse Urine Proteomics	Mudpit_102016EHU3CTio2 (F002270)	Uncharacterized protein OS=Equus caballus GN=UMOD PE=4 SV=1	F7BM54_HORSE	Horse_20161102.fasta	69534.5	1	28	60	376	0.00162	0.415	possibly correct	TRUE	092216EHU2A.6945.6945.2 File:"092216EHU2A.raw", NativeID:"controllerType=0 controllerNumber=1 scan=6945"	AcpGGYYVYNLR	K	A	0.997	29.7	43	14.1	2	c2: Carbamidomethyl (+57.02)	p3: Oxidation (+15.99)	724.833	1447.65	1448.66	2	-0.004108	-2.836	2244.78	29411.3	268	279	TRUE
110316EhorseUrineProteomics	Equine	Horse Urine Proteomics	Mudpit_102016EHU3CTio2 (F002270)	Uncharacterized protein OS=Equus caballus GN=UMOD PE=4 SV=1	F7BM54_HORSE	Horse_20161102.fasta	69534.5	1	28	60	376	0.00162	0.415	possibly correct	TRUE	092216EHU1A.6988.6988.2 File:"092216EHU1A.raw", NativeID:"controllerType=0 controllerNumber=1 scan=6988"	AcpGGYYVYNLR	K	A	0.997	33.8	43	14.8	2	c2: Carbamidomethyl (+57.02)	p3: Oxidation (+15.99)	724.833	1447.65	1448.66	2	-0.003742	-2.583	2237.07	26326.7	268	279	TRUE
110316EhorseUrineProteomics	Equine	Horse Urine Proteomics	Mudpit_102016EHU3CTio2 (F002270)	Uncharacterized protein OS=Equus caballus GN=UMOD PE=4 SV=1	F7BM54_HORSE	Horse_20161102.fasta	69534.5	1	28	60	376	0.00162	0.415	possibly correct	TRUE	102016EHU2ATio2.7147.7147.2 File:"102016EHU2ATio2.raw", NativeID:"controllerType=0 controllerNumber=1 scan=7147"	AcpGGYYVYNLR	K	A	0.997	35.2	43	12.2	2	c2: Carbamidomethyl (+57.02)	p3: Oxidation (+15.99)	724.835	1447.66	1448.66	2	0.0008957	0.6183	2724.77	25346.2	268	279	TRUE
110316EhorseUrineProteomics	Equine	Horse Urine Proteomics	Mudpit_102016EHU3CTio2 (F002270)	Uncharacterized protein OS=Equus caballus GN=UMOD PE=4 SV=1	F7BM54_HORSE	Horse_20161102.fasta	69534.5	1	28	60	376	0.00162	0.415	possibly correct	TRUE	102016EHU3ATio2.6988.6988.2 File:"102016EHU3ATio2.raw", NativeID:"controllerType=0 controllerNumber=1 scan=6988"	AcpGGYYVYNLR	K	A	0.997	36.7	43.1	19.9	2	c2: Carbamidomethyl (+57.02)	p3: Oxidation (+15.99)	724.835	1447.66	1448.66	2	0.0005297	0.3657	2702.38	24503.1	268	279	TRUE
110316EhorseUrineProteomics	Equine	Horse Urine Proteomics	Mudpit_102016EHU3CTio2 (F002270)	Uncharacterized protein OS=Equus caballus GN=UMOD PE=4 SV=1	F7BM54_HORSE	Horse_20161102.fasta	69534.5	1	28	60	376	0.00162	0.415	possibly correct	TRUE	092216EHU2B.6663.6663.2 File:"092216EHU2B.raw", NativeID:"controllerType=0 controllerNumber=1 scan=6663"	AcpGGYYVYNLR	K	A	0.997	38.9	43.1	20	2	c2: Carbamidomethyl (+57.02)	p3: Oxidation (+15.99)	724.84	1447.66	1448.66	2	0.009442	6.518	2202.17	16429.7	268	279	TRUE
110316EhorseUrineProteomics	Equine	Horse Urine Proteomics	Mudpit_102016EHU3CTio2 (F002270)	Uncharacterized protein OS=Equus caballus GN=UMOD PE=4 SV=1	F7BM54_HORSE	Horse_20161102.fasta	69534.5	1	28	60	376	0.00162	0.415	possibly correct	TRUE	092216EHU3D.6990.6990.2 File:"092216EHU3D.raw", NativeID:"controllerType=0 controllerNumber=1 scan=6990"	AcPGGYYVYNLR	K	A	0.997	39.7	43.1	24.3	2	c2: Carbamidomethyl (+57.02)		716.839	1431.66	1432.67	2	0.003623	2.529	2257.75	10342.2	268	279	TRUE
110316EhorseUrineProteomics	Equine	Horse Urine Proteomics	Mudpit_102016EHU3CTio2 (F002270)	Uncharacterized protein OS=Equus caballus GN=UMOD PE=4 SV=1	F7BM54_HORSE	Horse_20161102.fasta	69534.5	1	28	60	376	0.00162	0.415	possibly correct	TRUE	092216EHU1A.6776.6776.2 File:"092216EHU1A.raw", NativeID:"controllerType=0 controllerNumber=1 scan=6776"	AcpGGYYVYNLR	K	A	0.997	40	43	23.8	2	c2: Carbamidomethyl (+57.02)	p3: Oxidation (+15.99)	724.833	1447.65	1448.66	2	-0.003376	-2.331	2187.6	29302.1	268	279	TRUE
110316EhorseUrineProteomics	Equine	Horse Urine Proteomics	Mudpit_102016EHU3CTio2 (F002270)	Uncharacterized protein OS=Equus caballus GN=UMOD PE=4 SV=1	F7BM54_HORSE	Horse_20161102.fasta	69534.5	1	28	60	376	0.00162	0.415	possibly correct	TRUE	092216EHU1C.7099.7099.2 File:"092216EHU1C.raw", NativeID:"controllerType=0 controllerNumber=1 scan=7099"	AcPGGYYVYNLR	K	A	0.997	40.7	43.1	22.1	2	c2: Carbamidomethyl (+57.02)		716.84	1431.67	1432.67	2	0.004601	3.211	2246.96	12810.4	268	279	TRUE
110316EhorseUrineProteomics	Equine	Horse Urine Proteomics	Mudpit_102016EHU3CTio2 (F002270)	Uncharacterized protein OS=Equus caballus GN=UMOD PE=4 SV=1	F7BM54_HORSE	Horse_20161102.fasta	69534.5	1	28	60	376	0.00162	0.415	possibly correct	TRUE	102016EHU2ATio2.7263.7263.2 File:"102016EHU2ATio2.raw", NativeID:"controllerType=0 controllerNumber=1 scan=7263"	AcPGGYYVYNLR	K	A	0.997	43.3	43.1	16.9	2	c2: Carbamidomethyl (+57.02)		716.838	1431.66	1432.67	2	-3.924e-05	-0.02739	2754.19	8455.98	268	279	TRUE
110316EhorseUrineProteomics	Equine	Horse Urine Proteomics	Mudpit_102016EHU3CTio2 (F002270)	Uncharacterized protein OS=Equus caballus GN=UMOD PE=4 SV=1	F7BM54_HORSE	Horse_20161102.fasta	69534.5	1	28	60	376	0.00162	0.415	possibly correct	TRUE	092216EHU3A.6725.6725.2 File:"092216EHU3A.raw", NativeID:"controllerType=0 controllerNumber=1 scan=6725"	AcpGGYYVYNLR	K	A	0.997	46.3	43.1	25.7	2	c2: Carbamidomethyl (+57.02)	p3: Oxidation (+15.99)	724.84	1447.66	1448.66	2	0.009198	6.349	2189.91	39652.2	268	279	TRUE
110316EhorseUrineProteomics	Equine	Horse Urine Proteomics	Mudpit_102016EHU3CTio2 (F002270)	Uncharacterized protein OS=Equus caballus GN=UMOD PE=4 SV=1	F7BM54_HORSE	Horse_20161102.fasta	69534.5	1	28	60	376	0.00162	0.415	possibly correct	TRUE	092216EHU2A.6724.6724.2 File:"092216EHU2A.raw", NativeID:"controllerType=0 controllerNumber=1 scan=6724"	AcpGGYYVYNLR	K	A	0.997	46.9	43.1	23.6	2	c2: Carbamidomethyl (+57.02)	p3: Oxidation (+15.99)	724.832	1447.65	1448.66	2	-0.006428	-4.437	2192.24	38907	268	279	TRUE
110316EhorseUrineProteomics	Equine	Horse Urine Proteomics	Mudpit_102016EHU3CTio2 (F002270)	Uncharacterized protein OS=Equus caballus GN=UMOD PE=4 SV=1	F7BM54_HORSE	Horse_20161102.fasta	69534.5	1	28	60	376	0.00162	0.415	possibly correct	TRUE	092216EHU2C.7018.7018.2 File:"092216EHU2C.raw", NativeID:"controllerType=0 controllerNumber=1 scan=7018"	AcPGGYYVYNLR	K	A	0.997	47.4	43.2	27.8	2	c2: Carbamidomethyl (+57.02)		716.844	1431.67	1432.67	2	0.01205	8.409	2256.78	13104.6	268	279	TRUE
110316EhorseUrineProteomics	Equine	Horse Urine Proteomics	Mudpit_102016EHU3CTio2 (F002270)	Uncharacterized protein OS=Equus caballus GN=UMOD PE=4 SV=1	F7BM54_HORSE	Horse_20161102.fasta	69534.5	1	28	60	376	0.00162	0.415	possibly correct	TRUE	102016EHU1ATio2.7295.7295.2 File:"102016EHU1ATio2.raw", NativeID:"controllerType=0 controllerNumber=1 scan=7295"	AcPGGYYVYNLR	K	A	0.997	49.4	43.1	31.9	2	c2: Carbamidomethyl (+57.02)		716.838	1431.66	1432.67	2	0.001061	0.7404	2786.36	23036	268	279	TRUE
110316EhorseUrineProteomics	Equine	Horse Urine Proteomics	Mudpit_102016EHU3CTio2 (F002270)	Uncharacterized protein OS=Equus caballus GN=UMOD PE=4 SV=1	F7BM54_HORSE	Horse_20161102.fasta	69534.5	1	28	60	376	0.00162	0.415	possibly correct	TRUE	092216EHU2A.7141.7141.2 File:"092216EHU2A.raw", NativeID:"controllerType=0 controllerNumber=1 scan=7141"	AcPGGYYVYNLR	K	A	0.997	57.2	42.8	39.1	2	c2: Carbamidomethyl (+57.02)		716.835	1431.66	1432.67	2	-0.004799	-3.35	2288.3	10934.6	268	279	TRUE
110316EhorseUrineProteomics	Equine	Horse Urine Proteomics	Mudpit_102016EHU3CTio2 (F002270)	Uncharacterized protein OS=Equus caballus GN=UMOD PE=4 SV=1	F7BM54_HORSE	Horse_20161102.fasta	69534.5	1	28	60	376	0.00162	0.415	possibly correct	TRUE	092216EHU2B.6956.6956.2 File:"092216EHU2B.raw", NativeID:"controllerType=0 controllerNumber=1 scan=6956"	AcPGGYYVYNLR	K	A	0.997	59.1	43.1	37.5	2	c2: Carbamidomethyl (+57.02)		716.841	1431.67	1432.67	2	0.007041	4.914	2272.15	16471	268	279	TRUE
110316EhorseUrineProteomics	Equine	Horse Urine Proteomics	Mudpit_102016EHU3CTio2 (F002270)	Uncharacterized protein OS=Equus caballus GN=UMOD PE=4 SV=1	F7BM54_HORSE	Horse_20161102.fasta	69534.5	1	28	60	376	0.00162	0.415	possibly correct	TRUE	092216EHU1B.6870.6870.2 File:"092216EHU1B.raw", NativeID:"controllerType=0 controllerNumber=1 scan=6870"	AcPGGYYVYNLR	K	A	0.997	59.2	43.1	42.6	2	c2: Carbamidomethyl (+57.02)		716.841	1431.67	1432.67	2	0.006675	4.659	2256.81	39104.9	268	279	TRUE
110316EhorseUrineProteomics	Equine	Horse Urine Proteomics	Mudpit_102016EHU3CTio2 (F002270)	Uncharacterized protein OS=Equus caballus GN=UMOD PE=4 SV=1	F7BM54_HORSE	Horse_20161102.fasta	69534.5	1	28	60	376	0.00162	0.415	possibly correct	TRUE	092216EHU3A.7060.7060.2 File:"092216EHU3A.raw", NativeID:"controllerType=0 controllerNumber=1 scan=7060"	AcPGGYYVYNLR	K	A	0.997	61.6	43.2	40.4	2	c2: Carbamidomethyl (+57.02)		716.843	1431.67	1432.67	2	0.01034	7.215	2267.51	36100.2	268	279	TRUE
110316EhorseUrineProteomics	Equine	Horse Urine Proteomics	Mudpit_102016EHU3CTio2 (F002270)	Uncharacterized protein OS=Equus caballus GN=UMOD PE=4 SV=1	F7BM54_HORSE	Horse_20161102.fasta	69534.5	1	28	60	376	0.00162	0.415	possibly correct	TRUE	092216EHU1A.6973.6973.2 File:"092216EHU1A.raw", NativeID:"controllerType=0 controllerNumber=1 scan=6973"	AcPGGYYVYNLR	K	A	0.997	61.6	42.9	37.5	2	c2: Carbamidomethyl (+57.02)		716.836	1431.66	1432.67	2	-0.002967	-2.071	2233.02	48005.1	268	279	TRUE
110316EhorseUrineProteomics	Equine	Horse Urine Proteomics	Mudpit_102016EHU3CTio2 (F002270)	Uncharacterized protein OS=Equus caballus GN=UMOD PE=4 SV=1	F7BM54_HORSE	Horse_20161102.fasta	69534.5	1	28	60	376	0.00162	0.415	possibly correct	TRUE	092216EHU2A.6963.6963.2 File:"092216EHU2A.raw", NativeID:"controllerType=0 controllerNumber=1 scan=6963"	AcPGGYYVYNLR	K	A	0.997	61.9	42.8	41.8	2	c2: Carbamidomethyl (+57.02)		716.836	1431.66	1432.67	2	-0.003579	-2.498	2248.96	636025	268	279	TRUE
110316EhorseUrineProteomics	Equine	Horse Urine Proteomics	Mudpit_102016EHU3CTio2 (F002270)	Uncharacterized protein OS=Equus caballus GN=UMOD PE=4 SV=1	F7BM54_HORSE	Horse_20161102.fasta	69534.5	1	28	60	376	0.00162	0.415	possibly correct	TRUE	092216EHU2B.4422.4422.2 File:"092216EHU2B.raw", NativeID:"controllerType=0 controllerNumber=1 scan=4422"	APPEcHLAYcTDPr	R	S	0.658	25	44.5	10.5	2	c5: Carbamidomethyl (+57.02), c10: Carbamidomethyl (+57.02)	r14: Methyl (+14.02)	850.885	1699.76	1700.75	2	0.01147	6.745	1615.6	5679.07	280	293	TRUE
110316EhorseUrineProteomics	Equine	Horse Urine Proteomics	Mudpit_102016EHU3CTio2 (F002270)	Uncharacterized protein OS=Equus caballus GN=UMOD PE=4 SV=1	F7BM54_HORSE	Horse_20161102.fasta	69534.5	1	28	60	376	0.00162	0.415	possibly correct	TRUE	092216EHU1B.4309.4309.3 File:"092216EHU1B.raw", NativeID:"controllerType=0 controllerNumber=1 scan=4309"	APPEcHLAYcTDPR	R	S	0.997	30.9	44.1	7.74	2	c5: Carbamidomethyl (+57.02), c10: Carbamidomethyl (+57.02)		562.919	1685.74	1686.74	3	0.007273	4.312	1588.52	41318.7	280	293	TRUE
110316EhorseUrineProteomics	Equine	Horse Urine Proteomics	Mudpit_102016EHU3CTio2 (F002270)	Uncharacterized protein OS=Equus caballus GN=UMOD PE=4 SV=1	F7BM54_HORSE	Horse_20161102.fasta	69534.5	1	28	60	376	0.00162	0.415	possibly correct	TRUE	092216EHU2B.4296.4296.2 File:"092216EHU2B.raw", NativeID:"controllerType=0 controllerNumber=1 scan=4296"	APPEcHLAYcTDPR	R	S	0.997	32.5	44.1	19	2	c5: Carbamidomethyl (+57.02), c10: Carbamidomethyl (+57.02)		843.878	1685.74	1686.74	2	0.01186	7.033	1578.15	6879.53	280	293	TRUE
110316EhorseUrineProteomics	Equine	Horse Urine Proteomics	Mudpit_102016EHU3CTio2 (F002270)	Uncharacterized protein OS=Equus caballus GN=UMOD PE=4 SV=1	F7BM54_HORSE	Horse_20161102.fasta	69534.5	1	28	60	376	0.00162	0.415	possibly correct	TRUE	092216EHU3A.4397.4397.2 File:"092216EHU3A.raw", NativeID:"controllerType=0 controllerNumber=1 scan=4397"	APPEcHLAYcTDPR	R	S	0.997	35.7	44.1	9.38	2	c5: Carbamidomethyl (+57.02), c10: Carbamidomethyl (+57.02)		844.376	1686.74	1686.74	2	1.008	3.243	1572.03	10648.5	280	293	TRUE
110316EhorseUrineProteomics	Equine	Horse Urine Proteomics	Mudpit_102016EHU3CTio2 (F002270)	Uncharacterized protein OS=Equus caballus GN=UMOD PE=4 SV=1	F7BM54_HORSE	Horse_20161102.fasta	69534.5	1	28	60	376	0.00162	0.415	possibly correct	TRUE	092216EHU3A.4491.4491.3 File:"092216EHU3A.raw", NativeID:"controllerType=0 controllerNumber=1 scan=4491"	APPEcHLAYcTDPR	R	S	0.997	37.6	44.1	17.4	2	c5: Carbamidomethyl (+57.02), c10: Carbamidomethyl (+57.02)		562.92	1685.74	1686.74	3	0.009103	5.397	1598.16	431364	280	293	TRUE
110316EhorseUrineProteomics	Equine	Horse Urine Proteomics	Mudpit_102016EHU3CTio2 (F002270)	Uncharacterized protein OS=Equus caballus GN=UMOD PE=4 SV=1	F7BM54_HORSE	Horse_20161102.fasta	69534.5	1	28	60	376	0.00162	0.415	possibly correct	TRUE	092216EHU2A.4714.4714.3 File:"092216EHU2A.raw", NativeID:"controllerType=0 controllerNumber=1 scan=4714"	APPEcHLAYcTDPR	R	S	0.997	42.2	43.7	14.8	2	c5: Carbamidomethyl (+57.02), c10: Carbamidomethyl (+57.02)		562.915	1685.72	1686.74	3	-0.005546	-3.288	1650.57	566621	280	293	TRUE
110316EhorseUrineProteomics	Equine	Horse Urine Proteomics	Mudpit_102016EHU3CTio2 (F002270)	Uncharacterized protein OS=Equus caballus GN=UMOD PE=4 SV=1	F7BM54_HORSE	Horse_20161102.fasta	69534.5	1	28	60	376	0.00162	0.415	possibly correct	TRUE	092216EHU2A.4705.4705.2 File:"092216EHU2A.raw", NativeID:"controllerType=0 controllerNumber=1 scan=4705"	APPEcHLAYcTDPR	R	S	0.997	60.4	43.6	44.1	2	c5: Carbamidomethyl (+57.02), c10: Carbamidomethyl (+57.02)		843.868	1685.72	1686.74	2	-0.008035	-4.763	1648.07	58647.9	280	293	TRUE
110316EhorseUrineProteomics	Equine	Horse Urine Proteomics	Mudpit_102016EHU3CTio2 (F002270)	Uncharacterized protein OS=Equus caballus GN=UMOD PE=4 SV=1	F7BM54_HORSE	Horse_20161102.fasta	69534.5	1	28	60	376	0.00162	0.415	possibly correct	TRUE	092216EHU3B.7063.7063.2 File:"092216EHU3B.raw", NativeID:"controllerType=0 controllerNumber=1 scan=7063"	DWVSVVTPTR	R	D	0.997	32.9	41.9	8.96	2			580.315	1158.61	1159.61	2	0.01159	9.998	2379.68	14445.1	378	387	TRUE
110316EhorseUrineProteomics	Equine	Horse Urine Proteomics	Mudpit_102016EHU3CTio2 (F002270)	Uncharacterized protein OS=Equus caballus GN=UMOD PE=4 SV=1	F7BM54_HORSE	Horse_20161102.fasta	69534.5	1	28	60	376	0.00162	0.415	possibly correct	TRUE	092216EHU3A.7495.7495.2 File:"092216EHU3A.raw", NativeID:"controllerType=0 controllerNumber=1 scan=7495"	DWVSVVTPTR	R	D	0.997	38.2	41.6	13.5	2			580.316	1158.62	1159.61	2	0.01501	12.95	2371.44	28391.8	378	387	TRUE
110316EhorseUrineProteomics	Equine	Horse Urine Proteomics	Mudpit_102016EHU3CTio2 (F002270)	Uncharacterized protein OS=Equus caballus GN=UMOD PE=4 SV=1	F7BM54_HORSE	Horse_20161102.fasta	69534.5	1	28	60	376	0.00162	0.415	possibly correct	TRUE	092216EHU1A.7591.7591.2 File:"092216EHU1A.raw", NativeID:"controllerType=0 controllerNumber=1 scan=7591"	DWVSVVTPTR	R	D	0.997	43.9	42	20.2	2			580.309	1158.6	1159.61	2	-0.0004899	-0.4225	2377.44	31511.6	378	387	TRUE
110316EhorseUrineProteomics	Equine	Horse Urine Proteomics	Mudpit_102016EHU3CTio2 (F002270)	Uncharacterized protein OS=Equus caballus GN=UMOD PE=4 SV=1	F7BM54_HORSE	Horse_20161102.fasta	69534.5	1	28	60	376	0.00162	0.415	possibly correct	TRUE	092216EHU3A.9076.9076.3 File:"092216EHU3A.raw", NativeID:"controllerType=0 controllerNumber=1 scan=9076"	EGAAHVcVDPcQAHSILDEYWR	R	S	0.997	62.2	49.4	38.4	2	c7: Carbamidomethyl (+57.02), c11: Carbamidomethyl (+57.02)		871.731	2612.17	2613.16	3	0.01797	6.878	2724.32	22443.2	166	187	TRUE
110316EhorseUrineProteomics	Equine	Horse Urine Proteomics	Mudpit_102016EHU3CTio2 (F002270)	Uncharacterized protein OS=Equus caballus GN=UMOD PE=4 SV=1	F7BM54_HORSE	Horse_20161102.fasta	69534.5	1	28	60	376	0.00162	0.415	possibly correct	TRUE	102016EHU2BTio2.3194.3194.2 File:"102016EHU2BTio2.raw", NativeID:"controllerType=0 controllerNumber=1 scan=3194"	FmGQGGVR	R	M	0.623	33.4	35	16.1	2		m2: Oxidation (+15.99)	434.212	866.409	867.414	2	0.001559	1.797	1655.45	25543.6	207	214	TRUE
110316EhorseUrineProteomics	Equine	Horse Urine Proteomics	Mudpit_102016EHU3CTio2 (F002270)	Uncharacterized protein OS=Equus caballus GN=UMOD PE=4 SV=1	F7BM54_HORSE	Horse_20161102.fasta	69534.5	1	28	60	376	0.00162	0.415	possibly correct	TRUE	092216EHU1A.2557.2557.2 File:"092216EHU1A.raw", NativeID:"controllerType=0 controllerNumber=1 scan=2557"	FmGQGGVR	R	M	0.99	40.8	34.9	21.6	2		m2: Oxidation (+15.99)	434.211	866.408	867.414	2	0.000705	0.8128	985.273	40654.6	207	214	TRUE
110316EhorseUrineProteomics	Equine	Horse Urine Proteomics	Mudpit_102016EHU3CTio2 (F002270)	Uncharacterized protein OS=Equus caballus GN=UMOD PE=4 SV=1	F7BM54_HORSE	Horse_20161102.fasta	69534.5	1	28	60	376	0.00162	0.415	possibly correct	TRUE	092216EHU2B.2497.2497.2 File:"092216EHU2B.raw", NativeID:"controllerType=0 controllerNumber=1 scan=2497"	FmGQGGVR	R	M	0.99	43.5	35.7	29.2	2		m2: Oxidation (+15.99)	434.214	866.413	867.414	2	0.005649	6.512	934.547	1325760	207	214	TRUE
110316EhorseUrineProteomics	Equine	Horse Urine Proteomics	Mudpit_102016EHU3CTio2 (F002270)	Uncharacterized protein OS=Equus caballus GN=UMOD PE=4 SV=1	F7BM54_HORSE	Horse_20161102.fasta	69534.5	1	28	60	376	0.00162	0.415	possibly correct	TRUE	092216EHU3A.2604.2604.2 File:"092216EHU3A.raw", NativeID:"controllerType=0 controllerNumber=1 scan=2604"	FmGQGGVR	R	M	0.99	43.3	34.9	26.4	2		m2: Oxidation (+15.99)	434.211	866.407	867.414	2	0.000339	0.3909	963.51	6651870	207	214	TRUE
110316EhorseUrineProteomics	Equine	Horse Urine Proteomics	Mudpit_102016EHU3CTio2 (F002270)	Uncharacterized protein OS=Equus caballus GN=UMOD PE=4 SV=1	F7BM54_HORSE	Horse_20161102.fasta	69534.5	1	28	60	376	0.00162	0.415	possibly correct	TRUE	102016EHU2ATio2.6734.6734.2 File:"102016EHU2ATio2.raw", NativeID:"controllerType=0 controllerNumber=1 scan=6734"	FSVQmFR	R	F	0.416	33.3	37	1.64	2		m5: Oxidation (+15.99)	465.729	929.444	930.45	2	0.000999	1.074	2611.16	35447.9	550	556	TRUE
110316EhorseUrineProteomics	Equine	Horse Urine Proteomics	Mudpit_102016EHU3CTio2 (F002270)	Uncharacterized protein OS=Equus caballus GN=UMOD PE=4 SV=1	F7BM54_HORSE	Horse_20161102.fasta	69534.5	1	28	60	376	0.00162	0.415	possibly correct	TRUE	092216EHU1C.6308.6308.2 File:"092216EHU1C.raw", NativeID:"controllerType=0 controllerNumber=1 scan=6308"	FSVQmFR	R	F	0.756	34.9	37.8	3.33	2		m5: Oxidation (+15.99)	465.731	929.448	930.45	2	0.005209	5.598	2039.84	59081.5	550	556	TRUE
110316EhorseUrineProteomics	Equine	Horse Urine Proteomics	Mudpit_102016EHU3CTio2 (F002270)	Uncharacterized protein OS=Equus caballus GN=UMOD PE=4 SV=1	F7BM54_HORSE	Horse_20161102.fasta	69534.5	1	28	60	376	0.00162	0.415	possibly correct	TRUE	102016EHU3ATio2.6774.6774.2 File:"102016EHU3ATio2.raw", NativeID:"controllerType=0 controllerNumber=1 scan=6774"	FSVQmFR	R	F	0.839	36.3	37	3.42	2		m5: Oxidation (+15.99)	465.729	929.444	930.45	2	0.000999	1.074	2640.53	196477	550	556	TRUE
110316EhorseUrineProteomics	Equine	Horse Urine Proteomics	Mudpit_102016EHU3CTio2 (F002270)	Uncharacterized protein OS=Equus caballus GN=UMOD PE=4 SV=1	F7BM54_HORSE	Horse_20161102.fasta	69534.5	1	28	60	376	0.00162	0.415	possibly correct	TRUE	092216EHU2C.6244.6244.2 File:"092216EHU2C.raw", NativeID:"controllerType=0 controllerNumber=1 scan=6244"	FSVQmFR	R	F	0.9	36.5	37.8	4.92	2		m5: Oxidation (+15.99)	465.732	929.45	930.45	2	0.006979	7.501	2076.89	76447.1	550	556	TRUE
110316EhorseUrineProteomics	Equine	Horse Urine Proteomics	Mudpit_102016EHU3CTio2 (F002270)	Uncharacterized protein OS=Equus caballus GN=UMOD PE=4 SV=1	F7BM54_HORSE	Horse_20161102.fasta	69534.5	1	28	60	376	0.00162	0.415	possibly correct	TRUE	092216EHU3C.6267.6267.2 File:"092216EHU3C.raw", NativeID:"controllerType=0 controllerNumber=1 scan=6267"	FSVQmFR	R	F	0.9	37.9	37.1	4.82	2		m5: Oxidation (+15.99)	465.731	929.448	930.45	2	0.004843	5.205	2075.22	102636	550	556	TRUE
110316EhorseUrineProteomics	Equine	Horse Urine Proteomics	Mudpit_102016EHU3CTio2 (F002270)	Uncharacterized protein OS=Equus caballus GN=UMOD PE=4 SV=1	F7BM54_HORSE	Horse_20161102.fasta	69534.5	1	28	60	376	0.00162	0.415	possibly correct	TRUE	092216EHU1B.6068.6068.2 File:"092216EHU1B.raw", NativeID:"controllerType=0 controllerNumber=1 scan=6068"	FSVQmFR	R	F	0.9	39	37	4.25	2		m5: Oxidation (+15.99)	465.731	929.447	930.45	2	0.004293	4.614	2055.9	151075	550	556	TRUE
110316EhorseUrineProteomics	Equine	Horse Urine Proteomics	Mudpit_102016EHU3CTio2 (F002270)	Uncharacterized protein OS=Equus caballus GN=UMOD PE=4 SV=1	F7BM54_HORSE	Horse_20161102.fasta	69534.5	1	28	60	376	0.00162	0.415	possibly correct	TRUE	092216EHU2B.6136.6136.2 File:"092216EHU2B.raw", NativeID:"controllerType=0 controllerNumber=1 scan=6136"	FSVQmFR	R	F	0.9	40.7	37.8	9.13	2		m5: Oxidation (+15.99)	465.732	929.449	930.45	2	0.005697	6.123	2075.89	94276.6	550	556	TRUE
110316EhorseUrineProteomics	Equine	Horse Urine Proteomics	Mudpit_102016EHU3CTio2 (F002270)	Uncharacterized protein OS=Equus caballus GN=UMOD PE=4 SV=1	F7BM54_HORSE	Horse_20161102.fasta	69534.5	1	28	60	376	0.00162	0.415	possibly correct	TRUE	092216EHU3B.5946.5946.2 File:"092216EHU3B.raw", NativeID:"controllerType=0 controllerNumber=1 scan=5946"	FSVQmFR	R	F	0.9	41.6	37.8	7.25	2		m5: Oxidation (+15.99)	465.733	929.452	930.45	2	0.009299	9.994	2079.43	108656	550	556	TRUE
110316EhorseUrineProteomics	Equine	Horse Urine Proteomics	Mudpit_102016EHU3CTio2 (F002270)	Uncharacterized protein OS=Equus caballus GN=UMOD PE=4 SV=1	F7BM54_HORSE	Horse_20161102.fasta	69534.5	1	28	60	376	0.00162	0.415	possibly correct	TRUE	102016EHU3ATio2.6589.6589.2 File:"102016EHU3ATio2.raw", NativeID:"controllerType=0 controllerNumber=1 scan=6589"	FSVQmFR	R	F	0.9	41.4	37	5.43	2		m5: Oxidation (+15.99)	465.729	929.443	930.45	2	0.000205	0.2204	2589.34	165436	550	556	TRUE
110316EhorseUrineProteomics	Equine	Horse Urine Proteomics	Mudpit_102016EHU3CTio2 (F002270)	Uncharacterized protein OS=Equus caballus GN=UMOD PE=4 SV=1	F7BM54_HORSE	Horse_20161102.fasta	69534.5	1	28	60	376	0.00162	0.415	possibly correct	TRUE	092216EHU2D.6416.6416.2 File:"092216EHU2D.raw", NativeID:"controllerType=0 controllerNumber=1 scan=6416"	FSVQmFR	R	F	0.9	43.1	37.1	10.1	2		m5: Oxidation (+15.99)	465.73	929.446	930.45	2	0.003379	3.632	2143.45	85792.8	550	556	TRUE
110316EhorseUrineProteomics	Equine	Horse Urine Proteomics	Mudpit_102016EHU3CTio2 (F002270)	Uncharacterized protein OS=Equus caballus GN=UMOD PE=4 SV=1	F7BM54_HORSE	Horse_20161102.fasta	69534.5	1	28	60	376	0.00162	0.415	possibly correct	TRUE	092216EHU3A.6478.6478.2 File:"092216EHU3A.raw", NativeID:"controllerType=0 controllerNumber=1 scan=6478"	FSVQmFR	R	F	0.9	51.4	37.7	13.5	2		m5: Oxidation (+15.99)	465.733	929.451	930.45	2	0.008261	8.878	2129.68	969902	550	556	TRUE
110316EhorseUrineProteomics	Equine	Horse Urine Proteomics	Mudpit_102016EHU3CTio2 (F002270)	Uncharacterized protein OS=Equus caballus GN=UMOD PE=4 SV=1	F7BM54_HORSE	Horse_20161102.fasta	69534.5	1	28	60	376	0.00162	0.415	possibly correct	TRUE	102016EHU3ATio2.7306.7306.2 File:"102016EHU3ATio2.raw", NativeID:"controllerType=0 controllerNumber=1 scan=7306"	GDRDWVSVVTPTR	R	D	0.917	28.3	43.4	5.82	2			744.384	1486.75	1487.76	2	-0.0003099	-0.2083	2785.72	5499	375	387	TRUE
110316EhorseUrineProteomics	Equine	Horse Urine Proteomics	Mudpit_102016EHU3CTio2 (F002270)	Uncharacterized protein OS=Equus caballus GN=UMOD PE=4 SV=1	F7BM54_HORSE	Horse_20161102.fasta	69534.5	1	28	60	376	0.00162	0.415	possibly correct	TRUE	102016EHU2BTio2.6749.6749.2 File:"102016EHU2BTio2.raw", NativeID:"controllerType=0 controllerNumber=1 scan=6749"	GDRDWVSVVTPTR	R	D	0.997	27.6	43.3	17.6	2			744.385	1486.75	1487.76	2	0.001644	1.105	2746.67	4139.98	375	387	TRUE
110316EhorseUrineProteomics	Equine	Horse Urine Proteomics	Mudpit_102016EHU3CTio2 (F002270)	Uncharacterized protein OS=Equus caballus GN=UMOD PE=4 SV=1	F7BM54_HORSE	Horse_20161102.fasta	69534.5	1	28	60	376	0.00162	0.415	possibly correct	TRUE	102016EHU3ATio2.7061.7061.2 File:"102016EHU3ATio2.raw", NativeID:"controllerType=0 controllerNumber=1 scan=7061"	GDRDWVSVVTPTR	R	D	0.997	29.5	43.3	10.1	2			744.384	1486.75	1487.76	2	0.0006661	0.4477	2721.25	12956.8	375	387	TRUE
110316EhorseUrineProteomics	Equine	Horse Urine Proteomics	Mudpit_102016EHU3CTio2 (F002270)	Uncharacterized protein OS=Equus caballus GN=UMOD PE=4 SV=1	F7BM54_HORSE	Horse_20161102.fasta	69534.5	1	28	60	376	0.00162	0.415	possibly correct	TRUE	102016EHU1ATio2.7498.7498.2 File:"102016EHU1ATio2.raw", NativeID:"controllerType=0 controllerNumber=1 scan=7498"	GDRDWVSVVTPTR	R	D	0.997	30.2	43.3	12.4	2			744.385	1486.76	1487.76	2	0.002254	1.515	2840.58	7181.33	375	387	TRUE
110316EhorseUrineProteomics	Equine	Horse Urine Proteomics	Mudpit_102016EHU3CTio2 (F002270)	Uncharacterized protein OS=Equus caballus GN=UMOD PE=4 SV=1	F7BM54_HORSE	Horse_20161102.fasta	69534.5	1	28	60	376	0.00162	0.415	possibly correct	TRUE	102016EHU1BTio2.6571.6571.2 File:"102016EHU1BTio2.raw", NativeID:"controllerType=0 controllerNumber=1 scan=6571"	GDRDWVSVVTPTR	R	D	0.997	33.4	43.3	13.7	2			744.384	1486.75	1487.76	2	0.001276	0.8577	2825.11	8544.52	375	387	TRUE
110316EhorseUrineProteomics	Equine	Horse Urine Proteomics	Mudpit_102016EHU3CTio2 (F002270)	Uncharacterized protein OS=Equus caballus GN=UMOD PE=4 SV=1	F7BM54_HORSE	Horse_20161102.fasta	69534.5	1	28	60	376	0.00162	0.415	possibly correct	TRUE	102016EHU1ATio2.7308.7308.2 File:"102016EHU1ATio2.raw", NativeID:"controllerType=0 controllerNumber=1 scan=7308"	GDRDWVSVVTPTR	R	D	0.997	34.5	43.5	16.4	2			744.384	1486.75	1487.76	2	-0.0001879	-0.1263	2789.75	14730.5	375	387	TRUE
110316EhorseUrineProteomics	Equine	Horse Urine Proteomics	Mudpit_102016EHU3CTio2 (F002270)	Uncharacterized protein OS=Equus caballus GN=UMOD PE=4 SV=1	F7BM54_HORSE	Horse_20161102.fasta	69534.5	1	28	60	376	0.00162	0.415	possibly correct	TRUE	102016EHU2ATio2.7135.7135.2 File:"102016EHU2ATio2.raw", NativeID:"controllerType=0 controllerNumber=1 scan=7135"	GDRDWVSVVTPTR	R	D	0.997	38	43.3	21.5	2			744.385	1486.75	1487.76	2	0.001644	1.105	2721.51	20363.8	375	387	TRUE
110316EhorseUrineProteomics	Equine	Horse Urine Proteomics	Mudpit_102016EHU3CTio2 (F002270)	Uncharacterized protein OS=Equus caballus GN=UMOD PE=4 SV=1	F7BM54_HORSE	Horse_20161102.fasta	69534.5	1	28	60	376	0.00162	0.415	possibly correct	TRUE	102016EHU1ATio2.7127.7127.2 File:"102016EHU1ATio2.raw", NativeID:"controllerType=0 controllerNumber=1 scan=7127"	GDRDWVSVVTPTR	R	D	0.997	38.8	43.4	22.8	2			744.384	1486.75	1487.76	2	-0.0004319	-0.2903	2742.89	15576.9	375	387	TRUE
110316EhorseUrineProteomics	Equine	Horse Urine Proteomics	Mudpit_102016EHU3CTio2 (F002270)	Uncharacterized protein OS=Equus caballus GN=UMOD PE=4 SV=1	F7BM54_HORSE	Horse_20161102.fasta	69534.5	1	28	60	376	0.00162	0.415	possibly correct	TRUE	102016EHU3ATio2.6874.6874.2 File:"102016EHU3ATio2.raw", NativeID:"controllerType=0 controllerNumber=1 scan=6874"	GDRDWVSVVTPTR	R	D	0.997	39.1	43.3	21.3	2			744.385	1486.75	1487.76	2	0.001766	1.187	2669.54	7853.47	375	387	TRUE
110316EhorseUrineProteomics	Equine	Horse Urine Proteomics	Mudpit_102016EHU3CTio2 (F002270)	Uncharacterized protein OS=Equus caballus GN=UMOD PE=4 SV=1	F7BM54_HORSE	Horse_20161102.fasta	69534.5	1	28	60	376	0.00162	0.415	possibly correct	TRUE	092216EHU2A.6797.6797.2 File:"092216EHU2A.raw", NativeID:"controllerType=0 controllerNumber=1 scan=6797"	GDRDWVSVVTPTR	R	D	0.997	39.5	43.6	22.3	2			744.379	1486.74	1487.76	2	-0.008856	-5.953	2209.48	87443.4	375	387	TRUE
110316EhorseUrineProteomics	Equine	Horse Urine Proteomics	Mudpit_102016EHU3CTio2 (F002270)	Uncharacterized protein OS=Equus caballus GN=UMOD PE=4 SV=1	F7BM54_HORSE	Horse_20161102.fasta	69534.5	1	28	60	376	0.00162	0.415	possibly correct	TRUE	092216EHU1A.6768.6768.2 File:"092216EHU1A.raw", NativeID:"controllerType=0 controllerNumber=1 scan=6768"	GDRDWVSVVTPTR	R	D	0.997	40.3	43.5	22.6	2			744.382	1486.75	1487.76	2	-0.003484	-2.342	2185.67	105524	375	387	TRUE
110316EhorseUrineProteomics	Equine	Horse Urine Proteomics	Mudpit_102016EHU3CTio2 (F002270)	Uncharacterized protein OS=Equus caballus GN=UMOD PE=4 SV=1	F7BM54_HORSE	Horse_20161102.fasta	69534.5	1	28	60	376	0.00162	0.415	possibly correct	TRUE	092216EHU2A.7069.7069.2 File:"092216EHU2A.raw", NativeID:"controllerType=0 controllerNumber=1 scan=7069"	GDRDWVSVVTPTR	R	D	0.997	40.3	43.4	25	2			744.385	1486.76	1487.76	2	0.002986	2.007	2272.65	16563.9	375	387	TRUE
110316EhorseUrineProteomics	Equine	Horse Urine Proteomics	Mudpit_102016EHU3CTio2 (F002270)	Uncharacterized protein OS=Equus caballus GN=UMOD PE=4 SV=1	F7BM54_HORSE	Horse_20161102.fasta	69534.5	1	28	60	376	0.00162	0.415	possibly correct	TRUE	092216EHU2B.6708.6708.2 File:"092216EHU2B.raw", NativeID:"controllerType=0 controllerNumber=1 scan=6708"	GDRDWVSVVTPTR	R	D	0.997	42.6	43.3	24.9	2			744.385	1486.75	1487.76	2	0.00201	1.351	2213.04	16639.9	375	387	TRUE
110316EhorseUrineProteomics	Equine	Horse Urine Proteomics	Mudpit_102016EHU3CTio2 (F002270)	Uncharacterized protein OS=Equus caballus GN=UMOD PE=4 SV=1	F7BM54_HORSE	Horse_20161102.fasta	69534.5	1	28	60	376	0.00162	0.415	possibly correct	TRUE	092216EHU1B.6545.6545.2 File:"092216EHU1B.raw", NativeID:"controllerType=0 controllerNumber=1 scan=6545"	GDRDWVSVVTPTR	R	D	0.997	43.9	43.4	22	2			744.389	1486.76	1487.76	2	0.009822	6.602	2177.14	13751.1	375	387	TRUE
110316EhorseUrineProteomics	Equine	Horse Urine Proteomics	Mudpit_102016EHU3CTio2 (F002270)	Uncharacterized protein OS=Equus caballus GN=UMOD PE=4 SV=1	F7BM54_HORSE	Horse_20161102.fasta	69534.5	1	28	60	376	0.00162	0.415	possibly correct	TRUE	102016EHU3BTio2.6858.6858.2 File:"102016EHU3BTio2.raw", NativeID:"controllerType=0 controllerNumber=1 scan=6858"	GDRDWVSVVTPTR	R	D	0.997	44.2	43.3	27.1	2			744.384	1486.75	1487.76	2	0.0001781	0.1197	2724.74	7238.73	375	387	TRUE
110316EhorseUrineProteomics	Equine	Horse Urine Proteomics	Mudpit_102016EHU3CTio2 (F002270)	Uncharacterized protein OS=Equus caballus GN=UMOD PE=4 SV=1	F7BM54_HORSE	Horse_20161102.fasta	69534.5	1	28	60	376	0.00162	0.415	possibly correct	TRUE	092216EHU3A.6970.6970.2 File:"092216EHU3A.raw", NativeID:"controllerType=0 controllerNumber=1 scan=6970"	GDRDWVSVVTPTR	R	D	0.997	44.6	43.2	27.6	2			744.391	1486.77	1487.76	2	0.01495	10.05	2246.74	26344.8	375	387	TRUE
110316EhorseUrineProteomics	Equine	Horse Urine Proteomics	Mudpit_102016EHU3CTio2 (F002270)	Uncharacterized protein OS=Equus caballus GN=UMOD PE=4 SV=1	F7BM54_HORSE	Horse_20161102.fasta	69534.5	1	28	60	376	0.00162	0.415	possibly correct	TRUE	092216EHU3A.6799.6799.2 File:"092216EHU3A.raw", NativeID:"controllerType=0 controllerNumber=1 scan=6799"	GDRDWVSVVTPTR	R	D	0.997	45.4	43.3	27.8	2			744.386	1486.76	1487.76	2	0.004938	3.319	2207.61	73447.2	375	387	TRUE
110316EhorseUrineProteomics	Equine	Horse Urine Proteomics	Mudpit_102016EHU3CTio2 (F002270)	Uncharacterized protein OS=Equus caballus GN=UMOD PE=4 SV=1	F7BM54_HORSE	Horse_20161102.fasta	69534.5	1	28	60	376	0.00162	0.415	possibly correct	TRUE	092216EHU2A.6738.6738.3 File:"092216EHU2A.raw", NativeID:"controllerType=0 controllerNumber=1 scan=6738"	GDRDWVSVVTPTR	R	D	0.997	47	43.5	1.67	2			496.59	1486.75	1487.76	3	-0.005266	-3.54	2195.66	217306	375	387	TRUE
110316EhorseUrineProteomics	Equine	Horse Urine Proteomics	Mudpit_102016EHU3CTio2 (F002270)	Uncharacterized protein OS=Equus caballus GN=UMOD PE=4 SV=1	F7BM54_HORSE	Horse_20161102.fasta	69534.5	1	28	60	376	0.00162	0.415	possibly correct	TRUE	092216EHU3A.6626.6626.2 File:"092216EHU3A.raw", NativeID:"controllerType=0 controllerNumber=1 scan=6626"	GDRDWVSVVTPTR	R	D	0.997	48.2	43.3	30.6	2			744.388	1486.76	1487.76	2	0.007746	5.206	2166.37	85498.6	375	387	TRUE
110316EhorseUrineProteomics	Equine	Horse Urine Proteomics	Mudpit_102016EHU3CTio2 (F002270)	Uncharacterized protein OS=Equus caballus GN=UMOD PE=4 SV=1	F7BM54_HORSE	Horse_20161102.fasta	69534.5	1	28	60	376	0.00162	0.415	possibly correct	TRUE	092216EHU2B.6535.6535.2 File:"092216EHU2B.raw", NativeID:"controllerType=0 controllerNumber=1 scan=6535"	GDRDWVSVVTPTR	R	D	0.997	49.1	43.3	31.4	2			744.386	1486.76	1487.76	2	0.004694	3.155	2173.09	50051.3	375	387	TRUE
110316EhorseUrineProteomics	Equine	Horse Urine Proteomics	Mudpit_102016EHU3CTio2 (F002270)	Uncharacterized protein OS=Equus caballus GN=UMOD PE=4 SV=1	F7BM54_HORSE	Horse_20161102.fasta	69534.5	1	28	60	376	0.00162	0.415	possibly correct	TRUE	092216EHU3B.6331.6331.2 File:"092216EHU3B.raw", NativeID:"controllerType=0 controllerNumber=1 scan=6331"	GDRDWVSVVTPTR	R	D	0.997	52.9	43.2	39.3	2			744.39	1486.76	1487.76	2	0.01153	7.75	2189.89	90279.4	375	387	TRUE
110316EhorseUrineProteomics	Equine	Horse Urine Proteomics	Mudpit_102016EHU3CTio2 (F002270)	Uncharacterized protein OS=Equus caballus GN=UMOD PE=4 SV=1	F7BM54_HORSE	Horse_20161102.fasta	69534.5	1	28	60	376	0.00162	0.415	possibly correct	TRUE	102016EHU2CTio2.5703.5703.2 File:"102016EHU2CTio2.raw", NativeID:"controllerType=0 controllerNumber=1 scan=5703"	GSYScVcPAGYLGDGR	K	H	0.459	23.5	43.9	8.41	2	c5: Carbamidomethyl (+57.02), c7: Carbamidomethyl (+57.02)		860.369	1718.72	1718.73	2	1.005	1.305	2614.55	1506.19	133	148	TRUE
110316EhorseUrineProteomics	Equine	Horse Urine Proteomics	Mudpit_102016EHU3CTio2 (F002270)	Uncharacterized protein OS=Equus caballus GN=UMOD PE=4 SV=1	F7BM54_HORSE	Horse_20161102.fasta	69534.5	1	28	60	376	0.00162	0.415	possibly correct	TRUE	092216EHU1A.6298.6298.2 File:"092216EHU1A.raw", NativeID:"controllerType=0 controllerNumber=1 scan=6298"	GSYScVcpAGYLGDGR	K	H	0.997	24.9	43.3	14.8	2	c5: Carbamidomethyl (+57.02), c7: Carbamidomethyl (+57.02)	p8: Oxidation (+15.99)	867.863	1733.71	1734.72	2	-0.00154	-0.8875	2073.13	5115.62	133	148	TRUE
110316EhorseUrineProteomics	Equine	Horse Urine Proteomics	Mudpit_102016EHU3CTio2 (F002270)	Uncharacterized protein OS=Equus caballus GN=UMOD PE=4 SV=1	F7BM54_HORSE	Horse_20161102.fasta	69534.5	1	28	60	376	0.00162	0.415	possibly correct	TRUE	102016EHU1ATio2.6586.6586.2 File:"102016EHU1ATio2.raw", NativeID:"controllerType=0 controllerNumber=1 scan=6586"	GSYScVcpAGYLGDGR	K	H	0.997	25.2	43.3	14.3	2	c5: Carbamidomethyl (+57.02), c7: Carbamidomethyl (+57.02)	p8: Oxidation (+15.99)	867.864	1733.71	1734.72	2	-0.0006836	-0.394	2599.07	14143.4	133	148	TRUE
110316EhorseUrineProteomics	Equine	Horse Urine Proteomics	Mudpit_102016EHU3CTio2 (F002270)	Uncharacterized protein OS=Equus caballus GN=UMOD PE=4 SV=1	F7BM54_HORSE	Horse_20161102.fasta	69534.5	1	28	60	376	0.00162	0.415	possibly correct	TRUE	092216EHU3A.6205.6205.2 File:"092216EHU3A.raw", NativeID:"controllerType=0 controllerNumber=1 scan=6205"	GSYScVcpAGYLGDGR	K	H	0.997	27.6	43.8	14.7	2	c5: Carbamidomethyl (+57.02), c7: Carbamidomethyl (+57.02)	p8: Oxidation (+15.99)	867.87	1733.72	1734.72	2	0.01067	6.15	2055.91	9830.09	133	148	TRUE
110316EhorseUrineProteomics	Equine	Horse Urine Proteomics	Mudpit_102016EHU3CTio2 (F002270)	Uncharacterized protein OS=Equus caballus GN=UMOD PE=4 SV=1	F7BM54_HORSE	Horse_20161102.fasta	69534.5	1	28	60	376	0.00162	0.415	possibly correct	TRUE	102016EHU1ATio2.6639.6639.2 File:"102016EHU1ATio2.raw", NativeID:"controllerType=0 controllerNumber=1 scan=6639"	GSYScVcPAGYLGDGR	K	H	0.997	35.8	43.6	20.6	2	c5: Carbamidomethyl (+57.02), c7: Carbamidomethyl (+57.02)		859.866	1717.72	1718.73	2	-0.001863	-1.084	2612.06	3728.48	133	148	TRUE
110316EhorseUrineProteomics	Equine	Horse Urine Proteomics	Mudpit_102016EHU3CTio2 (F002270)	Uncharacterized protein OS=Equus caballus GN=UMOD PE=4 SV=1	F7BM54_HORSE	Horse_20161102.fasta	69534.5	1	28	60	376	0.00162	0.415	possibly correct	TRUE	102016EHU2ATio2.6558.6558.2 File:"102016EHU2ATio2.raw", NativeID:"controllerType=0 controllerNumber=1 scan=6558"	GSYScVcpAGYLGDGR	K	H	0.997	38.8	43.3	26.3	2	c5: Carbamidomethyl (+57.02), c7: Carbamidomethyl (+57.02)	p8: Oxidation (+15.99)	867.863	1733.71	1734.72	2	-0.001662	-0.9578	2565.52	10632.2	133	148	TRUE
110316EhorseUrineProteomics	Equine	Horse Urine Proteomics	Mudpit_102016EHU3CTio2 (F002270)	Uncharacterized protein OS=Equus caballus GN=UMOD PE=4 SV=1	F7BM54_HORSE	Horse_20161102.fasta	69534.5	1	28	60	376	0.00162	0.415	possibly correct	TRUE	092216EHU1A.6485.6485.2 File:"092216EHU1A.raw", NativeID:"controllerType=0 controllerNumber=1 scan=6485"	GSYScVcpAGYLGDGR	K	H	0.997	43.5	43.8	30	2	c5: Carbamidomethyl (+57.02), c7: Carbamidomethyl (+57.02)	p8: Oxidation (+15.99)	868.369	1734.72	1734.72	2	1.01	4.434	2118.32	8147.9	133	148	TRUE
110316EhorseUrineProteomics	Equine	Horse Urine Proteomics	Mudpit_102016EHU3CTio2 (F002270)	Uncharacterized protein OS=Equus caballus GN=UMOD PE=4 SV=1	F7BM54_HORSE	Horse_20161102.fasta	69534.5	1	28	60	376	0.00162	0.415	possibly correct	TRUE	102016EHU3ATio2.6525.6525.2 File:"102016EHU3ATio2.raw", NativeID:"controllerType=0 controllerNumber=1 scan=6525"	GSYScVcpAGYLGDGR	K	H	0.997	55.9	43.2	31.8	2	c5: Carbamidomethyl (+57.02), c7: Carbamidomethyl (+57.02)	p8: Oxidation (+15.99)	867.863	1733.71	1734.72	2	-0.002516	-1.45	2569.99	5198.91	133	148	TRUE
110316EhorseUrineProteomics	Equine	Horse Urine Proteomics	Mudpit_102016EHU3CTio2 (F002270)	Uncharacterized protein OS=Equus caballus GN=UMOD PE=4 SV=1	F7BM54_HORSE	Horse_20161102.fasta	69534.5	1	28	60	376	0.00162	0.415	correct	TRUE	092216EHU3A.6474.6474.2 File:"092216EHU3A.raw", NativeID:"controllerType=0 controllerNumber=1 scan=6474"	GSYScVcPAGYLGDGR	K	H	0.997	67.8	44.1	54.4	2	c5: Carbamidomethyl (+57.02), c7: Carbamidomethyl (+57.02)		859.874	1717.73	1718.73	2	0.01352	7.865	2128.49	32678.6	133	148	TRUE
110316EhorseUrineProteomics	Equine	Horse Urine Proteomics	Mudpit_102016EHU3CTio2 (F002270)	Uncharacterized protein OS=Equus caballus GN=UMOD PE=4 SV=1	F7BM54_HORSE	Horse_20161102.fasta	69534.5	1	28	60	376	0.00162	0.415	possibly correct	TRUE	092216EHU2A.6499.6499.2 File:"092216EHU2A.raw", NativeID:"controllerType=0 controllerNumber=1 scan=6499"	GSYScVcPAGYLGDGR	K	H	0.997	80.5	43.4	64	2	c5: Carbamidomethyl (+57.02), c7: Carbamidomethyl (+57.02)		859.863	1717.71	1718.73	2	-0.007601	-4.422	2137.86	18393	133	148	TRUE
110316EhorseUrineProteomics	Equine	Horse Urine Proteomics	Mudpit_102016EHU3CTio2 (F002270)	Uncharacterized protein OS=Equus caballus GN=UMOD PE=4 SV=1	F7BM54_HORSE	Horse_20161102.fasta	69534.5	1	28	60	376	0.00162	0.415	possibly correct	TRUE	092216EHU3A.3966.3966.3 File:"092216EHU3A.raw", NativeID:"controllerType=0 controllerNumber=1 scan=3966"	HcEcSPGScGQGLDcVR	R	E	0.608	25.8	43	9.54	2	c2: Carbamidomethyl (+57.02), c4: Carbamidomethyl (+57.02), c9: Carbamidomethyl (+57.02), c15: Carbamidomethyl (+57.02)		660.262	1977.77	1978.76	3	0.01029	5.202	1440.61	10952.7	149	165	TRUE
110316EhorseUrineProteomics	Equine	Horse Urine Proteomics	Mudpit_102016EHU3CTio2 (F002270)	Uncharacterized protein OS=Equus caballus GN=UMOD PE=4 SV=1	F7BM54_HORSE	Horse_20161102.fasta	69534.5	1	28	60	376	0.00162	0.415	possibly correct	TRUE	092216EHU1A.3777.3777.3 File:"092216EHU1A.raw", NativeID:"controllerType=0 controllerNumber=1 scan=3777"	HcEcSpGScGQGLDcVR	R	E	0.997	27	42.3	16.1	2	c2: Carbamidomethyl (+57.02), c4: Carbamidomethyl (+57.02), c9: Carbamidomethyl (+57.02), c15: Carbamidomethyl (+57.02)	p6: Oxidation (+15.99)	665.59	1993.75	1994.76	3	-0.001161	-0.5821	1400.27	10744.1	149	165	TRUE
110316EhorseUrineProteomics	Equine	Horse Urine Proteomics	Mudpit_102016EHU3CTio2 (F002270)	Uncharacterized protein OS=Equus caballus GN=UMOD PE=4 SV=1	F7BM54_HORSE	Horse_20161102.fasta	69534.5	1	28	60	376	0.00162	0.415	possibly correct	TRUE	092216EHU2A.4226.4226.3 File:"092216EHU2A.raw", NativeID:"controllerType=0 controllerNumber=1 scan=4226"	HcEcSpGScGQGLDcVR	R	E	0.997	35.5	42	15.3	2	c2: Carbamidomethyl (+57.02), c4: Carbamidomethyl (+57.02), c9: Carbamidomethyl (+57.02), c15: Carbamidomethyl (+57.02)	p6: Oxidation (+15.99)	665.589	1993.74	1994.76	3	-0.005922	-2.969	1502.73	15692.7	149	165	TRUE
110316EhorseUrineProteomics	Equine	Horse Urine Proteomics	Mudpit_102016EHU3CTio2 (F002270)	Uncharacterized protein OS=Equus caballus GN=UMOD PE=4 SV=1	F7BM54_HORSE	Horse_20161102.fasta	69534.5	1	28	60	376	0.00162	0.415	possibly correct	TRUE	092216EHU1A.3981.3981.2 File:"092216EHU1A.raw", NativeID:"controllerType=0 controllerNumber=1 scan=3981"	HcEcSPGScGQGLDcVr	R	E	0.997	39	43	31.3	2	c2: Carbamidomethyl (+57.02), c4: Carbamidomethyl (+57.02), c9: Carbamidomethyl (+57.02), c15: Carbamidomethyl (+57.02)	r17: Methyl (+14.02)	996.892	1991.77	1992.78	2	-0.001131	-0.5675	1462.12	5780.83	149	165	TRUE
110316EhorseUrineProteomics	Equine	Horse Urine Proteomics	Mudpit_102016EHU3CTio2 (F002270)	Uncharacterized protein OS=Equus caballus GN=UMOD PE=4 SV=1	F7BM54_HORSE	Horse_20161102.fasta	69534.5	1	28	60	376	0.00162	0.415	possibly correct	TRUE	102016EHU1ATio2.4554.4554.2 File:"102016EHU1ATio2.raw", NativeID:"controllerType=0 controllerNumber=1 scan=4554"	HcEcSPGScGQGLDcVR	R	E	0.997	55	42.6	40.5	2	c2: Carbamidomethyl (+57.02), c4: Carbamidomethyl (+57.02), c9: Carbamidomethyl (+57.02), c15: Carbamidomethyl (+57.02)		989.886	1977.76	1978.76	2	0.001457	0.7362	2056.88	3592.32	149	165	TRUE
110316EhorseUrineProteomics	Equine	Horse Urine Proteomics	Mudpit_102016EHU3CTio2 (F002270)	Uncharacterized protein OS=Equus caballus GN=UMOD PE=4 SV=1	F7BM54_HORSE	Horse_20161102.fasta	69534.5	1	28	60	376	0.00162	0.415	possibly correct	TRUE	092216EHU2A.4283.4283.2 File:"092216EHU2A.raw", NativeID:"controllerType=0 controllerNumber=1 scan=4283"	HcEcSPGScGQGLDcVR	R	E	0.997	97.7	42.2	90	2	c2: Carbamidomethyl (+57.02), c4: Carbamidomethyl (+57.02), c9: Carbamidomethyl (+57.02), c15: Carbamidomethyl (+57.02)		989.881	1977.75	1978.76	2	-0.008065	-4.076	1520.97	6169.81	149	165	TRUE
110316EhorseUrineProteomics	Equine	Horse Urine Proteomics	Mudpit_102016EHU3CTio2 (F002270)	Uncharacterized protein OS=Equus caballus GN=UMOD PE=4 SV=1	F7BM54_HORSE	Horse_20161102.fasta	69534.5	1	28	60	376	0.00162	0.415	possibly correct	TRUE	092216EHU1A.3913.3913.2 File:"092216EHU1A.raw", NativeID:"controllerType=0 controllerNumber=1 scan=3913"	HcEcSPGScGQGLDcVR	R	E	0.997	101	42.5	88.1	2	c2: Carbamidomethyl (+57.02), c4: Carbamidomethyl (+57.02), c9: Carbamidomethyl (+57.02), c15: Carbamidomethyl (+57.02)		989.884	1977.75	1978.76	2	-0.002083	-1.053	1442.35	15592.4	149	165	TRUE
110316EhorseUrineProteomics	Equine	Horse Urine Proteomics	Mudpit_102016EHU3CTio2 (F002270)	Uncharacterized protein OS=Equus caballus GN=UMOD PE=4 SV=1	F7BM54_HORSE	Horse_20161102.fasta	69534.5	1	28	60	376	0.00162	0.415	possibly correct	TRUE	102016EHU3BTio2.7198.7198.2 File:"102016EHU3BTio2.raw", NativeID:"controllerType=0 controllerNumber=1 scan=7198"	INFAcSYPLDmK	K	V	0.997	39.2	43.1	22.1	2	c5: Carbamidomethyl (+57.02)	m11: Oxidation (+15.99)	737.84	1473.67	1474.67	2	0.001786	1.211	2807.59	5874.47	423	434	TRUE
110316EhorseUrineProteomics	Equine	Horse Urine Proteomics	Mudpit_102016EHU3CTio2 (F002270)	Uncharacterized protein OS=Equus caballus GN=UMOD PE=4 SV=1	F7BM54_HORSE	Horse_20161102.fasta	69534.5	1	28	60	376	0.00162	0.415	possibly correct	TRUE	102016EHU2ATio2.7509.7509.2 File:"102016EHU2ATio2.raw", NativeID:"controllerType=0 controllerNumber=1 scan=7509"	INFAcSYPLDmK	K	V	0.997	41	43.1	18.6	2	c5: Carbamidomethyl (+57.02)	m11: Oxidation (+15.99)	737.84	1473.66	1474.67	2	0.00142	0.9628	2813.33	11355.1	423	434	TRUE
110316EhorseUrineProteomics	Equine	Horse Urine Proteomics	Mudpit_102016EHU3CTio2 (F002270)	Uncharacterized protein OS=Equus caballus GN=UMOD PE=4 SV=1	F7BM54_HORSE	Horse_20161102.fasta	69534.5	1	28	60	376	0.00162	0.415	possibly correct	TRUE	102016EHU3ATio2.7398.7398.2 File:"102016EHU3ATio2.raw", NativeID:"controllerType=0 controllerNumber=1 scan=7398"	INFAcSYPLDmK	K	V	0.997	41.2	43	13.2	2	c5: Carbamidomethyl (+57.02)	m11: Oxidation (+15.99)	737.838	1473.66	1474.67	2	-0.002364	-1.603	2807.86	4567.84	423	434	TRUE
110316EhorseUrineProteomics	Equine	Horse Urine Proteomics	Mudpit_102016EHU3CTio2 (F002270)	Uncharacterized protein OS=Equus caballus GN=UMOD PE=4 SV=1	F7BM54_HORSE	Horse_20161102.fasta	69534.5	1	28	60	376	0.00162	0.415	possibly correct	TRUE	102016EHU2CTio2.6316.6316.2 File:"102016EHU2CTio2.raw", NativeID:"controllerType=0 controllerNumber=1 scan=6316"	INFAcSYPLDmK	K	V	0.997	42.5	43.3	10.4	2	c5: Carbamidomethyl (+57.02)	m11: Oxidation (+15.99)	738.34	1474.67	1474.67	2	1.003	-0.1429	2819.24	3588.44	423	434	TRUE
110316EhorseUrineProteomics	Equine	Horse Urine Proteomics	Mudpit_102016EHU3CTio2 (F002270)	Uncharacterized protein OS=Equus caballus GN=UMOD PE=4 SV=1	F7BM54_HORSE	Horse_20161102.fasta	69534.5	1	28	60	376	0.00162	0.415	possibly correct	TRUE	102016EHU2BTio2.7027.7027.2 File:"102016EHU2BTio2.raw", NativeID:"controllerType=0 controllerNumber=1 scan=7027"	INFAcSYPLDmK	K	V	0.997	59.3	43.1	31.5	2	c5: Carbamidomethyl (+57.02)	m11: Oxidation (+15.99)	737.839	1473.66	1474.67	2	-0.0005343	-0.3623	2819.91	9175.26	423	434	TRUE
110316EhorseUrineProteomics	Equine	Horse Urine Proteomics	Mudpit_102016EHU3CTio2 (F002270)	Uncharacterized protein OS=Equus caballus GN=UMOD PE=4 SV=1	F7BM54_HORSE	Horse_20161102.fasta	69534.5	1	28	60	376	0.00162	0.415	possibly correct	TRUE	092216EHU1A.7323.7323.2 File:"092216EHU1A.raw", NativeID:"controllerType=0 controllerNumber=1 scan=7323"	INFAcSYPLDmK	K	V	0.997	59.7	43	24.8	2	c5: Carbamidomethyl (+57.02)	m11: Oxidation (+15.99)	737.838	1473.66	1474.67	2	-0.002854	-1.936	2314.2	21234.3	423	434	TRUE
110316EhorseUrineProteomics	Equine	Horse Urine Proteomics	Mudpit_102016EHU3CTio2 (F002270)	Uncharacterized protein OS=Equus caballus GN=UMOD PE=4 SV=1	F7BM54_HORSE	Horse_20161102.fasta	69534.5	1	28	60	376	0.00162	0.415	possibly correct	TRUE	092216EHU3B.6857.6857.2 File:"092216EHU3B.raw", NativeID:"controllerType=0 controllerNumber=1 scan=6857"	INFAcSYPLDmK	K	V	0.997	62.1	43.4	29	2	c5: Carbamidomethyl (+57.02)	m11: Oxidation (+15.99)	737.845	1473.68	1474.67	2	0.01289	8.743	2328.91	26833	423	434	TRUE
110316EhorseUrineProteomics	Equine	Horse Urine Proteomics	Mudpit_102016EHU3CTio2 (F002270)	Uncharacterized protein OS=Equus caballus GN=UMOD PE=4 SV=1	F7BM54_HORSE	Horse_20161102.fasta	69534.5	1	28	60	376	0.00162	0.415	possibly correct	TRUE	092216EHU3A.7312.7312.2 File:"092216EHU3A.raw", NativeID:"controllerType=0 controllerNumber=1 scan=7312"	INFAcSYPLDmK	K	V	0.997	63.3	43.3	28.1	2	c5: Carbamidomethyl (+57.02)	m11: Oxidation (+15.99)	737.845	1473.67	1474.67	2	0.01155	7.833	2327.09	158753	423	434	TRUE
110316EhorseUrineProteomics	Equine	Horse Urine Proteomics	Mudpit_102016EHU3CTio2 (F002270)	Uncharacterized protein OS=Equus caballus GN=UMOD PE=4 SV=1	F7BM54_HORSE	Horse_20161102.fasta	69534.5	1	28	60	376	0.00162	0.415	possibly correct	TRUE	092216EHU2A.7268.7268.2 File:"092216EHU2A.raw", NativeID:"controllerType=0 controllerNumber=1 scan=7268"	INFAcSYPLDmK	K	V	0.997	67.3	43	27.8	2	c5: Carbamidomethyl (+57.02)	m11: Oxidation (+15.99)	737.836	1473.66	1474.67	2	-0.00505	-3.425	2318.3	21369	423	434	TRUE
110316EhorseUrineProteomics	Equine	Horse Urine Proteomics	Mudpit_102016EHU3CTio2 (F002270)	Uncharacterized protein OS=Equus caballus GN=UMOD PE=4 SV=1	F7BM54_HORSE	Horse_20161102.fasta	69534.5	1	28	60	376	0.00162	0.415	possibly correct	TRUE	092216EHU1B.7226.7226.2 File:"092216EHU1B.raw", NativeID:"controllerType=0 controllerNumber=1 scan=7226"	INFAcSYPLDmK	K	V	0.997	69.6	43.3	31.3	2	c5: Carbamidomethyl (+57.02)	m11: Oxidation (+15.99)	737.842	1473.67	1474.67	2	0.006668	4.521	2346.97	12951.5	423	434	TRUE
110316EhorseUrineProteomics	Equine	Horse Urine Proteomics	Mudpit_102016EHU3CTio2 (F002270)	Uncharacterized protein OS=Equus caballus GN=UMOD PE=4 SV=1	F7BM54_HORSE	Horse_20161102.fasta	69534.5	1	28	60	376	0.00162	0.415	possibly correct	TRUE	092216EHU2B.7232.7232.2 File:"092216EHU2B.raw", NativeID:"controllerType=0 controllerNumber=1 scan=7232"	INFAcSYPLDmK	K	V	0.997	72	43.3	39.2	2	c5: Carbamidomethyl (+57.02)	m11: Oxidation (+15.99)	737.843	1473.67	1474.67	2	0.0085	5.764	2336.01	46432.9	423	434	TRUE
110316EhorseUrineProteomics	Equine	Horse Urine Proteomics	Mudpit_102016EHU3CTio2 (F002270)	Uncharacterized protein OS=Equus caballus GN=UMOD PE=4 SV=1	F7BM54_HORSE	Horse_20161102.fasta	69534.5	1	28	60	376	0.00162	0.415	possibly correct	TRUE	092216EHU2A.8042.8042.3 File:"092216EHU2A.raw", NativeID:"controllerType=0 controllerNumber=1 scan=8042"	INFAcSYPLDmKVSLK	K	T	0.997	39.4	46.3	18.5	2	c5: Carbamidomethyl (+57.02)	m11: Oxidation (+15.99)	634.652	1900.94	1901.95	3	-0.007829	-4.116	2497.44	10233.6	423	438	TRUE
110316EhorseUrineProteomics	Equine	Horse Urine Proteomics	Mudpit_102016EHU3CTio2 (F002270)	Uncharacterized protein OS=Equus caballus GN=UMOD PE=4 SV=1	F7BM54_HORSE	Horse_20161102.fasta	69534.5	1	28	60	376	0.00162	0.415	possibly correct	TRUE	102016EHU1ATio2.5013.5013.2 File:"102016EHU1ATio2.raw", NativeID:"controllerType=0 controllerNumber=1 scan=5013"	KLEcGInDIK	R	M	0.997	33	41.5	8.39	2	c4: Carbamidomethyl (+57.02)	n7: Deamidated (+0.98)	595.808	1189.6	1190.61	2	0.0001068	0.08966	2178.13	17261.9	334	343	TRUE
110316EhorseUrineProteomics	Equine	Horse Urine Proteomics	Mudpit_102016EHU3CTio2 (F002270)	Uncharacterized protein OS=Equus caballus GN=UMOD PE=4 SV=1	F7BM54_HORSE	Horse_20161102.fasta	69534.5	1	28	60	376	0.00162	0.415	possibly correct	TRUE	102016EHU2ATio2.5014.5014.2 File:"102016EHU2ATio2.raw", NativeID:"controllerType=0 controllerNumber=1 scan=5014"	KLEcGINDIK	R	M	0.997	38.2	41.6	15.9	2	c4: Carbamidomethyl (+57.02)		595.316	1188.62	1189.62	2	0.0002368	0.199	2169.74	19341.8	334	343	TRUE
110316EhorseUrineProteomics	Equine	Horse Urine Proteomics	Mudpit_102016EHU3CTio2 (F002270)	Uncharacterized protein OS=Equus caballus GN=UMOD PE=4 SV=1	F7BM54_HORSE	Horse_20161102.fasta	69534.5	1	28	60	376	0.00162	0.415	possibly correct	TRUE	102016EHU3CTio2.4490.4490.2 File:"102016EHU3CTio2.raw", NativeID:"controllerType=0 controllerNumber=1 scan=4490"	KLEcGINDIK	R	M	0.997	40.4	41.6	19	2	c4: Carbamidomethyl (+57.02)		595.316	1188.62	1189.62	2	-0.0001292	-0.1086	2185.94	8868.12	334	343	TRUE
110316EhorseUrineProteomics	Equine	Horse Urine Proteomics	Mudpit_102016EHU3CTio2 (F002270)	Uncharacterized protein OS=Equus caballus GN=UMOD PE=4 SV=1	F7BM54_HORSE	Horse_20161102.fasta	69534.5	1	28	60	376	0.00162	0.415	possibly correct	TRUE	102016EHU3BTio2.4663.4663.2 File:"102016EHU3BTio2.raw", NativeID:"controllerType=0 controllerNumber=1 scan=4663"	KLEcGInDIK	R	M	0.997	42.8	41.5	16.1	2	c4: Carbamidomethyl (+57.02)	n7: Deamidated (+0.98)	595.809	1189.6	1190.61	2	0.001573	1.321	2141.25	13287.5	334	343	TRUE
110316EhorseUrineProteomics	Equine	Horse Urine Proteomics	Mudpit_102016EHU3CTio2 (F002270)	Uncharacterized protein OS=Equus caballus GN=UMOD PE=4 SV=1	F7BM54_HORSE	Horse_20161102.fasta	69534.5	1	28	60	376	0.00162	0.415	possibly correct	TRUE	092216EHU1B.3989.3989.2 File:"092216EHU1B.raw", NativeID:"controllerType=0 controllerNumber=1 scan=3989"	KLEcGINDIK	R	M	0.997	43.6	41.4	19.4	2	c4: Carbamidomethyl (+57.02)		595.32	1188.62	1189.62	2	0.006951	5.843	1492.78	23424.2	334	343	TRUE
110316EhorseUrineProteomics	Equine	Horse Urine Proteomics	Mudpit_102016EHU3CTio2 (F002270)	Uncharacterized protein OS=Equus caballus GN=UMOD PE=4 SV=1	F7BM54_HORSE	Horse_20161102.fasta	69534.5	1	28	60	376	0.00162	0.415	possibly correct	TRUE	102016EHU3ATio2.4897.4897.2 File:"102016EHU3ATio2.raw", NativeID:"controllerType=0 controllerNumber=1 scan=4897"	KLEcGINDIK	R	M	0.997	43.8	41.5	20.9	2	c4: Carbamidomethyl (+57.02)		595.316	1188.62	1189.62	2	0.0007248	0.6092	2140.15	25794.8	334	343	TRUE
110316EhorseUrineProteomics	Equine	Horse Urine Proteomics	Mudpit_102016EHU3CTio2 (F002270)	Uncharacterized protein OS=Equus caballus GN=UMOD PE=4 SV=1	F7BM54_HORSE	Horse_20161102.fasta	69534.5	1	28	60	376	0.00162	0.415	possibly correct	TRUE	092216EHU3A.4455.4455.2 File:"092216EHU3A.raw", NativeID:"controllerType=0 controllerNumber=1 scan=4455"	KLEcGInDIK	R	M	0.997	46.3	41.4	14	2	c4: Carbamidomethyl (+57.02)	n7: Deamidated (+0.98)	595.81	1189.61	1190.61	2	0.004381	3.679	1587.93	44241.7	334	343	TRUE
110316EhorseUrineProteomics	Equine	Horse Urine Proteomics	Mudpit_102016EHU3CTio2 (F002270)	Uncharacterized protein OS=Equus caballus GN=UMOD PE=4 SV=1	F7BM54_HORSE	Horse_20161102.fasta	69534.5	1	28	60	376	0.00162	0.415	possibly correct	TRUE	092216EHU3B.3878.3878.2 File:"092216EHU3B.raw", NativeID:"controllerType=0 controllerNumber=1 scan=3878"	KLEcGINDIK	R	M	0.997	47.4	41.5	21	2	c4: Carbamidomethyl (+57.02)		595.322	1188.63	1189.62	2	0.01269	10.67	1475.6	92604.9	334	343	TRUE
110316EhorseUrineProteomics	Equine	Horse Urine Proteomics	Mudpit_102016EHU3CTio2 (F002270)	Uncharacterized protein OS=Equus caballus GN=UMOD PE=4 SV=1	F7BM54_HORSE	Horse_20161102.fasta	69534.5	1	28	60	376	0.00162	0.415	possibly correct	TRUE	092216EHU2A.4575.4575.2 File:"092216EHU2A.raw", NativeID:"controllerType=0 controllerNumber=1 scan=4575"	KLEcGInDIK	R	M	0.997	48.2	41.4	20.7	2	c4: Carbamidomethyl (+57.02)	n7: Deamidated (+0.98)	595.805	1189.6	1190.61	2	-0.005141	-4.318	1611.3	42194.3	334	343	TRUE
110316EhorseUrineProteomics	Equine	Horse Urine Proteomics	Mudpit_102016EHU3CTio2 (F002270)	Uncharacterized protein OS=Equus caballus GN=UMOD PE=4 SV=1	F7BM54_HORSE	Horse_20161102.fasta	69534.5	1	28	60	376	0.00162	0.415	possibly correct	TRUE	092216EHU3A.4220.4220.2 File:"092216EHU3A.raw", NativeID:"controllerType=0 controllerNumber=1 scan=4220"	KLEcGINDIK	R	M	0.997	55	41.4	25.9	2	c4: Carbamidomethyl (+57.02)		595.32	1188.63	1189.62	2	0.007927	6.663	1521.09	287349	334	343	TRUE
110316EhorseUrineProteomics	Equine	Horse Urine Proteomics	Mudpit_102016EHU3CTio2 (F002270)	Uncharacterized protein OS=Equus caballus GN=UMOD PE=4 SV=1	F7BM54_HORSE	Horse_20161102.fasta	69534.5	1	28	60	376	0.00162	0.415	possibly correct	TRUE	102016EHU2BTio2.4678.4678.2 File:"102016EHU2BTio2.raw", NativeID:"controllerType=0 controllerNumber=1 scan=4678"	KLEcGINDIK	R	M	0.997	55.7	41.6	27.6	2	c4: Carbamidomethyl (+57.02)		595.317	1188.62	1189.62	2	0.0009688	0.8143	2178.95	47540.6	334	343	TRUE
110316EhorseUrineProteomics	Equine	Horse Urine Proteomics	Mudpit_102016EHU3CTio2 (F002270)	Uncharacterized protein OS=Equus caballus GN=UMOD PE=4 SV=1	F7BM54_HORSE	Horse_20161102.fasta	69534.5	1	28	60	376	0.00162	0.415	possibly correct	TRUE	102016EHU1ATio2.5201.5201.2 File:"102016EHU1ATio2.raw", NativeID:"controllerType=0 controllerNumber=1 scan=5201"	KLEcGINDIK	R	M	0.997	58.3	41.6	33.3	2	c4: Carbamidomethyl (+57.02)		595.316	1188.62	1189.62	2	-0.0007392	-0.6214	2229.93	36343.5	334	343	TRUE
110316EhorseUrineProteomics	Equine	Horse Urine Proteomics	Mudpit_102016EHU3CTio2 (F002270)	Uncharacterized protein OS=Equus caballus GN=UMOD PE=4 SV=1	F7BM54_HORSE	Horse_20161102.fasta	69534.5	1	28	60	376	0.00162	0.415	possibly correct	TRUE	092216EHU1A.4178.4178.2 File:"092216EHU1A.raw", NativeID:"controllerType=0 controllerNumber=1 scan=4178"	KLEcGInDIK	R	M	0.997	61	41.5	12.6	2	c4: Carbamidomethyl (+57.02)	n7: Deamidated (+0.98)	595.807	1189.6	1190.61	2	-0.001601	-1.345	1517.99	45212.8	334	343	TRUE
110316EhorseUrineProteomics	Equine	Horse Urine Proteomics	Mudpit_102016EHU3CTio2 (F002270)	Uncharacterized protein OS=Equus caballus GN=UMOD PE=4 SV=1	F7BM54_HORSE	Horse_20161102.fasta	69534.5	1	28	60	376	0.00162	0.415	possibly correct	TRUE	092216EHU3B.5739.5739.3 File:"092216EHU3B.raw", NativeID:"controllerType=0 controllerNumber=1 scan=5739"	KLEcGINDIKmSLGK	R	C	0.425	25.4	44	7.54	2	c4: Carbamidomethyl (+57.02)	m11: Oxidation (+15.99)	574.641	1720.9	1721.89	3	0.01578	9.163	2021.51	27184.9	334	348	TRUE
110316EhorseUrineProteomics	Equine	Horse Urine Proteomics	Mudpit_102016EHU3CTio2 (F002270)	Uncharacterized protein OS=Equus caballus GN=UMOD PE=4 SV=1	F7BM54_HORSE	Horse_20161102.fasta	69534.5	1	28	60	376	0.00162	0.415	possibly correct	TRUE	102016EHU3ATio2.6694.6694.2 File:"102016EHU3ATio2.raw", NativeID:"controllerType=0 controllerNumber=1 scan=6694"	KLEcGINDIKmSLGK	R	C	0.61	25.4	44.5	7.73	2	c4: Carbamidomethyl (+57.02)	m11: Oxidation (+15.99)	861.452	1720.89	1721.89	2	0.003462	2.01	2616.66	3715.5	334	348	TRUE
110316EhorseUrineProteomics	Equine	Horse Urine Proteomics	Mudpit_102016EHU3CTio2 (F002270)	Uncharacterized protein OS=Equus caballus GN=UMOD PE=4 SV=1	F7BM54_HORSE	Horse_20161102.fasta	69534.5	1	28	60	376	0.00162	0.415	possibly correct	TRUE	102016EHU2ATio2.6729.6729.2 File:"102016EHU2ATio2.raw", NativeID:"controllerType=0 controllerNumber=1 scan=6729"	KLEcGINDIKmSLGK	R	C	0.997	26.1	44.5	13.6	2	c4: Carbamidomethyl (+57.02)	m11: Oxidation (+15.99)	861.451	1720.89	1721.89	2	0.001022	0.5934	2609.7	3054.37	334	348	TRUE
110316EhorseUrineProteomics	Equine	Horse Urine Proteomics	Mudpit_102016EHU3CTio2 (F002270)	Uncharacterized protein OS=Equus caballus GN=UMOD PE=4 SV=1	F7BM54_HORSE	Horse_20161102.fasta	69534.5	1	28	60	376	0.00162	0.415	possibly correct	TRUE	102016EHU3ATio2.6618.6618.3 File:"102016EHU3ATio2.raw", NativeID:"controllerType=0 controllerNumber=1 scan=6618"	KLEcGINDIKmSLGK	R	C	0.997	27.9	44.6	11.9	2	c4: Carbamidomethyl (+57.02)	m11: Oxidation (+15.99)	574.635	1720.88	1721.89	3	-0.001799	-1.045	2597	10337.9	334	348	TRUE
110316EhorseUrineProteomics	Equine	Horse Urine Proteomics	Mudpit_102016EHU3CTio2 (F002270)	Uncharacterized protein OS=Equus caballus GN=UMOD PE=4 SV=1	F7BM54_HORSE	Horse_20161102.fasta	69534.5	1	28	60	376	0.00162	0.415	possibly correct	TRUE	102016EHU1ATio2.6759.6759.3 File:"102016EHU1ATio2.raw", NativeID:"controllerType=0 controllerNumber=1 scan=6759"	KLEcGINDIKmSLGK	R	C	0.997	30.5	44.5	13.1	2	c4: Carbamidomethyl (+57.02)	m11: Oxidation (+15.99)	574.636	1720.89	1721.89	3	0.0005797	0.3367	2644.4	17187.7	334	348	TRUE
110316EhorseUrineProteomics	Equine	Horse Urine Proteomics	Mudpit_102016EHU3CTio2 (F002270)	Uncharacterized protein OS=Equus caballus GN=UMOD PE=4 SV=1	F7BM54_HORSE	Horse_20161102.fasta	69534.5	1	28	60	376	0.00162	0.415	possibly correct	TRUE	102016EHU2ATio2.6779.6779.3 File:"102016EHU2ATio2.raw", NativeID:"controllerType=0 controllerNumber=1 scan=6779"	KLEcGINDIKmSLGK	R	C	0.997	32.1	44.5	18.5	2	c4: Carbamidomethyl (+57.02)	m11: Oxidation (+15.99)	574.636	1720.89	1721.89	3	0.001129	0.6555	2623.6	14550.9	334	348	TRUE
110316EhorseUrineProteomics	Equine	Horse Urine Proteomics	Mudpit_102016EHU3CTio2 (F002270)	Uncharacterized protein OS=Equus caballus GN=UMOD PE=4 SV=1	F7BM54_HORSE	Horse_20161102.fasta	69534.5	1	28	60	376	0.00162	0.415	possibly correct	TRUE	092216EHU2B.5738.5738.3 File:"092216EHU2B.raw", NativeID:"controllerType=0 controllerNumber=1 scan=5738"	KLEcGINDIKmSLGK	R	C	0.997	32	44.4	16.4	2	c4: Carbamidomethyl (+57.02)	m11: Oxidation (+15.99)	574.639	1720.89	1721.89	3	0.008272	4.804	1974.03	21066.3	334	348	TRUE
110316EhorseUrineProteomics	Equine	Horse Urine Proteomics	Mudpit_102016EHU3CTio2 (F002270)	Uncharacterized protein OS=Equus caballus GN=UMOD PE=4 SV=1	F7BM54_HORSE	Horse_20161102.fasta	69534.5	1	28	60	376	0.00162	0.415	possibly correct	TRUE	092216EHU1A.5871.5871.3 File:"092216EHU1A.raw", NativeID:"controllerType=0 controllerNumber=1 scan=5871"	KLEcGINDIKmSLGK	R	C	0.997	38.7	44.7	19.1	2	c4: Carbamidomethyl (+57.02)	m11: Oxidation (+15.99)	574.635	1720.88	1721.89	3	-0.003263	-1.895	1967.2	49625.4	334	348	TRUE
110316EhorseUrineProteomics	Equine	Horse Urine Proteomics	Mudpit_102016EHU3CTio2 (F002270)	Uncharacterized protein OS=Equus caballus GN=UMOD PE=4 SV=1	F7BM54_HORSE	Horse_20161102.fasta	69534.5	1	28	60	376	0.00162	0.415	possibly correct	TRUE	092216EHU3A.5860.5860.2 File:"092216EHU3A.raw", NativeID:"controllerType=0 controllerNumber=1 scan=5860"	KLEcGINDIKmSLGK	R	C	0.997	52	44.1	37.9	2	c4: Carbamidomethyl (+57.02)	m11: Oxidation (+15.99)	861.455	1720.9	1721.89	2	0.01042	6.051	1966.82	5468.31	334	348	TRUE
110316EhorseUrineProteomics	Equine	Horse Urine Proteomics	Mudpit_102016EHU3CTio2 (F002270)	Uncharacterized protein OS=Equus caballus GN=UMOD PE=4 SV=1	F7BM54_HORSE	Horse_20161102.fasta	69534.5	1	28	60	376	0.00162	0.415	possibly correct	TRUE	102016EHU1ATio2.6829.6829.2 File:"102016EHU1ATio2.raw", NativeID:"controllerType=0 controllerNumber=1 scan=6829"	KLEcGINDIKmSLGK	R	C	0.997	76	44.5	61.8	2	c4: Carbamidomethyl (+57.02)	m11: Oxidation (+15.99)	861.452	1720.89	1721.89	2	0.003096	1.798	2663.22	21574.2	334	348	TRUE
110316EhorseUrineProteomics	Equine	Horse Urine Proteomics	Mudpit_102016EHU3CTio2 (F002270)	Uncharacterized protein OS=Equus caballus GN=UMOD PE=4 SV=1	F7BM54_HORSE	Horse_20161102.fasta	69534.5	1	28	60	376	0.00162	0.415	possibly correct	TRUE	102016EHU3BTio2.4946.4946.2 File:"102016EHU3BTio2.raw", NativeID:"controllerType=0 controllerNumber=1 scan=4946"	LEcGINDIK	K	M	0.997	32.3	40.4	11.6	2	c3: Carbamidomethyl (+57.02)		531.268	1060.52	1061.53	2	-0.0004652	-0.4383	2219.37	11272.7	335	343	TRUE
110316EhorseUrineProteomics	Equine	Horse Urine Proteomics	Mudpit_102016EHU3CTio2 (F002270)	Uncharacterized protein OS=Equus caballus GN=UMOD PE=4 SV=1	F7BM54_HORSE	Horse_20161102.fasta	69534.5	1	28	60	376	0.00162	0.415	possibly correct	TRUE	102016EHU1ATio2.5279.5279.2 File:"102016EHU1ATio2.raw", NativeID:"controllerType=0 controllerNumber=1 scan=5279"	LEcGINDIK	K	M	0.997	36.7	40.4	15.9	2	c3: Carbamidomethyl (+57.02)		531.268	1060.52	1061.53	2	-0.0004652	-0.4383	2251.1	12397.1	335	343	TRUE
110316EhorseUrineProteomics	Equine	Horse Urine Proteomics	Mudpit_102016EHU3CTio2 (F002270)	Uncharacterized protein OS=Equus caballus GN=UMOD PE=4 SV=1	F7BM54_HORSE	Horse_20161102.fasta	69534.5	1	28	60	376	0.00162	0.415	possibly correct	TRUE	092216EHU2A.4697.4697.2 File:"092216EHU2A.raw", NativeID:"controllerType=0 controllerNumber=1 scan=4697"	LEcGINDIK	K	M	0.997	46.5	40	27.6	2	c3: Carbamidomethyl (+57.02)		531.266	1060.52	1061.53	2	-0.004739	-4.465	1645.75	44355.6	335	343	TRUE
110316EhorseUrineProteomics	Equine	Horse Urine Proteomics	Mudpit_102016EHU3CTio2 (F002270)	Uncharacterized protein OS=Equus caballus GN=UMOD PE=4 SV=1	F7BM54_HORSE	Horse_20161102.fasta	69534.5	1	28	60	376	0.00162	0.415	possibly correct	TRUE	102016EHU2ATio2.5343.5343.2 File:"102016EHU2ATio2.raw", NativeID:"controllerType=0 controllerNumber=1 scan=5343"	LEcGINDIK	K	M	0.997	47.7	40.5	25.5	2	c3: Carbamidomethyl (+57.02)		531.269	1060.52	1061.53	2	0.0001448	0.1364	2253.56	22180.3	335	343	TRUE
110316EhorseUrineProteomics	Equine	Horse Urine Proteomics	Mudpit_102016EHU3CTio2 (F002270)	Uncharacterized protein OS=Equus caballus GN=UMOD PE=4 SV=1	F7BM54_HORSE	Horse_20161102.fasta	69534.5	1	28	60	376	0.00162	0.415	possibly correct	TRUE	092216EHU2A.4733.4733.2 File:"092216EHU2A.raw", NativeID:"controllerType=0 controllerNumber=1 scan=4733"	mAETcVpTLR	R	C	0.783	25.5	40.8	13.7	2	c5: Carbamidomethyl (+57.02)	m1: Oxidation (+15.99), p7: Oxidation (+15.99)	605.282	1208.55	1209.56	2	-0.003531	-2.919	1655.31	97652.8	215	224	TRUE
110316EhorseUrineProteomics	Equine	Horse Urine Proteomics	Mudpit_102016EHU3CTio2 (F002270)	Uncharacterized protein OS=Equus caballus GN=UMOD PE=4 SV=1	F7BM54_HORSE	Horse_20161102.fasta	69534.5	1	28	60	376	0.00162	0.415	possibly correct	TRUE	102016EHU3BTio2.4850.4850.2 File:"102016EHU3BTio2.raw", NativeID:"controllerType=0 controllerNumber=1 scan=4850"	mAETcVpTLR	R	C	0.955	29	40.8	10.6	2	c5: Carbamidomethyl (+57.02)	m1: Oxidation (+15.99), p7: Oxidation (+15.99)	605.284	1208.55	1209.56	2	-0.0003573	-0.2954	2191.97	32046	215	224	TRUE
110316EhorseUrineProteomics	Equine	Horse Urine Proteomics	Mudpit_102016EHU3CTio2 (F002270)	Uncharacterized protein OS=Equus caballus GN=UMOD PE=4 SV=1	F7BM54_HORSE	Horse_20161102.fasta	69534.5	1	28	60	376	0.00162	0.415	possibly correct	TRUE	102016EHU2BTio2.4781.4781.2 File:"102016EHU2BTio2.raw", NativeID:"controllerType=0 controllerNumber=1 scan=4781"	mAETcVpTLR	R	C	0.997	27.1	40.8	15.5	2	c5: Carbamidomethyl (+57.02)	m1: Oxidation (+15.99), p7: Oxidation (+15.99)	605.283	1208.55	1209.56	2	-0.001211	-1.001	2206.63	26544.9	215	224	TRUE
110316EhorseUrineProteomics	Equine	Horse Urine Proteomics	Mudpit_102016EHU3CTio2 (F002270)	Uncharacterized protein OS=Equus caballus GN=UMOD PE=4 SV=1	F7BM54_HORSE	Horse_20161102.fasta	69534.5	1	28	60	376	0.00162	0.415	possibly correct	TRUE	102016EHU1BTio2.4647.4647.2 File:"102016EHU1BTio2.raw", NativeID:"controllerType=0 controllerNumber=1 scan=4647"	mAETcVpTLR	R	C	0.997	28.6	40.9	15.4	2	c5: Carbamidomethyl (+57.02)	m1: Oxidation (+15.99), p7: Oxidation (+15.99)	605.284	1208.55	1209.56	2	0.0008647	0.7149	2252.22	19728.7	215	224	TRUE
110316EhorseUrineProteomics	Equine	Horse Urine Proteomics	Mudpit_102016EHU3CTio2 (F002270)	Uncharacterized protein OS=Equus caballus GN=UMOD PE=4 SV=1	F7BM54_HORSE	Horse_20161102.fasta	69534.5	1	28	60	376	0.00162	0.415	possibly correct	TRUE	092216EHU3A.4805.4805.2 File:"092216EHU3A.raw", NativeID:"controllerType=0 controllerNumber=1 scan=4805"	mAETcVPTLr	R	C	0.997	31.9	40.8	11.4	2	c5: Carbamidomethyl (+57.02)	m1: Oxidation (+15.99), r10: Methyl (+14.02)	604.3	1206.59	1207.58	2	0.01126	9.323	1695.07	85649.2	215	224	TRUE
110316EhorseUrineProteomics	Equine	Horse Urine Proteomics	Mudpit_102016EHU3CTio2 (F002270)	Uncharacterized protein OS=Equus caballus GN=UMOD PE=4 SV=1	F7BM54_HORSE	Horse_20161102.fasta	69534.5	1	28	60	376	0.00162	0.415	possibly correct	TRUE	092216EHU1A.4901.4901.2 File:"092216EHU1A.raw", NativeID:"controllerType=0 controllerNumber=1 scan=4901"	mAETcVPTLr	R	C	0.997	32.2	40.8	10.1	2	c5: Carbamidomethyl (+57.02)	m1: Oxidation (+15.99), r10: Methyl (+14.02)	604.294	1206.57	1207.58	2	-0.001072	-0.8878	1720.34	190601	215	224	TRUE
110316EhorseUrineProteomics	Equine	Horse Urine Proteomics	Mudpit_102016EHU3CTio2 (F002270)	Uncharacterized protein OS=Equus caballus GN=UMOD PE=4 SV=1	F7BM54_HORSE	Horse_20161102.fasta	69534.5	1	28	60	376	0.00162	0.415	possibly correct	TRUE	092216EHU2A.4927.4927.2 File:"092216EHU2A.raw", NativeID:"controllerType=0 controllerNumber=1 scan=4927"	mAETcVpTLR	R	C	0.997	32.3	40.8	16.8	2	c5: Carbamidomethyl (+57.02)	m1: Oxidation (+15.99), p7: Oxidation (+15.99)	605.282	1208.55	1209.56	2	-0.003409	-2.819	1708.62	107252	215	224	TRUE
110316EhorseUrineProteomics	Equine	Horse Urine Proteomics	Mudpit_102016EHU3CTio2 (F002270)	Uncharacterized protein OS=Equus caballus GN=UMOD PE=4 SV=1	F7BM54_HORSE	Horse_20161102.fasta	69534.5	1	28	60	376	0.00162	0.415	possibly correct	TRUE	092216EHU1C.4873.4873.2 File:"092216EHU1C.raw", NativeID:"controllerType=0 controllerNumber=1 scan=4873"	mAETcVPTLR	R	C	0.997	33.4	40.6	19.4	2	c5: Carbamidomethyl (+57.02)	m1: Oxidation (+15.99)	597.292	1192.57	1193.57	2	0.01055	8.839	1653.24	20034.9	215	224	TRUE
110316EhorseUrineProteomics	Equine	Horse Urine Proteomics	Mudpit_102016EHU3CTio2 (F002270)	Uncharacterized protein OS=Equus caballus GN=UMOD PE=4 SV=1	F7BM54_HORSE	Horse_20161102.fasta	69534.5	1	28	60	376	0.00162	0.415	possibly correct	TRUE	102016EHU1BTio2.4889.4889.2 File:"102016EHU1BTio2.raw", NativeID:"controllerType=0 controllerNumber=1 scan=4889"	mAETcVPTLR	R	C	0.997	36	40.4	20.3	2	c5: Carbamidomethyl (+57.02)	m1: Oxidation (+15.99)	597.287	1192.56	1193.57	2	0.001394	1.168	2326.81	8803.87	215	224	TRUE
110316EhorseUrineProteomics	Equine	Horse Urine Proteomics	Mudpit_102016EHU3CTio2 (F002270)	Uncharacterized protein OS=Equus caballus GN=UMOD PE=4 SV=1	F7BM54_HORSE	Horse_20161102.fasta	69534.5	1	28	60	376	0.00162	0.415	possibly correct	TRUE	102016EHU2BTio2.5067.5067.2 File:"102016EHU2BTio2.raw", NativeID:"controllerType=0 controllerNumber=1 scan=5067"	mAETcVPTLR	R	C	0.997	36.9	40.4	20.6	2	c5: Carbamidomethyl (+57.02)	m1: Oxidation (+15.99)	597.287	1192.56	1193.57	2	0.0005397	0.4522	2289.55	17590.1	215	224	TRUE
110316EhorseUrineProteomics	Equine	Horse Urine Proteomics	Mudpit_102016EHU3CTio2 (F002270)	Uncharacterized protein OS=Equus caballus GN=UMOD PE=4 SV=1	F7BM54_HORSE	Horse_20161102.fasta	69534.5	1	28	60	376	0.00162	0.415	possibly correct	TRUE	092216EHU2B.5248.5248.2 File:"092216EHU2B.raw", NativeID:"controllerType=0 controllerNumber=1 scan=5248"	MAETcVPTLR	R	C	0.997	42.3	40.9	26.1	2	c5: Carbamidomethyl (+57.02)		589.292	1176.57	1177.57	2	0.005709	4.848	1845.71	27147.6	215	224	TRUE
110316EhorseUrineProteomics	Equine	Horse Urine Proteomics	Mudpit_102016EHU3CTio2 (F002270)	Uncharacterized protein OS=Equus caballus GN=UMOD PE=4 SV=1	F7BM54_HORSE	Horse_20161102.fasta	69534.5	1	28	60	376	0.00162	0.415	possibly correct	TRUE	102016EHU1ATio2.5380.5380.2 File:"102016EHU1ATio2.raw", NativeID:"controllerType=0 controllerNumber=1 scan=5380"	mAETcVPTLR	R	C	0.997	45.6	40.4	23.6	2	c5: Carbamidomethyl (+57.02)	m1: Oxidation (+15.99)	597.286	1192.56	1193.57	2	-0.0009243	-0.7744	2279.87	14701.2	215	224	TRUE
110316EhorseUrineProteomics	Equine	Horse Urine Proteomics	Mudpit_102016EHU3CTio2 (F002270)	Uncharacterized protein OS=Equus caballus GN=UMOD PE=4 SV=1	F7BM54_HORSE	Horse_20161102.fasta	69534.5	1	28	60	376	0.00162	0.415	possibly correct	TRUE	102016EHU3ATio2.5299.5299.2 File:"102016EHU3ATio2.raw", NativeID:"controllerType=0 controllerNumber=1 scan=5299"	mAETcVPTLR	R	C	0.997	53.3	40.4	36.9	2	c5: Carbamidomethyl (+57.02)	m1: Oxidation (+15.99)	597.287	1192.56	1193.57	2	0.0004177	0.35	2243.54	21110.8	215	224	TRUE
110316EhorseUrineProteomics	Equine	Horse Urine Proteomics	Mudpit_102016EHU3CTio2 (F002270)	Uncharacterized protein OS=Equus caballus GN=UMOD PE=4 SV=1	F7BM54_HORSE	Horse_20161102.fasta	69534.5	1	28	60	376	0.00162	0.415	possibly correct	TRUE	092216EHU1A.4820.4820.2 File:"092216EHU1A.raw", NativeID:"controllerType=0 controllerNumber=1 scan=4820"	mAETcVPTLR	R	C	0.997	59.5	40.3	47	2	c5: Carbamidomethyl (+57.02)	m1: Oxidation (+15.99)	597.286	1192.56	1193.57	2	-0.0004363	-0.3655	1697.61	310163	215	224	TRUE
110316EhorseUrineProteomics	Equine	Horse Urine Proteomics	Mudpit_102016EHU3CTio2 (F002270)	Uncharacterized protein OS=Equus caballus GN=UMOD PE=4 SV=1	F7BM54_HORSE	Horse_20161102.fasta	69534.5	1	28	60	376	0.00162	0.415	possibly correct	TRUE	102016EHU2ATio2.5499.5499.2 File:"102016EHU2ATio2.raw", NativeID:"controllerType=0 controllerNumber=1 scan=5499"	mAETcVPTLR	R	C	0.997	63.2	40.4	50.7	2	c5: Carbamidomethyl (+57.02)	m1: Oxidation (+15.99)	597.287	1192.56	1193.57	2	0.001394	1.168	2292.84	58819.5	215	224	TRUE
110316EhorseUrineProteomics	Equine	Horse Urine Proteomics	Mudpit_102016EHU3CTio2 (F002270)	Uncharacterized protein OS=Equus caballus GN=UMOD PE=4 SV=1	F7BM54_HORSE	Horse_20161102.fasta	69534.5	1	28	60	376	0.00162	0.415	possibly correct	TRUE	092216EHU3B.4510.4510.2 File:"092216EHU3B.raw", NativeID:"controllerType=0 controllerNumber=1 scan=4510"	mAETcVPTLR	R	C	0.997	66.2	40.5	50	2	c5: Carbamidomethyl (+57.02)	m1: Oxidation (+15.99)	597.293	1192.57	1193.57	2	0.01287	10.78	1665.59	236285	215	224	TRUE
110316EhorseUrineProteomics	Equine	Horse Urine Proteomics	Mudpit_102016EHU3CTio2 (F002270)	Uncharacterized protein OS=Equus caballus GN=UMOD PE=4 SV=1	F7BM54_HORSE	Horse_20161102.fasta	69534.5	1	28	60	376	0.00162	0.415	possibly correct	TRUE	092216EHU2A.4973.4973.2 File:"092216EHU2A.raw", NativeID:"controllerType=0 controllerNumber=1 scan=4973"	mAETcVPTLR	R	C	0.997	66.4	40.4	53.5	2	c5: Carbamidomethyl (+57.02)	m1: Oxidation (+15.99)	597.285	1192.56	1193.57	2	-0.002512	-2.105	1722.57	1524540	215	224	TRUE
110316EhorseUrineProteomics	Equine	Horse Urine Proteomics	Mudpit_102016EHU3CTio2 (F002270)	Uncharacterized protein OS=Equus caballus GN=UMOD PE=4 SV=1	F7BM54_HORSE	Horse_20161102.fasta	69534.5	1	28	60	376	0.00162	0.415	possibly correct	TRUE	092216EHU1B.4614.4614.2 File:"092216EHU1B.raw", NativeID:"controllerType=0 controllerNumber=1 scan=4614"	mAETcVPTLR	R	C	0.997	69.3	40.6	55.2	2	c5: Carbamidomethyl (+57.02)	m1: Oxidation (+15.99)	597.29	1192.57	1193.57	2	0.007254	6.077	1674.6	270106	215	224	TRUE
110316EhorseUrineProteomics	Equine	Horse Urine Proteomics	Mudpit_102016EHU3CTio2 (F002270)	Uncharacterized protein OS=Equus caballus GN=UMOD PE=4 SV=1	F7BM54_HORSE	Horse_20161102.fasta	69534.5	1	28	60	376	0.00162	0.415	possibly correct	TRUE	102016EHU3ATio2.8268.8268.2 File:"102016EHU3ATio2.raw", NativeID:"controllerType=0 controllerNumber=1 scan=8268"	QDFNITDLSHLER	K	K	0.442	25.6	44.3	7.02	2			794.39	1586.76	1587.78	2	-0.004448	-2.801	3045.9	3118.84	321	333	TRUE
110316EhorseUrineProteomics	Equine	Horse Urine Proteomics	Mudpit_102016EHU3CTio2 (F002270)	Uncharacterized protein OS=Equus caballus GN=UMOD PE=4 SV=1	F7BM54_HORSE	Horse_20161102.fasta	69534.5	1	28	60	376	0.00162	0.415	possibly correct	TRUE	102016EHU1ATio2.8538.8538.2 File:"102016EHU1ATio2.raw", NativeID:"controllerType=0 controllerNumber=1 scan=8538"	QDFNITDLSHLER	K	K	0.997	31	44.4	13.9	2			794.392	1586.77	1587.78	2	0.00129	0.8125	3110.35	6055.72	321	333	TRUE
110316EhorseUrineProteomics	Equine	Horse Urine Proteomics	Mudpit_102016EHU3CTio2 (F002270)	Uncharacterized protein OS=Equus caballus GN=UMOD PE=4 SV=1	F7BM54_HORSE	Horse_20161102.fasta	69534.5	1	28	60	376	0.00162	0.415	possibly correct	TRUE	102016EHU1ATio2.8532.8532.3 File:"102016EHU1ATio2.raw", NativeID:"controllerType=0 controllerNumber=1 scan=8532"	QDFNITDLSHLER	K	K	0.997	36.2	44.3	16.6	2			529.933	1586.78	1587.78	3	0.007502	4.725	3108.76	17748.1	321	333	TRUE
110316EhorseUrineProteomics	Equine	Horse Urine Proteomics	Mudpit_102016EHU3CTio2 (F002270)	Uncharacterized protein OS=Equus caballus GN=UMOD PE=4 SV=1	F7BM54_HORSE	Horse_20161102.fasta	69534.5	1	28	60	376	0.00162	0.415	possibly correct	TRUE	102016EHU2ATio2.8571.8571.3 File:"102016EHU2ATio2.raw", NativeID:"controllerType=0 controllerNumber=1 scan=8571"	QDFNITDLSHLER	K	K	0.997	36.9	44.3	18.4	2			529.93	1586.77	1587.78	3	-0.002203	-1.387	3072.97	13584.9	321	333	TRUE
110316EhorseUrineProteomics	Equine	Horse Urine Proteomics	Mudpit_102016EHU3CTio2 (F002270)	Uncharacterized protein OS=Equus caballus GN=UMOD PE=4 SV=1	F7BM54_HORSE	Horse_20161102.fasta	69534.5	1	28	60	376	0.00162	0.415	possibly correct	TRUE	102016EHU2BTio2.7988.7988.3 File:"102016EHU2BTio2.raw", NativeID:"controllerType=0 controllerNumber=1 scan=7988"	QDFNITDLSHLER	K	K	0.997	39.5	44.4	21.4	2			529.93	1586.77	1587.78	3	0.0003621	0.228	3078.63	13330.5	321	333	TRUE
110316EhorseUrineProteomics	Equine	Horse Urine Proteomics	Mudpit_102016EHU3CTio2 (F002270)	Uncharacterized protein OS=Equus caballus GN=UMOD PE=4 SV=1	F7BM54_HORSE	Horse_20161102.fasta	69534.5	1	28	60	376	0.00162	0.415	possibly correct	TRUE	102016EHU1ATio2.7212.7212.3 File:"102016EHU1ATio2.raw", NativeID:"controllerType=0 controllerNumber=1 scan=7212"	SSDYGTGYAcDSHLSGWYR	R	F	0.478	23.4	45.5	8.43	2	c10: Carbamidomethyl (+57.02)		727.969	2180.88	2181.89	3	-0.001596	-0.7316	2765.32	9742.64	188	206	TRUE
110316EhorseUrineProteomics	Equine	Horse Urine Proteomics	Mudpit_102016EHU3CTio2 (F002270)	Uncharacterized protein OS=Equus caballus GN=UMOD PE=4 SV=1	F7BM54_HORSE	Horse_20161102.fasta	69534.5	1	28	60	376	0.00162	0.415	possibly correct	TRUE	102016EHU1ATio2.4005.4005.2 File:"102016EHU1ATio2.raw", NativeID:"controllerType=0 controllerNumber=1 scan=4005"	SVEGTcDEcSVDEEck	R	S	0.997	47.7	42.2	35.8	2	c6: Carbamidomethyl (+57.02), c9: Carbamidomethyl (+57.02), c15: Carbamidomethyl (+57.02)	k16: Methyl (+14.02)	959.37	1916.73	1917.71	2	0.0188	9.802	1909	3351.71	294	309	TRUE
110316EhorseUrineProteomics	Equine	Horse Urine Proteomics	Mudpit_102016EHU3CTio2 (F002270)	Uncharacterized protein OS=Equus caballus GN=UMOD PE=4 SV=1	F7BM54_HORSE	Horse_20161102.fasta	69534.5	1	28	60	376	0.00162	0.415	possibly correct	TRUE	102016EHU2BTio2.3697.3697.2 File:"102016EHU2BTio2.raw", NativeID:"controllerType=0 controllerNumber=1 scan=3697"	SVEGTcDEcSVDEEcK	R	S	0.997	54.1	40.4	41.7	2	c6: Carbamidomethyl (+57.02), c9: Carbamidomethyl (+57.02), c15: Carbamidomethyl (+57.02)		952.353	1902.69	1903.7	2	-0.001318	-0.6923	1854.19	3116.79	294	309	TRUE
110316EhorseUrineProteomics	Equine	Horse Urine Proteomics	Mudpit_102016EHU3CTio2 (F002270)	Uncharacterized protein OS=Equus caballus GN=UMOD PE=4 SV=1	F7BM54_HORSE	Horse_20161102.fasta	69534.5	1	28	60	376	0.00162	0.415	possibly correct	TRUE	092216EHU1A.3498.3498.2 File:"092216EHU1A.raw", NativeID:"controllerType=0 controllerNumber=1 scan=3498"	SVEGTcDEcSVDEEck	R	S	0.997	58.1	41.2	49.2	2	c6: Carbamidomethyl (+57.02), c9: Carbamidomethyl (+57.02), c15: Carbamidomethyl (+57.02)	k16: Methyl (+14.02)	959.361	1916.71	1917.71	2	-0.0002436	-0.127	1310.85	11542	294	309	TRUE
110316EhorseUrineProteomics	Equine	Horse Urine Proteomics	Mudpit_102016EHU3CTio2 (F002270)	Uncharacterized protein OS=Equus caballus GN=UMOD PE=4 SV=1	F7BM54_HORSE	Horse_20161102.fasta	69534.5	1	28	60	376	0.00162	0.415	possibly correct	TRUE	092216EHU1A.3364.3364.2 File:"092216EHU1A.raw", NativeID:"controllerType=0 controllerNumber=1 scan=3364"	SVEGTcDEcSVDEEcK	R	S	0.997	71.8	40.2	60	2	c6: Carbamidomethyl (+57.02), c9: Carbamidomethyl (+57.02), c15: Carbamidomethyl (+57.02)		952.351	1902.69	1903.7	2	-0.004736	-2.488	1268.19	4254.4	294	309	TRUE
110316EhorseUrineProteomics	Equine	Horse Urine Proteomics	Mudpit_102016EHU3CTio2 (F002270)	Uncharacterized protein OS=Equus caballus GN=UMOD PE=4 SV=1	F7BM54_HORSE	Horse_20161102.fasta	69534.5	1	28	60	376	0.00162	0.415	possibly correct	TRUE	092216EHU2A.3547.3547.2 File:"092216EHU2A.raw", NativeID:"controllerType=0 controllerNumber=1 scan=3547"	SVEGTcDEcSVDEEcK	R	S	0.997	79.8	40.1	65.8	2	c6: Carbamidomethyl (+57.02), c9: Carbamidomethyl (+57.02), c15: Carbamidomethyl (+57.02)		952.35	1902.69	1903.7	2	-0.0062	-3.257	1271.94	3690.09	294	309	TRUE
110316EhorseUrineProteomics	Equine	Horse Urine Proteomics	Mudpit_102016EHU3CTio2 (F002270)	Uncharacterized protein OS=Equus caballus GN=UMOD PE=4 SV=1	F7BM54_HORSE	Horse_20161102.fasta	69534.5	1	28	60	376	0.00162	0.415	possibly correct	TRUE	092216EHU3A.3505.3505.2 File:"092216EHU3A.raw", NativeID:"controllerType=0 controllerNumber=1 scan=3505"	SVEGTcDEcSVDEEcK	R	S	0.997	84.9	41.2	74.9	2	c6: Carbamidomethyl (+57.02), c9: Carbamidomethyl (+57.02), c15: Carbamidomethyl (+57.02)		952.359	1902.7	1903.7	2	0.01174	6.169	1280.84	16878.3	294	309	TRUE
110316EhorseUrineProteomics	Equine	Horse Urine Proteomics	Mudpit_102016EHU3CTio2 (F002270)	Uncharacterized protein OS=Equus caballus GN=UMOD PE=4 SV=1	F7BM54_HORSE	Horse_20161102.fasta	69534.5	1	28	60	376	0.00162	0.415	possibly correct	TRUE	102016EHU1ATio2.3785.3785.2 File:"102016EHU1ATio2.raw", NativeID:"controllerType=0 controllerNumber=1 scan=3785"	SVEGTcDEcSVDEEcK	R	S	0.997	86.5	40.4	77.9	2	c6: Carbamidomethyl (+57.02), c9: Carbamidomethyl (+57.02), c15: Carbamidomethyl (+57.02)		952.353	1902.69	1903.7	2	2.415e-05	0.01269	1845.34	6196.9	294	309	TRUE
110316EhorseUrineProteomics	Equine	Horse Urine Proteomics	Mudpit_102016EHU3CTio2 (F002270)	Uncharacterized protein OS=Equus caballus GN=UMOD PE=4 SV=1	F7BM54_HORSE	Horse_20161102.fasta	69534.5	1	28	60	376	0.00162	0.415	possibly correct	TRUE	092216EHU2A.4104.4104.3 File:"092216EHU2A.raw", NativeID:"controllerType=0 controllerNumber=1 scan=4104"	SVEGTcDEcSVDEEcKSVNGK	R	W	0.997	36.2	46	22	2	c6: Carbamidomethyl (+57.02), c9: Carbamidomethyl (+57.02), c15: Carbamidomethyl (+57.02)		796.989	2387.94	2388.96	3	-0.007836	-3.28	1463.73	6955.17	294	314	TRUE
110316EhorseUrineProteomics	Equine	Horse Urine Proteomics	Mudpit_102016EHU3CTio2 (F002270)	Uncharacterized protein OS=Equus caballus GN=UMOD PE=4 SV=1	F7BM54_HORSE	Horse_20161102.fasta	69534.5	1	28	60	376	0.00162	0.415	possibly correct	TRUE	092216EHU3A.3811.3811.3 File:"092216EHU3A.raw", NativeID:"controllerType=0 controllerNumber=1 scan=3811"	SVEGTcDEcSVDEEcKSVnGK	R	W	0.997	52.6	46.3	14.8	2	c6: Carbamidomethyl (+57.02), c9: Carbamidomethyl (+57.02), c15: Carbamidomethyl (+57.02)	n19: Deamidated (+0.98)	797.327	2388.96	2389.94	3	0.02292	9.59	1388.77	14730.2	294	314	TRUE
110316EhorseUrineProteomics	Equine	Horse Urine Proteomics	Mudpit_102016EHU3CTio2 (F002270)	Uncharacterized protein OS=Equus caballus GN=UMOD PE=4 SV=1	F7BM54_HORSE	Horse_20161102.fasta	69534.5	1	28	60	376	0.00162	0.415	possibly correct	TRUE	092216EHU1A.3737.3737.3 File:"092216EHU1A.raw", NativeID:"controllerType=0 controllerNumber=1 scan=3737"	SVEGTcDEcSVDEEcKSVNGK	R	W	0.997	60.6	46	40.8	2	c6: Carbamidomethyl (+57.02), c9: Carbamidomethyl (+57.02), c15: Carbamidomethyl (+57.02)		796.988	2387.94	2388.96	3	-0.0104	-4.352	1389.03	5913.07	294	314	TRUE
110316EhorseUrineProteomics	Equine	Horse Urine Proteomics	Mudpit_102016EHU3CTio2 (F002270)	Uncharacterized protein OS=Equus caballus GN=UMOD PE=4 SV=1	F7BM54_HORSE	Horse_20161102.fasta	69534.5	1	28	60	376	0.00162	0.415	possibly correct	TRUE	092216EHU2B.1167.1167.2 File:"092216EHU2B.raw", NativeID:"controllerType=0 controllerNumber=1 scan=1167"	TEDSTIR	R	V	0.516	35.8	33.4	16.7	2			411.204	820.393	821.4	2	0.0005141	0.6258	497.595	64586.5	532	538	TRUE
110316EhorseUrineProteomics	Equine	Horse Urine Proteomics	Mudpit_102016EHU3CTio2 (F002270)	Uncharacterized protein OS=Equus caballus GN=UMOD PE=4 SV=1	F7BM54_HORSE	Horse_20161102.fasta	69534.5	1	28	60	376	0.00162	0.415	possibly correct	TRUE	092216EHU3B.1054.1054.1 File:"092216EHU3B.raw", NativeID:"controllerType=0 controllerNumber=1 scan=1054"	TEDSTIR	R	V	0.53	34.7	33.4	18.3	2			821.402	820.395	821.4	1	0.002115	2.575	502.69	23560.9	532	538	TRUE
110316EhorseUrineProteomics	Equine	Horse Urine Proteomics	Mudpit_102016EHU3CTio2 (F002270)	Uncharacterized protein OS=Equus caballus GN=UMOD PE=4 SV=1	F7BM54_HORSE	Horse_20161102.fasta	69534.5	1	28	60	376	0.00162	0.415	possibly correct	TRUE	092216EHU3B.1274.1274.2 File:"092216EHU3B.raw", NativeID:"controllerType=0 controllerNumber=1 scan=1274"	TEDSTIR	R	V	0.628	32.7	33.8	19.5	2			411.207	820.399	821.4	2	0.005948	7.241	594.244	359838	532	538	TRUE
110316EhorseUrineProteomics	Equine	Horse Urine Proteomics	Mudpit_102016EHU3CTio2 (F002270)	Uncharacterized protein OS=Equus caballus GN=UMOD PE=4 SV=1	F7BM54_HORSE	Horse_20161102.fasta	69534.5	1	28	60	376	0.00162	0.415	possibly correct	TRUE	092216EHU1B.652.652.1 File:"092216EHU1B.raw", NativeID:"controllerType=0 controllerNumber=1 scan=652"	TEDSTIR	R	V	0.789	35.4	33.1	19.3	2			821.399	820.392	821.4	1	-0.0008759	-1.066	309.221	12638.4	532	538	TRUE
110316EhorseUrineProteomics	Equine	Horse Urine Proteomics	Mudpit_102016EHU3CTio2 (F002270)	Uncharacterized protein OS=Equus caballus GN=UMOD PE=4 SV=1	F7BM54_HORSE	Horse_20161102.fasta	69534.5	1	28	60	376	0.00162	0.415	possibly correct	TRUE	092216EHU2A.1986.1986.2 File:"092216EHU2A.raw", NativeID:"controllerType=0 controllerNumber=1 scan=1986"	TEDSTIR	R	V	0.9	32.4	33.1	22	2			411.204	820.393	821.4	2	2.606e-05	0.03172	774.687	8514.08	532	538	TRUE
110316EhorseUrineProteomics	Equine	Horse Urine Proteomics	Mudpit_102016EHU3CTio2 (F002270)	Uncharacterized protein OS=Equus caballus GN=UMOD PE=4 SV=1	F7BM54_HORSE	Horse_20161102.fasta	69534.5	1	28	60	376	0.00162	0.415	possibly correct	TRUE	092216EHU2C.1322.1322.1 File:"092216EHU2C.raw", NativeID:"controllerType=0 controllerNumber=1 scan=1322"	TEDSTIR	R	V	0.9	34.2	33.1	23.5	2			821.398	820.391	821.4	1	-0.001547	-1.883	538.167	8178.48	532	538	TRUE
110316EhorseUrineProteomics	Equine	Horse Urine Proteomics	Mudpit_102016EHU3CTio2 (F002270)	Uncharacterized protein OS=Equus caballus GN=UMOD PE=4 SV=1	F7BM54_HORSE	Horse_20161102.fasta	69534.5	1	28	60	376	0.00162	0.415	possibly correct	TRUE	092216EHU3A.1532.1532.1 File:"092216EHU3A.raw", NativeID:"controllerType=0 controllerNumber=1 scan=1532"	TEDSTIR	R	V	0.9	34.8	33.1	22	2			821.399	820.392	821.4	1	-0.0006929	-0.8436	648.507	98008.9	532	538	TRUE
110316EhorseUrineProteomics	Equine	Horse Urine Proteomics	Mudpit_102016EHU3CTio2 (F002270)	Uncharacterized protein OS=Equus caballus GN=UMOD PE=4 SV=1	F7BM54_HORSE	Horse_20161102.fasta	69534.5	1	28	60	376	0.00162	0.415	possibly correct	TRUE	092216EHU3A.1770.1770.1 File:"092216EHU3A.raw", NativeID:"controllerType=0 controllerNumber=1 scan=1770"	TEDSTIR	R	V	0.9	35.7	33.3	25.8	2			821.397	820.39	821.4	1	-0.002829	-3.444	713.392	31091	532	538	TRUE
110316EhorseUrineProteomics	Equine	Horse Urine Proteomics	Mudpit_102016EHU3CTio2 (F002270)	Uncharacterized protein OS=Equus caballus GN=UMOD PE=4 SV=1	F7BM54_HORSE	Horse_20161102.fasta	69534.5	1	28	60	376	0.00162	0.415	possibly correct	TRUE	092216EHU2B.770.770.1 File:"092216EHU2B.raw", NativeID:"controllerType=0 controllerNumber=1 scan=770"	TEDSTIR	R	V	0.9	35.7	33.1	24.7	2			821.399	820.391	821.4	1	-0.001364	-1.661	340.787	19810	532	538	TRUE
110316EhorseUrineProteomics	Equine	Horse Urine Proteomics	Mudpit_102016EHU3CTio2 (F002270)	Uncharacterized protein OS=Equus caballus GN=UMOD PE=4 SV=1	F7BM54_HORSE	Horse_20161102.fasta	69534.5	1	28	60	376	0.00162	0.415	possibly correct	TRUE	092216EHU3A.1740.1740.2 File:"092216EHU3A.raw", NativeID:"controllerType=0 controllerNumber=1 scan=1740"	TEDSTIR	R	V	0.9	37	33.7	22	2			411.202	820.389	821.4	2	-0.00333	-4.054	704.76	174793	532	538	TRUE
110316EhorseUrineProteomics	Equine	Horse Urine Proteomics	Mudpit_102016EHU3CTio2 (F002270)	Uncharacterized protein OS=Equus caballus GN=UMOD PE=4 SV=1	F7BM54_HORSE	Horse_20161102.fasta	69534.5	1	28	60	376	0.00162	0.415	possibly correct	TRUE	092216EHU2B.1000.1000.1 File:"092216EHU2B.raw", NativeID:"controllerType=0 controllerNumber=1 scan=1000"	TEDSTIR	R	V	0.9	36.5	33.1	23.8	2			821.398	820.391	821.4	1	-0.00167	-2.033	431.595	26470.8	532	538	TRUE
110316EhorseUrineProteomics	Equine	Horse Urine Proteomics	Mudpit_102016EHU3CTio2 (F002270)	Uncharacterized protein OS=Equus caballus GN=UMOD PE=4 SV=1	F7BM54_HORSE	Horse_20161102.fasta	69534.5	1	28	60	376	0.00162	0.415	possibly correct	TRUE	092216EHU2A.1441.1441.2 File:"092216EHU2A.raw", NativeID:"controllerType=0 controllerNumber=1 scan=1441"	TEDSTIR	R	V	0.9	36.9	33.4	18.1	2			411.204	820.394	821.4	2	0.001552	1.89	639.765	178540	532	538	TRUE
110316EhorseUrineProteomics	Equine	Horse Urine Proteomics	Mudpit_102016EHU3CTio2 (F002270)	Uncharacterized protein OS=Equus caballus GN=UMOD PE=4 SV=1	F7BM54_HORSE	Horse_20161102.fasta	69534.5	1	28	60	376	0.00162	0.415	possibly correct	TRUE	092216EHU3B.1057.1057.2 File:"092216EHU3B.raw", NativeID:"controllerType=0 controllerNumber=1 scan=1057"	TEDSTIR	R	V	0.9	37	33.4	22	2			411.205	820.395	821.4	2	0.002408	2.932	503.712	197669	532	538	TRUE
110316EhorseUrineProteomics	Equine	Horse Urine Proteomics	Mudpit_102016EHU3CTio2 (F002270)	Uncharacterized protein OS=Equus caballus GN=UMOD PE=4 SV=1	F7BM54_HORSE	Horse_20161102.fasta	69534.5	1	28	60	376	0.00162	0.415	possibly correct	TRUE	092216EHU2C.1491.1491.2 File:"092216EHU2C.raw", NativeID:"controllerType=0 controllerNumber=1 scan=1491"	TEDSTIR	R	V	0.9	37	33.4	18.2	2			411.204	820.394	821.4	2	0.001308	1.592	602.333	55994.5	532	538	TRUE
110316EhorseUrineProteomics	Equine	Horse Urine Proteomics	Mudpit_102016EHU3CTio2 (F002270)	Uncharacterized protein OS=Equus caballus GN=UMOD PE=4 SV=1	F7BM54_HORSE	Horse_20161102.fasta	69534.5	1	28	60	376	0.00162	0.415	possibly correct	TRUE	092216EHU3A.1535.1535.2 File:"092216EHU3A.raw", NativeID:"controllerType=0 controllerNumber=1 scan=1535"	TEDSTIR	R	V	0.9	38.1	33.4	19.5	2			411.204	820.394	821.4	2	0.001552	1.89	649.479	975121	532	538	TRUE
110316EhorseUrineProteomics	Equine	Horse Urine Proteomics	Mudpit_102016EHU3CTio2 (F002270)	Uncharacterized protein OS=Equus caballus GN=UMOD PE=4 SV=1	F7BM54_HORSE	Horse_20161102.fasta	69534.5	1	28	60	376	0.00162	0.415	possibly correct	TRUE	092216EHU3D.1136.1136.2 File:"092216EHU3D.raw", NativeID:"controllerType=0 controllerNumber=1 scan=1136"	TEDSTIR	R	V	0.9	38.2	33.4	19.7	2			411.204	820.394	821.4	2	0.001308	1.592	465.457	33449.5	532	538	TRUE
110316EhorseUrineProteomics	Equine	Horse Urine Proteomics	Mudpit_102016EHU3CTio2 (F002270)	Uncharacterized protein OS=Equus caballus GN=UMOD PE=4 SV=1	F7BM54_HORSE	Horse_20161102.fasta	69534.5	1	28	60	376	0.00162	0.415	possibly correct	TRUE	092216EHU1A.1266.1266.2 File:"092216EHU1A.raw", NativeID:"controllerType=0 controllerNumber=1 scan=1266"	TEDSTIR	R	V	0.9	38.5	33.4	19.4	2			411.204	820.394	821.4	2	0.0009421	1.147	626.081	73059	532	538	TRUE
110316EhorseUrineProteomics	Equine	Horse Urine Proteomics	Mudpit_102016EHU3CTio2 (F002270)	Uncharacterized protein OS=Equus caballus GN=UMOD PE=4 SV=1	F7BM54_HORSE	Horse_20161102.fasta	69534.5	1	28	60	376	0.00162	0.415	possibly correct	TRUE	102016EHU2ATio2.2551.2551.1 File:"102016EHU2ATio2.raw", NativeID:"controllerType=0 controllerNumber=1 scan=2551"	TEDSTIR	R	V	0.9	38.5	33.1	22.5	2			821.4	820.393	821.4	1	-8.294e-05	-0.101	1357.17	6838.32	532	538	TRUE
110316EhorseUrineProteomics	Equine	Horse Urine Proteomics	Mudpit_102016EHU3CTio2 (F002270)	Uncharacterized protein OS=Equus caballus GN=UMOD PE=4 SV=1	F7BM54_HORSE	Horse_20161102.fasta	69534.5	1	28	60	376	0.00162	0.415	possibly correct	TRUE	092216EHU2A.1250.1250.1 File:"092216EHU2A.raw", NativeID:"controllerType=0 controllerNumber=1 scan=1250"	TEDSTIR	R	V	0.9	38.5	33.1	22.2	2			821.399	820.391	821.4	1	-0.001364	-1.661	576.019	207822	532	538	TRUE
110316EhorseUrineProteomics	Equine	Horse Urine Proteomics	Mudpit_102016EHU3CTio2 (F002270)	Uncharacterized protein OS=Equus caballus GN=UMOD PE=4 SV=1	F7BM54_HORSE	Horse_20161102.fasta	69534.5	1	28	60	376	0.00162	0.415	possibly correct	TRUE	092216EHU1A.852.852.2 File:"092216EHU1A.raw", NativeID:"controllerType=0 controllerNumber=1 scan=852"	TEDSTIR	R	V	0.9	38.9	33.4	20	2			411.204	820.394	821.4	2	0.001004	1.222	462.607	11411.3	532	538	TRUE
110316EhorseUrineProteomics	Equine	Horse Urine Proteomics	Mudpit_102016EHU3CTio2 (F002270)	Uncharacterized protein OS=Equus caballus GN=UMOD PE=4 SV=1	F7BM54_HORSE	Horse_20161102.fasta	69534.5	1	28	60	376	0.00162	0.415	possibly correct	TRUE	092216EHU1A.990.990.1 File:"092216EHU1A.raw", NativeID:"controllerType=0 controllerNumber=1 scan=990"	TEDSTIR	R	V	0.9	38.7	33.1	25.4	2			821.4	820.392	821.4	1	-0.0003269	-0.398	528.137	110432	532	538	TRUE
110316EhorseUrineProteomics	Equine	Horse Urine Proteomics	Mudpit_102016EHU3CTio2 (F002270)	Uncharacterized protein OS=Equus caballus GN=UMOD PE=4 SV=1	F7BM54_HORSE	Horse_20161102.fasta	69534.5	1	28	60	376	0.00162	0.415	possibly correct	TRUE	092216EHU2A.1619.1619.2 File:"092216EHU2A.raw", NativeID:"controllerType=0 controllerNumber=1 scan=1619"	TEDSTIR	R	V	0.9	41	32.9	25.7	2			411.203	820.39	821.4	2	-0.002292	-2.79	682.858	85389.5	532	538	TRUE
110316EhorseUrineProteomics	Equine	Horse Urine Proteomics	Mudpit_102016EHU3CTio2 (F002270)	Uncharacterized protein OS=Equus caballus GN=UMOD PE=4 SV=1	F7BM54_HORSE	Horse_20161102.fasta	69534.5	1	28	60	376	0.00162	0.415	possibly correct	TRUE	102016EHU3BTio2.4403.4403.3 File:"102016EHU3BTio2.raw", NativeID:"controllerType=0 controllerNumber=1 scan=4403"	TEDSTIRVVEnGESPQGR	R	F	0.435	25.3	46.8	2.84	2		n11: Deamidated (+0.98)	658.986	1973.94	1974.94	3	0.006323	3.202	2069.58	4278.54	532	549	TRUE
110316EhorseUrineProteomics	Equine	Horse Urine Proteomics	Mudpit_102016EHU3CTio2 (F002270)	Uncharacterized protein OS=Equus caballus GN=UMOD PE=4 SV=1	F7BM54_HORSE	Horse_20161102.fasta	69534.5	1	28	60	376	0.00162	0.415	possibly correct	TRUE	102016EHU3BTio2.4445.4445.2 File:"102016EHU3BTio2.raw", NativeID:"controllerType=0 controllerNumber=1 scan=4445"	TEDSTIRVVEnGESPQGR	R	F	0.522	23.8	46.8	0.26	2		n11: Deamidated (+0.98)	987.972	1973.93	1974.94	2	0.001086	0.5499	2082.48	4755.5	532	549	TRUE
110316EhorseUrineProteomics	Equine	Horse Urine Proteomics	Mudpit_102016EHU3CTio2 (F002270)	Uncharacterized protein OS=Equus caballus GN=UMOD PE=4 SV=1	F7BM54_HORSE	Horse_20161102.fasta	69534.5	1	28	60	376	0.00162	0.415	possibly correct	TRUE	102016EHU3ATio2.4520.4520.3 File:"102016EHU3ATio2.raw", NativeID:"controllerType=0 controllerNumber=1 scan=4520"	TEDSTIRVVENGESPQGR	R	F	0.618	25.5	46.7	7.59	2			658.656	1972.94	1973.95	3	-0.0002609	-0.1322	2043.46	7146.4	532	549	TRUE
110316EhorseUrineProteomics	Equine	Horse Urine Proteomics	Mudpit_102016EHU3CTio2 (F002270)	Uncharacterized protein OS=Equus caballus GN=UMOD PE=4 SV=1	F7BM54_HORSE	Horse_20161102.fasta	69534.5	1	28	60	376	0.00162	0.415	possibly correct	TRUE	102016EHU2BTio2.4901.4901.2 File:"102016EHU2BTio2.raw", NativeID:"controllerType=0 controllerNumber=1 scan=4901"	TEDSTIRVVEnGESPQGR	R	F	0.637	26.3	46.8	5.28	2		n11: Deamidated (+0.98)	987.973	1973.93	1974.94	2	0.001696	0.8588	2240.74	2145.17	532	549	TRUE
110316EhorseUrineProteomics	Equine	Horse Urine Proteomics	Mudpit_102016EHU3CTio2 (F002270)	Uncharacterized protein OS=Equus caballus GN=UMOD PE=4 SV=1	F7BM54_HORSE	Horse_20161102.fasta	69534.5	1	28	60	376	0.00162	0.415	possibly correct	TRUE	102016EHU3ATio2.5230.5230.2 File:"102016EHU3ATio2.raw", NativeID:"controllerType=0 controllerNumber=1 scan=5230"	TEDSTIrVVEnGESPQGR	R	F	0.719	25.6	46.8	10.1	2		r7: Methyl (+14.02), n11: Deamidated (+0.98)	994.983	1987.95	1988.95	2	0.007408	3.725	2226.79	11433	532	549	TRUE
110316EhorseUrineProteomics	Equine	Horse Urine Proteomics	Mudpit_102016EHU3CTio2 (F002270)	Uncharacterized protein OS=Equus caballus GN=UMOD PE=4 SV=1	F7BM54_HORSE	Horse_20161102.fasta	69534.5	1	28	60	376	0.00162	0.415	possibly correct	TRUE	102016EHU2ATio2.5537.5537.2 File:"102016EHU2ATio2.raw", NativeID:"controllerType=0 controllerNumber=1 scan=5537"	TEDSTIRVVEnGESPQGR	R	F	0.839	27.7	46.8	1.99	2		n11: Deamidated (+0.98)	987.975	1973.94	1974.94	2	0.006214	3.146	2302.52	4189.97	532	549	TRUE
110316EhorseUrineProteomics	Equine	Horse Urine Proteomics	Mudpit_102016EHU3CTio2 (F002270)	Uncharacterized protein OS=Equus caballus GN=UMOD PE=4 SV=1	F7BM54_HORSE	Horse_20161102.fasta	69534.5	1	28	60	376	0.00162	0.415	possibly correct	TRUE	102016EHU1ATio2.4817.4817.2 File:"102016EHU1ATio2.raw", NativeID:"controllerType=0 controllerNumber=1 scan=4817"	TEDSTIRVVEnGESPQGR	R	F	0.937	29	46.8	6.25	2		n11: Deamidated (+0.98)	987.969	1973.92	1974.94	2	-0.005018	-2.541	2129.73	7752.08	532	549	TRUE
110316EhorseUrineProteomics	Equine	Horse Urine Proteomics	Mudpit_102016EHU3CTio2 (F002270)	Uncharacterized protein OS=Equus caballus GN=UMOD PE=4 SV=1	F7BM54_HORSE	Horse_20161102.fasta	69534.5	1	28	60	376	0.00162	0.415	possibly correct	TRUE	102016EHU3BTio2.5161.5161.3 File:"102016EHU3BTio2.raw", NativeID:"controllerType=0 controllerNumber=1 scan=5161"	TEDSTIRVVEnGESPQGR	R	F	0.937	28.2	46.8	8.25	2		n11: Deamidated (+0.98)	658.986	1973.94	1974.94	3	0.006872	3.48	2277.32	4964.65	532	549	TRUE
110316EhorseUrineProteomics	Equine	Horse Urine Proteomics	Mudpit_102016EHU3CTio2 (F002270)	Uncharacterized protein OS=Equus caballus GN=UMOD PE=4 SV=1	F7BM54_HORSE	Horse_20161102.fasta	69534.5	1	28	60	376	0.00162	0.415	possibly correct	TRUE	102016EHU3ATio2.5201.5201.3 File:"102016EHU3ATio2.raw", NativeID:"controllerType=0 controllerNumber=1 scan=5201"	TEDSTIRVVEnGESPQGr	R	F	0.997	29.2	46.9	1.54	2		n11: Deamidated (+0.98), r18: Methyl (+14.02)	663.656	1987.94	1988.95	3	7.326e-05	0.03683	2218.78	13393.2	532	549	TRUE
110316EhorseUrineProteomics	Equine	Horse Urine Proteomics	Mudpit_102016EHU3CTio2 (F002270)	Uncharacterized protein OS=Equus caballus GN=UMOD PE=4 SV=1	F7BM54_HORSE	Horse_20161102.fasta	69534.5	1	28	60	376	0.00162	0.415	possibly correct	TRUE	102016EHU1CTio2.4675.4675.3 File:"102016EHU1CTio2.raw", NativeID:"controllerType=0 controllerNumber=1 scan=4675"	TEDSTIRVVEnGESPqGR	R	F	0.997	30.2	46.8	10.6	2		n11: Deamidated (+0.98), q16: Deamidated (+0.98)	659.653	1975.94	1975.92	3	1.023	10.49	2260.48	3147.1	532	549	TRUE
110316EhorseUrineProteomics	Equine	Horse Urine Proteomics	Mudpit_102016EHU3CTio2 (F002270)	Uncharacterized protein OS=Equus caballus GN=UMOD PE=4 SV=1	F7BM54_HORSE	Horse_20161102.fasta	69534.5	1	28	60	376	0.00162	0.415	possibly correct	TRUE	102016EHU2ATio2.5366.5366.3 File:"102016EHU2ATio2.raw", NativeID:"controllerType=0 controllerNumber=1 scan=5366"	TEDSTIRVVEnGESPQGr	R	F	0.997	30.4	46.9	4.84	2		n11: Deamidated (+0.98), r18: Methyl (+14.02)	663.657	1987.95	1988.95	3	0.005383	2.707	2258.96	16999.1	532	549	TRUE
110316EhorseUrineProteomics	Equine	Horse Urine Proteomics	Mudpit_102016EHU3CTio2 (F002270)	Uncharacterized protein OS=Equus caballus GN=UMOD PE=4 SV=1	F7BM54_HORSE	Horse_20161102.fasta	69534.5	1	28	60	376	0.00162	0.415	possibly correct	TRUE	102016EHU3ATio2.5933.5933.3 File:"102016EHU3ATio2.raw", NativeID:"controllerType=0 controllerNumber=1 scan=5933"	TEDSTIRVVEnGESPqGR	R	F	0.997	30.6	46.7	4.58	2		n11: Deamidated (+0.98), q16: Deamidated (+0.98)	659.322	1974.94	1975.92	3	0.03177	16.08	2411.44	4192.92	532	549	TRUE
110316EhorseUrineProteomics	Equine	Horse Urine Proteomics	Mudpit_102016EHU3CTio2 (F002270)	Uncharacterized protein OS=Equus caballus GN=UMOD PE=4 SV=1	F7BM54_HORSE	Horse_20161102.fasta	69534.5	1	28	60	376	0.00162	0.415	possibly correct	TRUE	102016EHU3CTio2.4538.4538.2 File:"102016EHU3CTio2.raw", NativeID:"controllerType=0 controllerNumber=1 scan=4538"	TEDSTIRVVENGESPQGR	R	F	0.997	30.5	46.7	16.5	2			987.48	1972.95	1973.95	2	0.0006061	0.307	2200.68	6917.52	532	549	TRUE
110316EhorseUrineProteomics	Equine	Horse Urine Proteomics	Mudpit_102016EHU3CTio2 (F002270)	Uncharacterized protein OS=Equus caballus GN=UMOD PE=4 SV=1	F7BM54_HORSE	Horse_20161102.fasta	69534.5	1	28	60	376	0.00162	0.415	possibly correct	TRUE	102016EHU1BTio2.4426.4426.3 File:"102016EHU1BTio2.raw", NativeID:"controllerType=0 controllerNumber=1 scan=4426"	TEDSTIrVVEnGESPQGR	R	F	0.997	32.2	47	7.91	2		r7: Methyl (+14.02), n11: Deamidated (+0.98)	663.644	1987.91	1988.95	3	-0.03582	-18.01	2183.81	6371.23	532	549	TRUE
110316EhorseUrineProteomics	Equine	Horse Urine Proteomics	Mudpit_102016EHU3CTio2 (F002270)	Uncharacterized protein OS=Equus caballus GN=UMOD PE=4 SV=1	F7BM54_HORSE	Horse_20161102.fasta	69534.5	1	28	60	376	0.00162	0.415	possibly correct	TRUE	102016EHU3ATio2.4595.4595.2 File:"102016EHU3ATio2.raw", NativeID:"controllerType=0 controllerNumber=1 scan=4595"	TEDSTIRVVEnGESPQGR	R	F	0.997	33	46.9	7.97	2		n11: Deamidated (+0.98)	987.973	1973.93	1974.94	2	0.002674	1.354	2064.78	7982.93	532	549	TRUE
110316EhorseUrineProteomics	Equine	Horse Urine Proteomics	Mudpit_102016EHU3CTio2 (F002270)	Uncharacterized protein OS=Equus caballus GN=UMOD PE=4 SV=1	F7BM54_HORSE	Horse_20161102.fasta	69534.5	1	28	60	376	0.00162	0.415	possibly correct	TRUE	102016EHU3DTio2.4743.4743.3 File:"102016EHU3DTio2.raw", NativeID:"controllerType=0 controllerNumber=1 scan=4743"	TEDSTIRVVEnGESPQGR	R	F	0.997	33.2	46.9	6.6	2		n11: Deamidated (+0.98)	658.983	1973.93	1974.94	3	-0.001735	-0.8785	2280.16	4886.23	532	549	TRUE
110316EhorseUrineProteomics	Equine	Horse Urine Proteomics	Mudpit_102016EHU3CTio2 (F002270)	Uncharacterized protein OS=Equus caballus GN=UMOD PE=4 SV=1	F7BM54_HORSE	Horse_20161102.fasta	69534.5	1	28	60	376	0.00162	0.415	possibly correct	TRUE	102016EHU2BTio2.4650.4650.2 File:"102016EHU2BTio2.raw", NativeID:"controllerType=0 controllerNumber=1 scan=4650"	TEDSTIRVVEnGESPQGR	R	F	0.997	34.3	46.8	14.1	2		n11: Deamidated (+0.98)	987.973	1973.93	1974.94	2	0.001818	0.9206	2169.2	13825.7	532	549	TRUE
110316EhorseUrineProteomics	Equine	Horse Urine Proteomics	Mudpit_102016EHU3CTio2 (F002270)	Uncharacterized protein OS=Equus caballus GN=UMOD PE=4 SV=1	F7BM54_HORSE	Horse_20161102.fasta	69534.5	1	28	60	376	0.00162	0.415	possibly correct	TRUE	102016EHU2ATio2.4737.4737.2 File:"102016EHU2ATio2.raw", NativeID:"controllerType=0 controllerNumber=1 scan=4737"	TEDSTIRVVEnGESPQGR	R	F	0.997	36.4	46.8	2.57	2		n11: Deamidated (+0.98)	987.972	1973.93	1974.94	2	0.0005981	0.3028	2101.15	8849.64	532	549	TRUE
110316EhorseUrineProteomics	Equine	Horse Urine Proteomics	Mudpit_102016EHU3CTio2 (F002270)	Uncharacterized protein OS=Equus caballus GN=UMOD PE=4 SV=1	F7BM54_HORSE	Horse_20161102.fasta	69534.5	1	28	60	376	0.00162	0.415	possibly correct	TRUE	102016EHU2BTio2.4894.4894.3 File:"102016EHU2BTio2.raw", NativeID:"controllerType=0 controllerNumber=1 scan=4894"	TEDSTIRVVENGESPqGR	R	F	0.997	36.9	46.8	0.84	2		q16: Deamidated (+0.98)	658.984	1973.93	1974.94	3	0.001928	0.9763	2238.43	4657.09	532	549	TRUE
110316EhorseUrineProteomics	Equine	Horse Urine Proteomics	Mudpit_102016EHU3CTio2 (F002270)	Uncharacterized protein OS=Equus caballus GN=UMOD PE=4 SV=1	F7BM54_HORSE	Horse_20161102.fasta	69534.5	1	28	60	376	0.00162	0.415	possibly correct	TRUE	102016EHU3CTio2.4674.4674.3 File:"102016EHU3CTio2.raw", NativeID:"controllerType=0 controllerNumber=1 scan=4674"	TEDSTIRVVEnGESPQGR	R	F	0.997	37.1	46.9	10.2	2		n11: Deamidated (+0.98)	658.982	1973.92	1974.94	3	-0.005395	-2.732	2244.94	4086.63	532	549	TRUE
110316EhorseUrineProteomics	Equine	Horse Urine Proteomics	Mudpit_102016EHU3CTio2 (F002270)	Uncharacterized protein OS=Equus caballus GN=UMOD PE=4 SV=1	F7BM54_HORSE	Horse_20161102.fasta	69534.5	1	28	60	376	0.00162	0.415	possibly correct	TRUE	102016EHU3ATio2.4645.4645.3 File:"102016EHU3ATio2.raw", NativeID:"controllerType=0 controllerNumber=1 scan=4645"	TEDSTIRVVEnGESpQGR	R	F	0.997	37.4	46.9	4.35	2		n11: Deamidated (+0.98), p15: Oxidation (+15.99)	664.316	1989.93	1990.93	3	0.00274	1.376	2077.07	7416.37	532	549	TRUE
110316EhorseUrineProteomics	Equine	Horse Urine Proteomics	Mudpit_102016EHU3CTio2 (F002270)	Uncharacterized protein OS=Equus caballus GN=UMOD PE=4 SV=1	F7BM54_HORSE	Horse_20161102.fasta	69534.5	1	28	60	376	0.00162	0.415	possibly correct	TRUE	102016EHU1BTio2.4538.4538.3 File:"102016EHU1BTio2.raw", NativeID:"controllerType=0 controllerNumber=1 scan=4538"	TEDSTIRVVEnGESPQGR	R	F	0.997	37.4	46.8	4.99	2		n11: Deamidated (+0.98)	658.985	1973.93	1974.94	3	0.004673	2.366	2218.9	5598.81	532	549	TRUE
110316EhorseUrineProteomics	Equine	Horse Urine Proteomics	Mudpit_102016EHU3CTio2 (F002270)	Uncharacterized protein OS=Equus caballus GN=UMOD PE=4 SV=1	F7BM54_HORSE	Horse_20161102.fasta	69534.5	1	28	60	376	0.00162	0.415	possibly correct	TRUE	102016EHU3BTio2.4540.4540.3 File:"102016EHU3BTio2.raw", NativeID:"controllerType=0 controllerNumber=1 scan=4540"	TEDSTIrVVEnGESPQGR	R	F	0.997	37.6	47	10.2	2		r7: Methyl (+14.02), n11: Deamidated (+0.98)	663.644	1987.91	1988.95	3	-0.03362	-16.9	2109.83	9510.83	532	549	TRUE
110316EhorseUrineProteomics	Equine	Horse Urine Proteomics	Mudpit_102016EHU3CTio2 (F002270)	Uncharacterized protein OS=Equus caballus GN=UMOD PE=4 SV=1	F7BM54_HORSE	Horse_20161102.fasta	69534.5	1	28	60	376	0.00162	0.415	possibly correct	TRUE	102016EHU3ATio2.5021.5021.3 File:"102016EHU3ATio2.raw", NativeID:"controllerType=0 controllerNumber=1 scan=5021"	TEDSTIrVVENGESPQGR	R	F	0.997	38	47	4.82	2		r7: Methyl (+14.02)	663.316	1986.93	1987.97	3	-0.03325	-16.72	2170.93	18502.4	532	549	TRUE
110316EhorseUrineProteomics	Equine	Horse Urine Proteomics	Mudpit_102016EHU3CTio2 (F002270)	Uncharacterized protein OS=Equus caballus GN=UMOD PE=4 SV=1	F7BM54_HORSE	Horse_20161102.fasta	69534.5	1	28	60	376	0.00162	0.415	possibly correct	TRUE	102016EHU3BTio2.4966.4966.3 File:"102016EHU3BTio2.raw", NativeID:"controllerType=0 controllerNumber=1 scan=4966"	TEDSTIRVVEnGESPQGR	R	F	0.997	39.5	46.9	1.25	2		n11: Deamidated (+0.98)	658.983	1973.93	1974.94	3	-0.0006369	-0.3225	2224.99	7650.14	532	549	TRUE
110316EhorseUrineProteomics	Equine	Horse Urine Proteomics	Mudpit_102016EHU3CTio2 (F002270)	Uncharacterized protein OS=Equus caballus GN=UMOD PE=4 SV=1	F7BM54_HORSE	Horse_20161102.fasta	69534.5	1	28	60	376	0.00162	0.415	possibly correct	TRUE	102016EHU1ATio2.5051.5051.2 File:"102016EHU1ATio2.raw", NativeID:"controllerType=0 controllerNumber=1 scan=5051"	TEDSTIRVVEnGESPQGR	R	F	0.997	40.4	46.9	6.16	2		n11: Deamidated (+0.98)	987.971	1973.93	1974.94	2	-0.001844	-0.9337	2188.03	45462.4	532	549	TRUE
110316EhorseUrineProteomics	Equine	Horse Urine Proteomics	Mudpit_102016EHU3CTio2 (F002270)	Uncharacterized protein OS=Equus caballus GN=UMOD PE=4 SV=1	F7BM54_HORSE	Horse_20161102.fasta	69534.5	1	28	60	376	0.00162	0.415	possibly correct	TRUE	102016EHU3DTio2.4336.4336.2 File:"102016EHU3DTio2.raw", NativeID:"controllerType=0 controllerNumber=1 scan=4336"	TEDSTIRVVEnGESPQGR	R	F	0.997	40.9	46.8	10	2		n11: Deamidated (+0.98)	987.972	1973.93	1974.94	2	0.0002321	0.1175	2128.45	21633.1	532	549	TRUE
110316EhorseUrineProteomics	Equine	Horse Urine Proteomics	Mudpit_102016EHU3CTio2 (F002270)	Uncharacterized protein OS=Equus caballus GN=UMOD PE=4 SV=1	F7BM54_HORSE	Horse_20161102.fasta	69534.5	1	28	60	376	0.00162	0.415	possibly correct	TRUE	102016EHU3ATio2.5614.5614.3 File:"102016EHU3ATio2.raw", NativeID:"controllerType=0 controllerNumber=1 scan=5614"	TEDSTIRVVEnGESPqGR	R	F	0.997	41.1	46.8	0.81	2		n11: Deamidated (+0.98), q16: Deamidated (+0.98)	659.32	1974.94	1975.92	3	0.02536	12.83	2323.06	4827.11	532	549	TRUE
110316EhorseUrineProteomics	Equine	Horse Urine Proteomics	Mudpit_102016EHU3CTio2 (F002270)	Uncharacterized protein OS=Equus caballus GN=UMOD PE=4 SV=1	F7BM54_HORSE	Horse_20161102.fasta	69534.5	1	28	60	376	0.00162	0.415	possibly correct	TRUE	102016EHU2ATio2.4094.4094.3 File:"102016EHU2ATio2.raw", NativeID:"controllerType=0 controllerNumber=1 scan=4094"	TEDSTIrVVEnGESPQGR	R	F	0.997	41.5	46.9	15.2	2		r7: Methyl (+14.02), n11: Deamidated (+0.98)	663.644	1987.91	1988.95	3	-0.03563	-17.92	1933.24	5571.72	532	549	TRUE
110316EhorseUrineProteomics	Equine	Horse Urine Proteomics	Mudpit_102016EHU3CTio2 (F002270)	Uncharacterized protein OS=Equus caballus GN=UMOD PE=4 SV=1	F7BM54_HORSE	Horse_20161102.fasta	69534.5	1	28	60	376	0.00162	0.415	possibly correct	TRUE	092216EHU2A.4538.4538.2 File:"092216EHU2A.raw", NativeID:"controllerType=0 controllerNumber=1 scan=4538"	TEDSTIRVVEnGESPQGR	R	F	0.997	42.3	46.9	8.97	2		n11: Deamidated (+0.98)	987.968	1973.92	1974.94	2	-0.00868	-4.395	1600.48	13930.9	532	549	TRUE
110316EhorseUrineProteomics	Equine	Horse Urine Proteomics	Mudpit_102016EHU3CTio2 (F002270)	Uncharacterized protein OS=Equus caballus GN=UMOD PE=4 SV=1	F7BM54_HORSE	Horse_20161102.fasta	69534.5	1	28	60	376	0.00162	0.415	possibly correct	TRUE	102016EHU3CTio2.4456.4456.3 File:"102016EHU3CTio2.raw", NativeID:"controllerType=0 controllerNumber=1 scan=4456"	TEDSTIRVVEnGESPQGR	R	F	0.997	42.5	46.8	3.47	2		n11: Deamidated (+0.98)	658.985	1973.93	1974.94	3	0.004124	2.088	2174.27	6120.47	532	549	TRUE
110316EhorseUrineProteomics	Equine	Horse Urine Proteomics	Mudpit_102016EHU3CTio2 (F002270)	Uncharacterized protein OS=Equus caballus GN=UMOD PE=4 SV=1	F7BM54_HORSE	Horse_20161102.fasta	69534.5	1	28	60	376	0.00162	0.415	possibly correct	TRUE	102016EHU1ATio2.5367.5367.2 File:"102016EHU1ATio2.raw", NativeID:"controllerType=0 controllerNumber=1 scan=5367"	TEDSTIRVVEnGESPQGR	R	F	0.997	44.2	46.8	17.9	2		n11: Deamidated (+0.98)	987.972	1973.93	1974.94	2	0.0001101	0.05573	2276.45	38260.9	532	549	TRUE
110316EhorseUrineProteomics	Equine	Horse Urine Proteomics	Mudpit_102016EHU3CTio2 (F002270)	Uncharacterized protein OS=Equus caballus GN=UMOD PE=4 SV=1	F7BM54_HORSE	Horse_20161102.fasta	69534.5	1	28	60	376	0.00162	0.415	possibly correct	TRUE	102016EHU2CTio2.4317.4317.2 File:"102016EHU2CTio2.raw", NativeID:"controllerType=0 controllerNumber=1 scan=4317"	TEDSTIRVVEnGESPQGR	R	F	0.997	45.3	46.8	16	2		n11: Deamidated (+0.98)	987.972	1973.93	1974.94	2	0.0009641	0.4881	2136.73	26654.2	532	549	TRUE
110316EhorseUrineProteomics	Equine	Horse Urine Proteomics	Mudpit_102016EHU3CTio2 (F002270)	Uncharacterized protein OS=Equus caballus GN=UMOD PE=4 SV=1	F7BM54_HORSE	Horse_20161102.fasta	69534.5	1	28	60	376	0.00162	0.415	possibly correct	TRUE	102016EHU3ATio2.4774.4774.2 File:"102016EHU3ATio2.raw", NativeID:"controllerType=0 controllerNumber=1 scan=4774"	TEDSTIRVVEnGESPQGR	R	F	0.997	46.1	46.8	11.1	2		n11: Deamidated (+0.98)	987.974	1973.93	1974.94	2	0.003284	1.663	2109.52	2248810	532	549	TRUE
110316EhorseUrineProteomics	Equine	Horse Urine Proteomics	Mudpit_102016EHU3CTio2 (F002270)	Uncharacterized protein OS=Equus caballus GN=UMOD PE=4 SV=1	F7BM54_HORSE	Horse_20161102.fasta	69534.5	1	28	60	376	0.00162	0.415	possibly correct	TRUE	102016EHU3ATio2.5426.5426.3 File:"102016EHU3ATio2.raw", NativeID:"controllerType=0 controllerNumber=1 scan=5426"	TEDSTIRVVEnGESPQGR	R	F	0.997	46.7	46.8	8.56	2		n11: Deamidated (+0.98)	658.985	1973.93	1974.94	3	0.005042	2.553	2276.57	9011.7	532	549	TRUE
110316EhorseUrineProteomics	Equine	Horse Urine Proteomics	Mudpit_102016EHU3CTio2 (F002270)	Uncharacterized protein OS=Equus caballus GN=UMOD PE=4 SV=1	F7BM54_HORSE	Horse_20161102.fasta	69534.5	1	28	60	376	0.00162	0.415	possibly correct	TRUE	102016EHU1BTio2.4403.4403.2 File:"102016EHU1BTio2.raw", NativeID:"controllerType=0 controllerNumber=1 scan=4403"	TEDSTIRVVEnGESPQGR	R	F	0.997	47.1	46.8	19.4	2		n11: Deamidated (+0.98)	987.972	1973.93	1974.94	2	0.0007201	0.3646	2176.56	24617.9	532	549	TRUE
110316EhorseUrineProteomics	Equine	Horse Urine Proteomics	Mudpit_102016EHU3CTio2 (F002270)	Uncharacterized protein OS=Equus caballus GN=UMOD PE=4 SV=1	F7BM54_HORSE	Horse_20161102.fasta	69534.5	1	28	60	376	0.00162	0.415	possibly correct	TRUE	102016EHU3CTio2.4297.4297.2 File:"102016EHU3CTio2.raw", NativeID:"controllerType=0 controllerNumber=1 scan=4297"	TEDSTIRVVEnGESPQGR	R	F	0.997	47.2	46.8	18.3	2		n11: Deamidated (+0.98)	987.972	1973.93	1974.94	2	-0.0004999	-0.2531	2118.88	45716	532	549	TRUE
110316EhorseUrineProteomics	Equine	Horse Urine Proteomics	Mudpit_102016EHU3CTio2 (F002270)	Uncharacterized protein OS=Equus caballus GN=UMOD PE=4 SV=1	F7BM54_HORSE	Horse_20161102.fasta	69534.5	1	28	60	376	0.00162	0.415	possibly correct	TRUE	092216EHU1A.4298.4298.2 File:"092216EHU1A.raw", NativeID:"controllerType=0 controllerNumber=1 scan=4298"	TEDSTIRVVEnGESPQGR	R	F	0.997	47.2	46.8	16.8	2		n11: Deamidated (+0.98)	987.97	1973.93	1974.94	2	-0.003552	-1.799	1552.35	37537.7	532	549	TRUE
110316EhorseUrineProteomics	Equine	Horse Urine Proteomics	Mudpit_102016EHU3CTio2 (F002270)	Uncharacterized protein OS=Equus caballus GN=UMOD PE=4 SV=1	F7BM54_HORSE	Horse_20161102.fasta	69534.5	1	28	60	376	0.00162	0.415	possibly correct	TRUE	102016EHU1BTio2.4670.4670.2 File:"102016EHU1BTio2.raw", NativeID:"controllerType=0 controllerNumber=1 scan=4670"	TEDSTIRVVENGESPQGR	R	F	0.997	47.1	46.7	33.9	2			987.48	1972.95	1973.95	2	0.001216	0.6161	2259.88	25329.9	532	549	TRUE
110316EhorseUrineProteomics	Equine	Horse Urine Proteomics	Mudpit_102016EHU3CTio2 (F002270)	Uncharacterized protein OS=Equus caballus GN=UMOD PE=4 SV=1	F7BM54_HORSE	Horse_20161102.fasta	69534.5	1	28	60	376	0.00162	0.415	possibly correct	TRUE	102016EHU3BTio2.5023.5023.2 File:"102016EHU3BTio2.raw", NativeID:"controllerType=0 controllerNumber=1 scan=5023"	TEDSTIRVVEnGESPQGR	R	F	0.997	47.7	46.8	13.1	2		n11: Deamidated (+0.98)	987.972	1973.93	1974.94	2	0.0002321	0.1175	2240.66	33042.5	532	549	TRUE
110316EhorseUrineProteomics	Equine	Horse Urine Proteomics	Mudpit_102016EHU3CTio2 (F002270)	Uncharacterized protein OS=Equus caballus GN=UMOD PE=4 SV=1	F7BM54_HORSE	Horse_20161102.fasta	69534.5	1	28	60	376	0.00162	0.415	possibly correct	TRUE	102016EHU2ATio2.5090.5090.2 File:"102016EHU2ATio2.raw", NativeID:"controllerType=0 controllerNumber=1 scan=5090"	TEDSTIRVVENGESPQGR	R	F	0.997	49.1	46.7	30.5	2			987.48	1972.95	1973.95	2	-5.942e-06	-0.00301	2189.14	119469	532	549	TRUE
110316EhorseUrineProteomics	Equine	Horse Urine Proteomics	Mudpit_102016EHU3CTio2 (F002270)	Uncharacterized protein OS=Equus caballus GN=UMOD PE=4 SV=1	F7BM54_HORSE	Horse_20161102.fasta	69534.5	1	28	60	376	0.00162	0.415	possibly correct	TRUE	102016EHU3ATio2.5227.5227.2 File:"102016EHU3ATio2.raw", NativeID:"controllerType=0 controllerNumber=1 scan=5227"	TEDSTIRVVEnGESPQGR	R	F	0.997	49.4	46.8	18.9	2		n11: Deamidated (+0.98)	987.974	1973.93	1974.94	2	0.004504	2.281	2226.21	61184.7	532	549	TRUE
110316EhorseUrineProteomics	Equine	Horse Urine Proteomics	Mudpit_102016EHU3CTio2 (F002270)	Uncharacterized protein OS=Equus caballus GN=UMOD PE=4 SV=1	F7BM54_HORSE	Horse_20161102.fasta	69534.5	1	28	60	376	0.00162	0.415	possibly correct	TRUE	092216EHU1A.4518.4518.3 File:"092216EHU1A.raw", NativeID:"controllerType=0 controllerNumber=1 scan=4518"	TEDSTIRVVENGESPQGR	R	F	0.997	49.4	46.7	25.5	2			658.655	1972.94	1973.95	3	-0.001728	-0.8754	1614.95	22449.4	532	549	TRUE
110316EhorseUrineProteomics	Equine	Horse Urine Proteomics	Mudpit_102016EHU3CTio2 (F002270)	Uncharacterized protein OS=Equus caballus GN=UMOD PE=4 SV=1	F7BM54_HORSE	Horse_20161102.fasta	69534.5	1	28	60	376	0.00162	0.415	possibly correct	TRUE	102016EHU2DTio2.4311.4311.2 File:"102016EHU2DTio2.raw", NativeID:"controllerType=0 controllerNumber=1 scan=4311"	TEDSTIRVVEnGESPQGR	R	F	0.997	50.3	46.8	22.8	2		n11: Deamidated (+0.98)	987.974	1973.93	1974.94	2	0.003894	1.972	2142.75	25489.8	532	549	TRUE
110316EhorseUrineProteomics	Equine	Horse Urine Proteomics	Mudpit_102016EHU3CTio2 (F002270)	Uncharacterized protein OS=Equus caballus GN=UMOD PE=4 SV=1	F7BM54_HORSE	Horse_20161102.fasta	69534.5	1	28	60	376	0.00162	0.415	possibly correct	TRUE	102016EHU1CTio2.4351.4351.3 File:"102016EHU1CTio2.raw", NativeID:"controllerType=0 controllerNumber=1 scan=4351"	TEDSTIRVVEnGESPQGR	R	F	0.997	50.6	46.9	8.85	2		n11: Deamidated (+0.98)	658.983	1973.93	1974.94	3	-0.003016	-1.527	2128.85	4123.05	532	549	TRUE
110316EhorseUrineProteomics	Equine	Horse Urine Proteomics	Mudpit_102016EHU3CTio2 (F002270)	Uncharacterized protein OS=Equus caballus GN=UMOD PE=4 SV=1	F7BM54_HORSE	Horse_20161102.fasta	69534.5	1	28	60	376	0.00162	0.415	possibly correct	TRUE	092216EHU2A.4870.4870.2 File:"092216EHU2A.raw", NativeID:"controllerType=0 controllerNumber=1 scan=4870"	TEDSTIRVVENGESPQGR	R	F	0.997	51.1	46.8	32.7	2			987.476	1972.94	1973.95	2	-0.008428	-4.27	1694.5	60374.7	532	549	TRUE
110316EhorseUrineProteomics	Equine	Horse Urine Proteomics	Mudpit_102016EHU3CTio2 (F002270)	Uncharacterized protein OS=Equus caballus GN=UMOD PE=4 SV=1	F7BM54_HORSE	Horse_20161102.fasta	69534.5	1	28	60	376	0.00162	0.415	possibly correct	TRUE	092216EHU3A.4322.4322.2 File:"092216EHU3A.raw", NativeID:"controllerType=0 controllerNumber=1 scan=4322"	TEDSTIRVVEnGESPQGR	R	F	0.997	52.2	46.8	22.3	2		n11: Deamidated (+0.98)	987.976	1973.94	1974.94	2	0.007312	3.702	1550.75	119623	532	549	TRUE
110316EhorseUrineProteomics	Equine	Horse Urine Proteomics	Mudpit_102016EHU3CTio2 (F002270)	Uncharacterized protein OS=Equus caballus GN=UMOD PE=4 SV=1	F7BM54_HORSE	Horse_20161102.fasta	69534.5	1	28	60	376	0.00162	0.415	possibly correct	TRUE	102016EHU2ATio2.4911.4911.2 File:"102016EHU2ATio2.raw", NativeID:"controllerType=0 controllerNumber=1 scan=4911"	TEDSTIRVVEnGESPQGR	R	F	0.997	54.6	46.8	30.7	2		n11: Deamidated (+0.98)	987.976	1973.94	1974.94	2	0.007434	3.764	2144.66	973754	532	549	TRUE
110316EhorseUrineProteomics	Equine	Horse Urine Proteomics	Mudpit_102016EHU3CTio2 (F002270)	Uncharacterized protein OS=Equus caballus GN=UMOD PE=4 SV=1	F7BM54_HORSE	Horse_20161102.fasta	69534.5	1	28	60	376	0.00162	0.415	possibly correct	TRUE	102016EHU1DTio2.4434.4434.3 File:"102016EHU1DTio2.raw", NativeID:"controllerType=0 controllerNumber=1 scan=4434"	TEDSTIRVVEnGESPQGR	R	F	0.997	55.6	46.8	6.93	2		n11: Deamidated (+0.98)	658.984	1973.93	1974.94	3	-8.494e-05	-0.04301	2154.62	8549.96	532	549	TRUE
110316EhorseUrineProteomics	Equine	Horse Urine Proteomics	Mudpit_102016EHU3CTio2 (F002270)	Uncharacterized protein OS=Equus caballus GN=UMOD PE=4 SV=1	F7BM54_HORSE	Horse_20161102.fasta	69534.5	1	28	60	376	0.00162	0.415	possibly correct	TRUE	102016EHU3BTio2.4699.4699.2 File:"102016EHU3BTio2.raw", NativeID:"controllerType=0 controllerNumber=1 scan=4699"	TEDSTIRVVEnGESPQGR	R	F	0.997	56.4	46.8	26	2		n11: Deamidated (+0.98)	987.972	1973.93	1974.94	2	0.001086	0.5499	2151.43	17474.2	532	549	TRUE
110316EhorseUrineProteomics	Equine	Horse Urine Proteomics	Mudpit_102016EHU3CTio2 (F002270)	Uncharacterized protein OS=Equus caballus GN=UMOD PE=4 SV=1	F7BM54_HORSE	Horse_20161102.fasta	69534.5	1	28	60	376	0.00162	0.415	possibly correct	TRUE	102016EHU2ATio2.5354.5354.2 File:"102016EHU2ATio2.raw", NativeID:"controllerType=0 controllerNumber=1 scan=5354"	TEDSTIRVVEnGESPQGR	R	F	0.997	57.1	46.9	21.5	2		n11: Deamidated (+0.98)	987.972	1973.93	1974.94	2	-0.0006219	-0.3149	2256.14	52292.1	532	549	TRUE
110316EhorseUrineProteomics	Equine	Horse Urine Proteomics	Mudpit_102016EHU3CTio2 (F002270)	Uncharacterized protein OS=Equus caballus GN=UMOD PE=4 SV=1	F7BM54_HORSE	Horse_20161102.fasta	69534.5	1	28	60	376	0.00162	0.415	possibly correct	TRUE	102016EHU3ATio2.4952.4952.2 File:"102016EHU3ATio2.raw", NativeID:"controllerType=0 controllerNumber=1 scan=4952"	TEDSTIRVVEnGESPQGR	R	F	0.997	57.7	46.8	12.9	2		n11: Deamidated (+0.98)	987.976	1973.94	1974.94	2	0.007312	3.702	2154.71	147699	532	549	TRUE
110316EhorseUrineProteomics	Equine	Horse Urine Proteomics	Mudpit_102016EHU3CTio2 (F002270)	Uncharacterized protein OS=Equus caballus GN=UMOD PE=4 SV=1	F7BM54_HORSE	Horse_20161102.fasta	69534.5	1	28	60	376	0.00162	0.415	possibly correct	TRUE	102016EHU1ATio2.5221.5221.3 File:"102016EHU1ATio2.raw", NativeID:"controllerType=0 controllerNumber=1 scan=5221"	TEDSTIRVVENGESPQGR	R	F	0.997	57.7	46.7	33.1	2			658.656	1972.95	1973.95	3	0.002301	1.166	2235.54	12056.8	532	549	TRUE
110316EhorseUrineProteomics	Equine	Horse Urine Proteomics	Mudpit_102016EHU3CTio2 (F002270)	Uncharacterized protein OS=Equus caballus GN=UMOD PE=4 SV=1	F7BM54_HORSE	Horse_20161102.fasta	69534.5	1	28	60	376	0.00162	0.415	possibly correct	TRUE	102016EHU3ATio2.4872.4872.3 File:"102016EHU3ATio2.raw", NativeID:"controllerType=0 controllerNumber=1 scan=4872"	TEDSTIRVVEnGESPQGR	R	F	0.997	58.8	46.8	6.48	2		n11: Deamidated (+0.98)	658.985	1973.93	1974.94	3	0.004124	2.088	2133.86	16913.9	532	549	TRUE
110316EhorseUrineProteomics	Equine	Horse Urine Proteomics	Mudpit_102016EHU3CTio2 (F002270)	Uncharacterized protein OS=Equus caballus GN=UMOD PE=4 SV=1	F7BM54_HORSE	Horse_20161102.fasta	69534.5	1	28	60	376	0.00162	0.415	possibly correct	TRUE	102016EHU2ATio2.5005.5005.3 File:"102016EHU2ATio2.raw", NativeID:"controllerType=0 controllerNumber=1 scan=5005"	TEDSTIRVVEnGESPQGR	R	F	0.997	58.8	46.9	4.93	2		n11: Deamidated (+0.98)	658.985	1973.93	1974.94	3	0.00266	1.347	2167.5	17353.5	532	549	TRUE
110316EhorseUrineProteomics	Equine	Horse Urine Proteomics	Mudpit_102016EHU3CTio2 (F002270)	Uncharacterized protein OS=Equus caballus GN=UMOD PE=4 SV=1	F7BM54_HORSE	Horse_20161102.fasta	69534.5	1	28	60	376	0.00162	0.415	possibly correct	TRUE	102016EHU3BTio2.4774.4774.3 File:"102016EHU3BTio2.raw", NativeID:"controllerType=0 controllerNumber=1 scan=4774"	TEDSTIRVVENGESPQGR	R	F	0.997	59.4	46.7	33	2			658.656	1972.95	1973.95	3	0.0004711	0.2386	2171.66	57996.4	532	549	TRUE
110316EhorseUrineProteomics	Equine	Horse Urine Proteomics	Mudpit_102016EHU3CTio2 (F002270)	Uncharacterized protein OS=Equus caballus GN=UMOD PE=4 SV=1	F7BM54_HORSE	Horse_20161102.fasta	69534.5	1	28	60	376	0.00162	0.415	possibly correct	TRUE	092216EHU2A.4914.4914.3 File:"092216EHU2A.raw", NativeID:"controllerType=0 controllerNumber=1 scan=4914"	TEDSTIRVVENGESPQGR	R	F	0.997	61.8	46.7	36.6	2			658.653	1972.94	1973.95	3	-0.009234	-4.678	1705.39	114556	532	549	TRUE
110316EhorseUrineProteomics	Equine	Horse Urine Proteomics	Mudpit_102016EHU3CTio2 (F002270)	Uncharacterized protein OS=Equus caballus GN=UMOD PE=4 SV=1	F7BM54_HORSE	Horse_20161102.fasta	69534.5	1	28	60	376	0.00162	0.415	possibly correct	TRUE	102016EHU2ATio2.5180.5180.3 File:"102016EHU2ATio2.raw", NativeID:"controllerType=0 controllerNumber=1 scan=5180"	TEDSTIRVVENGESPQGR	R	F	0.997	62.1	46.7	39.7	2			658.657	1972.95	1973.95	3	0.002667	1.351	2210.59	175272	532	549	TRUE
110316EhorseUrineProteomics	Equine	Horse Urine Proteomics	Mudpit_102016EHU3CTio2 (F002270)	Uncharacterized protein OS=Equus caballus GN=UMOD PE=4 SV=1	F7BM54_HORSE	Horse_20161102.fasta	69534.5	1	28	60	376	0.00162	0.415	possibly correct	TRUE	102016EHU2BTio2.4702.4702.3 File:"102016EHU2BTio2.raw", NativeID:"controllerType=0 controllerNumber=1 scan=4702"	TEDSTIRVVENGESPQGR	R	F	0.997	62.2	46.7	37.8	2			658.656	1972.95	1973.95	3	0.001203	0.6095	2186.06	31081.3	532	549	TRUE
110316EhorseUrineProteomics	Equine	Horse Urine Proteomics	Mudpit_102016EHU3CTio2 (F002270)	Uncharacterized protein OS=Equus caballus GN=UMOD PE=4 SV=1	F7BM54_HORSE	Horse_20161102.fasta	69534.5	1	28	60	376	0.00162	0.415	possibly correct	TRUE	102016EHU1ATio2.5031.5031.3 File:"102016EHU1ATio2.raw", NativeID:"controllerType=0 controllerNumber=1 scan=5031"	TEDSTIRVVEnGESPQGR	R	F	0.997	63.5	46.8	15.3	2		n11: Deamidated (+0.98)	658.984	1973.93	1974.94	3	0.002111	1.069	2182.93	22581.9	532	549	TRUE
110316EhorseUrineProteomics	Equine	Horse Urine Proteomics	Mudpit_102016EHU3CTio2 (F002270)	Uncharacterized protein OS=Equus caballus GN=UMOD PE=4 SV=1	F7BM54_HORSE	Horse_20161102.fasta	69534.5	1	28	60	376	0.00162	0.415	possibly correct	TRUE	102016EHU3ATio2.5049.5049.3 File:"102016EHU3ATio2.raw", NativeID:"controllerType=0 controllerNumber=1 scan=5049"	TEDSTIRVVENGESPQGR	R	F	0.997	66.1	46.7	41	2			658.657	1972.95	1973.95	3	0.002667	1.351	2177.72	383846	532	549	TRUE
110316EhorseUrineProteomics	Equine	Horse Urine Proteomics	Mudpit_102016EHU3CTio2 (F002270)	Uncharacterized protein OS=Equus caballus GN=UMOD PE=4 SV=1	F7BM54_HORSE	Horse_20161102.fasta	69534.5	1	28	60	376	0.00162	0.415	possibly correct	TRUE	102016EHU3ATio2.4702.4702.3 File:"102016EHU3ATio2.raw", NativeID:"controllerType=0 controllerNumber=1 scan=4702"	TEDSTIRVVEnGESPQGR	R	F	0.997	66.8	46.9	26.6	2		n11: Deamidated (+0.98)	658.985	1973.93	1974.94	3	0.002843	1.44	2092.35	36282.3	532	549	TRUE
110316EhorseUrineProteomics	Equine	Horse Urine Proteomics	Mudpit_102016EHU3CTio2 (F002270)	Uncharacterized protein OS=Equus caballus GN=UMOD PE=4 SV=1	F7BM54_HORSE	Horse_20161102.fasta	69534.5	1	28	60	376	0.00162	0.415	possibly correct	TRUE	092216EHU2A.4521.4521.3 File:"092216EHU2A.raw", NativeID:"controllerType=0 controllerNumber=1 scan=4521"	TEDSTIRVVEnGESPQGR	R	F	0.997	67.8	46.9	13.3	2		n11: Deamidated (+0.98)	658.981	1973.92	1974.94	3	-0.006679	-3.382	1595.64	13291.1	532	549	TRUE
110316EhorseUrineProteomics	Equine	Horse Urine Proteomics	Mudpit_102016EHU3CTio2 (F002270)	Uncharacterized protein OS=Equus caballus GN=UMOD PE=4 SV=1	F7BM54_HORSE	Horse_20161102.fasta	69534.5	1	28	60	376	0.00162	0.415	possibly correct	TRUE	102016EHU3BTio2.4593.4593.3 File:"102016EHU3BTio2.raw", NativeID:"controllerType=0 controllerNumber=1 scan=4593"	TEDSTIRVVEnGESPQGR	R	F	0.997	69.4	46.8	26.2	2		n11: Deamidated (+0.98)	658.984	1973.93	1974.94	3	0.0004641	0.235	2123.17	117066	532	549	TRUE
110316EhorseUrineProteomics	Equine	Horse Urine Proteomics	Mudpit_102016EHU3CTio2 (F002270)	Uncharacterized protein OS=Equus caballus GN=UMOD PE=4 SV=1	F7BM54_HORSE	Horse_20161102.fasta	69534.5	1	28	60	376	0.00162	0.415	possibly correct	TRUE	102016EHU1ATio2.4854.4854.3 File:"102016EHU1ATio2.raw", NativeID:"controllerType=0 controllerNumber=1 scan=4854"	TEDSTIRVVEnGESPQGR	R	F	0.997	69.8	46.9	25.5	2		n11: Deamidated (+0.98)	658.985	1973.93	1974.94	3	0.002843	1.44	2139.59	415363	532	549	TRUE
110316EhorseUrineProteomics	Equine	Horse Urine Proteomics	Mudpit_102016EHU3CTio2 (F002270)	Uncharacterized protein OS=Equus caballus GN=UMOD PE=4 SV=1	F7BM54_HORSE	Horse_20161102.fasta	69534.5	1	28	60	376	0.00162	0.415	possibly correct	TRUE	092216EHU2A.4719.4719.3 File:"092216EHU2A.raw", NativeID:"controllerType=0 controllerNumber=1 scan=4719"	TEDSTIRVVEnGESPQGR	R	F	0.997	70.9	46.8	22.5	2		n11: Deamidated (+0.98)	658.982	1973.93	1974.94	3	-0.003931	-1.99	1651.86	38854.6	532	549	TRUE
110316EhorseUrineProteomics	Equine	Horse Urine Proteomics	Mudpit_102016EHU3CTio2 (F002270)	Uncharacterized protein OS=Equus caballus GN=UMOD PE=4 SV=1	F7BM54_HORSE	Horse_20161102.fasta	69534.5	1	28	60	376	0.00162	0.415	possibly correct	TRUE	102016EHU2ATio2.4832.4832.3 File:"102016EHU2ATio2.raw", NativeID:"controllerType=0 controllerNumber=1 scan=4832"	TEDSTIRVVEnGESPQGR	R	F	0.997	71.3	46.8	22.9	2		n11: Deamidated (+0.98)	658.984	1973.93	1974.94	3	0.001745	0.8836	2125.07	29652.7	532	549	TRUE
110316EhorseUrineProteomics	Equine	Horse Urine Proteomics	Mudpit_102016EHU3CTio2 (F002270)	Uncharacterized protein OS=Equus caballus GN=UMOD PE=4 SV=1	F7BM54_HORSE	Horse_20161102.fasta	69534.5	1	28	60	376	0.00162	0.415	possibly correct	TRUE	092216EHU1B.4129.4129.3 File:"092216EHU1B.raw", NativeID:"controllerType=0 controllerNumber=1 scan=4129"	TEDSTIRVVEnGESPQGR	R	F	0.997	71.2	46.8	26.2	2		n11: Deamidated (+0.98)	658.987	1973.94	1974.94	3	0.01035	5.242	1537.39	62839.3	532	549	TRUE
110316EhorseUrineProteomics	Equine	Horse Urine Proteomics	Mudpit_102016EHU3CTio2 (F002270)	Uncharacterized protein OS=Equus caballus GN=UMOD PE=4 SV=1	F7BM54_HORSE	Horse_20161102.fasta	69534.5	1	28	60	376	0.00162	0.415	possibly correct	TRUE	102016EHU1BTio2.4948.4948.3 File:"102016EHU1BTio2.raw", NativeID:"controllerType=0 controllerNumber=1 scan=4948"	TEDSTIRVVEnGESPQGR	R	F	0.997	72.1	46.9	20.4	2		n11: Deamidated (+0.98)	658.983	1973.93	1974.94	3	-0.001369	-0.6932	2345.37	14616	532	549	TRUE
110316EhorseUrineProteomics	Equine	Horse Urine Proteomics	Mudpit_102016EHU3CTio2 (F002270)	Uncharacterized protein OS=Equus caballus GN=UMOD PE=4 SV=1	F7BM54_HORSE	Horse_20161102.fasta	69534.5	1	28	60	376	0.00162	0.415	possibly correct	TRUE	102016EHU2ATio2.5363.5363.3 File:"102016EHU2ATio2.raw", NativeID:"controllerType=0 controllerNumber=1 scan=5363"	TEDSTIRVVEnGESPQGR	R	F	0.997	72.3	46.9	26	2		n11: Deamidated (+0.98)	658.984	1973.93	1974.94	3	0.002477	1.254	2258.39	187452	532	549	TRUE
110316EhorseUrineProteomics	Equine	Horse Urine Proteomics	Mudpit_102016EHU3CTio2 (F002270)	Uncharacterized protein OS=Equus caballus GN=UMOD PE=4 SV=1	F7BM54_HORSE	Horse_20161102.fasta	69534.5	1	28	60	376	0.00162	0.415	possibly correct	TRUE	102016EHU2CTio2.4310.4310.3 File:"102016EHU2CTio2.raw", NativeID:"controllerType=0 controllerNumber=1 scan=4310"	TEDSTIRVVEnGESPQGR	R	F	0.997	72.6	46.8	24.2	2		n11: Deamidated (+0.98)	658.984	1973.93	1974.94	3	0.001013	0.513	2134.02	29698.5	532	549	TRUE
110316EhorseUrineProteomics	Equine	Horse Urine Proteomics	Mudpit_102016EHU3CTio2 (F002270)	Uncharacterized protein OS=Equus caballus GN=UMOD PE=4 SV=1	F7BM54_HORSE	Horse_20161102.fasta	69534.5	1	28	60	376	0.00162	0.415	possibly correct	TRUE	102016EHU3ATio2.5241.5241.3 File:"102016EHU3ATio2.raw", NativeID:"controllerType=0 controllerNumber=1 scan=5241"	TEDSTIRVVEnGESPQGR	R	F	0.997	73.4	46.8	30.3	2		n11: Deamidated (+0.98)	658.984	1973.93	1974.94	3	9.806e-05	0.04965	2229.33	253089	532	549	TRUE
110316EhorseUrineProteomics	Equine	Horse Urine Proteomics	Mudpit_102016EHU3CTio2 (F002270)	Uncharacterized protein OS=Equus caballus GN=UMOD PE=4 SV=1	F7BM54_HORSE	Horse_20161102.fasta	69534.5	1	28	60	376	0.00162	0.415	possibly correct	TRUE	102016EHU1BTio2.4740.4740.3 File:"102016EHU1BTio2.raw", NativeID:"controllerType=0 controllerNumber=1 scan=4740"	TEDSTIRVVENGESPQGR	R	F	0.997	74	46.7	48.3	2			658.656	1972.95	1973.95	3	0.00102	0.5168	2280.38	18470.9	532	549	TRUE
110316EhorseUrineProteomics	Equine	Horse Urine Proteomics	Mudpit_102016EHU3CTio2 (F002270)	Uncharacterized protein OS=Equus caballus GN=UMOD PE=4 SV=1	F7BM54_HORSE	Horse_20161102.fasta	69534.5	1	28	60	376	0.00162	0.415	possibly correct	TRUE	102016EHU2BTio2.4501.4501.3 File:"102016EHU2BTio2.raw", NativeID:"controllerType=0 controllerNumber=1 scan=4501"	TEDSTIRVVEnGESPQGR	R	F	0.997	74.6	46.8	26.5	2		n11: Deamidated (+0.98)	658.984	1973.93	1974.94	3	0.001196	0.6056	2123.93	91078.1	532	549	TRUE
110316EhorseUrineProteomics	Equine	Horse Urine Proteomics	Mudpit_102016EHU3CTio2 (F002270)	Uncharacterized protein OS=Equus caballus GN=UMOD PE=4 SV=1	F7BM54_HORSE	Horse_20161102.fasta	69534.5	1	28	60	376	0.00162	0.415	possibly correct	TRUE	092216EHU2A.5116.5116.3 File:"092216EHU2A.raw", NativeID:"controllerType=0 controllerNumber=1 scan=5116"	TEDSTIRVVEnGESPQGR	R	F	0.997	77.6	46.9	32.2	2		n11: Deamidated (+0.98)	658.981	1973.92	1974.94	3	-0.008326	-4.216	1763.24	147676	532	549	TRUE
110316EhorseUrineProteomics	Equine	Horse Urine Proteomics	Mudpit_102016EHU3CTio2 (F002270)	Uncharacterized protein OS=Equus caballus GN=UMOD PE=4 SV=1	F7BM54_HORSE	Horse_20161102.fasta	69534.5	1	28	60	376	0.00162	0.415	possibly correct	TRUE	102016EHU1ATio2.5408.5408.3 File:"102016EHU1ATio2.raw", NativeID:"controllerType=0 controllerNumber=1 scan=5408"	TEDSTIRVVEnGESPQGR	R	F	0.997	78.1	46.9	33.4	2		n11: Deamidated (+0.98)	658.984	1973.93	1974.94	3	0.002294	1.162	2287.05	200674	532	549	TRUE
110316EhorseUrineProteomics	Equine	Horse Urine Proteomics	Mudpit_102016EHU3CTio2 (F002270)	Uncharacterized protein OS=Equus caballus GN=UMOD PE=4 SV=1	F7BM54_HORSE	Horse_20161102.fasta	69534.5	1	28	60	376	0.00162	0.415	possibly correct	TRUE	102016EHU2DTio2.4337.4337.3 File:"102016EHU2DTio2.raw", NativeID:"controllerType=0 controllerNumber=1 scan=4337"	TEDSTIRVVEnGESPQGR	R	F	0.997	86.8	46.8	18.1	2		n11: Deamidated (+0.98)	658.984	1973.93	1974.94	3	-0.0004509	-0.2283	2151.71	7633.48	532	549	TRUE
110316EhorseUrineProteomics	Equine	Horse Urine Proteomics	Mudpit_102016EHU3CTio2 (F002270)	Uncharacterized protein OS=Equus caballus GN=UMOD PE=4 SV=1	F7BM54_HORSE	Horse_20161102.fasta	69534.5	1	28	60	376	0.00162	0.415	possibly correct	TRUE	092216EHU1A.4317.4317.3 File:"092216EHU1A.raw", NativeID:"controllerType=0 controllerNumber=1 scan=4317"	TEDSTIRVVEnGESPQGR	R	F	0.997	87.4	46.8	34.5	2		n11: Deamidated (+0.98)	658.984	1973.93	1974.94	3	-0.0002679	-0.1357	1557.57	307951	532	549	TRUE
110316EhorseUrineProteomics	Equine	Horse Urine Proteomics	Mudpit_102016EHU3CTio2 (F002270)	Uncharacterized protein OS=Equus caballus GN=UMOD PE=4 SV=1	F7BM54_HORSE	Horse_20161102.fasta	69534.5	1	28	60	376	0.00162	0.415	possibly correct	TRUE	092216EHU2A.1914.1914.2 File:"092216EHU2A.raw", NativeID:"controllerType=0 controllerNumber=1 scan=1914"	TGGSIDQSR	R	V	0.997	45	37.7	16.3	2			460.725	919.436	920.443	2	-0.0002439	-0.265	757.664	1881.36	591	599	TRUE
110316EhorseUrineProteomics	Equine	Horse Urine Proteomics	Mudpit_102016EHU3CTio2 (F002270)	Uncharacterized protein OS=Equus caballus GN=UMOD PE=4 SV=1	F7BM54_HORSE	Horse_20161102.fasta	69534.5	1	28	60	376	0.00162	0.415	possibly correct	TRUE	092216EHU3C.1661.1661.2 File:"092216EHU3C.raw", NativeID:"controllerType=0 controllerNumber=1 scan=1661"	TGGSIDQSR	R	V	0.997	49.1	38.1	21.4	2			460.727	919.439	920.443	2	0.003114	3.383	654.977	23908.4	591	599	TRUE
110316EhorseUrineProteomics	Equine	Horse Urine Proteomics	Mudpit_102016EHU3CTio2 (F002270)	Uncharacterized protein OS=Equus caballus GN=UMOD PE=4 SV=1	F7BM54_HORSE	Horse_20161102.fasta	69534.5	1	28	60	376	0.00162	0.415	possibly correct	TRUE	092216EHU2C.1659.1659.2 File:"092216EHU2C.raw", NativeID:"controllerType=0 controllerNumber=1 scan=1659"	TGGSIDQSR	R	V	0.997	51.7	37.5	28.9	2			460.725	919.435	920.443	2	-0.001526	-1.658	656.433	24855.8	591	599	TRUE
110316EhorseUrineProteomics	Equine	Horse Urine Proteomics	Mudpit_102016EHU3CTio2 (F002270)	Uncharacterized protein OS=Equus caballus GN=UMOD PE=4 SV=1	F7BM54_HORSE	Horse_20161102.fasta	69534.5	1	28	60	376	0.00162	0.415	possibly correct	TRUE	092216EHU2A.1723.1723.2 File:"092216EHU2A.raw", NativeID:"controllerType=0 controllerNumber=1 scan=1723"	TGGSIDQSR	R	V	0.997	57.9	37.6	36	2			460.724	919.433	920.443	2	-0.003356	-3.646	709.583	1560.2	591	599	TRUE
110316EhorseUrineProteomics	Equine	Horse Urine Proteomics	Mudpit_102016EHU3CTio2 (F002270)	Uncharacterized protein OS=Equus caballus GN=UMOD PE=4 SV=1	F7BM54_HORSE	Horse_20161102.fasta	69534.5	1	28	60	376	0.00162	0.415	possibly correct	TRUE	092216EHU2B.1550.1550.2 File:"092216EHU2B.raw", NativeID:"controllerType=0 controllerNumber=1 scan=1550"	TGGSIDQSR	R	V	0.997	61.7	38.1	31.3	2			460.727	919.44	920.443	2	0.003906	4.244	643.024	13974.8	591	599	TRUE
110316EhorseUrineProteomics	Equine	Horse Urine Proteomics	Mudpit_102016EHU3CTio2 (F002270)	Uncharacterized protein OS=Equus caballus GN=UMOD PE=4 SV=1	F7BM54_HORSE	Horse_20161102.fasta	69534.5	1	28	60	376	0.00162	0.415	possibly correct	TRUE	092216EHU1B.1348.1348.2 File:"092216EHU1B.raw", NativeID:"controllerType=0 controllerNumber=1 scan=1348"	TGGSIDQSR	R	V	0.997	61.9	37.9	42.1	2			460.726	919.438	920.443	2	0.001892	2.056	610.501	33179.2	591	599	TRUE
110316EhorseUrineProteomics	Equine	Horse Urine Proteomics	Mudpit_102016EHU3CTio2 (F002270)	Uncharacterized protein OS=Equus caballus GN=UMOD PE=4 SV=1	F7BM54_HORSE	Horse_20161102.fasta	69534.5	1	28	60	376	0.00162	0.415	possibly correct	TRUE	092216EHU3A.1628.1628.2 File:"092216EHU3A.raw", NativeID:"controllerType=0 controllerNumber=1 scan=1628"	TGGSIDQSR	R	V	0.997	65.8	37.4	38.9	2			460.724	919.433	920.443	2	-0.00299	-3.248	674.704	24518.8	591	599	TRUE
110316EhorseUrineProteomics	Equine	Horse Urine Proteomics	Mudpit_102016EHU3CTio2 (F002270)	Uncharacterized protein OS=Equus caballus GN=UMOD PE=4 SV=1	F7BM54_HORSE	Horse_20161102.fasta	69534.5	1	28	60	376	0.00162	0.415	possibly correct	TRUE	092216EHU2B.1304.1304.2 File:"092216EHU2B.raw", NativeID:"controllerType=0 controllerNumber=1 scan=1304"	TGGSIDQSR	R	V	0.997	69.2	37.7	37.7	2			460.725	919.436	920.443	2	-0.0003039	-0.3302	552.474	35178.5	591	599	TRUE
110316EhorseUrineProteomics	Equine	Horse Urine Proteomics	Mudpit_102016EHU3CTio2 (F002270)	Uncharacterized protein OS=Equus caballus GN=UMOD PE=4 SV=1	F7BM54_HORSE	Horse_20161102.fasta	69534.5	1	28	60	376	0.00162	0.415	possibly correct	TRUE	092216EHU1A.1191.1191.2 File:"092216EHU1A.raw", NativeID:"controllerType=0 controllerNumber=1 scan=1191"	TGGSIDQSR	R	V	0.997	71.2	37.5	37.2	2			460.724	919.434	920.443	2	-0.00183	-1.988	605.441	9028.41	591	599	TRUE
110316EhorseUrineProteomics	Equine	Horse Urine Proteomics	Mudpit_102016EHU3CTio2 (F002270)	Uncharacterized protein OS=Equus caballus GN=UMOD PE=4 SV=1	F7BM54_HORSE	Horse_20161102.fasta	69534.5	1	28	60	376	0.00162	0.415	possibly correct	TRUE	092216EHU3A.1838.1838.2 File:"092216EHU3A.raw", NativeID:"controllerType=0 controllerNumber=1 scan=1838"	TGGSIDQSR	R	V	0.997	72.3	37.5	52.5	2			460.724	919.434	920.443	2	-0.002136	-2.321	731.296	59100.9	591	599	TRUE
110316EhorseUrineProteomics	Equine	Horse Urine Proteomics	Mudpit_102016EHU3CTio2 (F002270)	Uncharacterized protein OS=Equus caballus GN=UMOD PE=4 SV=1	F7BM54_HORSE	Horse_20161102.fasta	69534.5	1	28	60	376	0.00162	0.415	possibly correct	TRUE	092216EHU2A.1534.1534.2 File:"092216EHU2A.raw", NativeID:"controllerType=0 controllerNumber=1 scan=1534"	TGGSIDQSR	R	V	0.997	75.1	37.8	56.2	2			460.726	919.437	920.443	2	0.00116	1.26	661.096	121608	591	599	TRUE
110316EhorseUrineProteomics	Equine	Horse Urine Proteomics	Mudpit_102016EHU3CTio2 (F002270)	Uncharacterized protein OS=Equus caballus GN=UMOD PE=4 SV=1	F7BM54_HORSE	Horse_20161102.fasta	69534.5	1	28	60	376	0.00162	0.415	possibly correct	TRUE	092216EHU1A.1369.1369.2 File:"092216EHU1A.raw", NativeID:"controllerType=0 controllerNumber=1 scan=1369"	TGGSIDQSR	R	V	0.997	77.7	37.8	41.8	2			460.725	919.436	920.443	2	0.0003661	0.3977	649.294	92550.4	591	599	TRUE
110316EhorseUrineProteomics	Equine	Horse Urine Proteomics	Mudpit_102016EHU3CTio2 (F002270)	Uncharacterized protein OS=Equus caballus GN=UMOD PE=4 SV=1	F7BM54_HORSE	Horse_20161102.fasta	69534.5	1	28	60	376	0.00162	0.415	possibly correct	TRUE	092216EHU1A.6657.6657.2 File:"092216EHU1A.raw", NativeID:"controllerType=0 controllerNumber=1 scan=6657"	VLNLGPISR	R	K	0.997	42.5	34.2	24.2	2			484.797	967.58	968.589	2	-0.00164	-1.693	2159.55	66434.4	600	608	TRUE
110316EhorseUrineProteomics	Equine	Horse Urine Proteomics	Mudpit_102016EHU3CTio2 (F002270)	Uncharacterized protein OS=Equus caballus GN=UMOD PE=4 SV=1	F7BM54_HORSE	Horse_20161102.fasta	69534.5	1	28	60	376	0.00162	0.415	possibly correct	TRUE	092216EHU2A.6729.6729.2 File:"092216EHU2A.raw", NativeID:"controllerType=0 controllerNumber=1 scan=6729"	VLNLGPISR	R	K	0.997	42.7	34.3	25.3	2			484.796	967.578	968.589	2	-0.003836	-3.96	2193.63	214987	600	608	TRUE
110316EhorseUrineProteomics	Equine	Horse Urine Proteomics	Mudpit_102016EHU3CTio2 (F002270)	Uncharacterized protein OS=Equus caballus GN=UMOD PE=4 SV=1	F7BM54_HORSE	Horse_20161102.fasta	69534.5	1	28	60	376	0.00162	0.415	possibly correct	TRUE	092216EHU3B.6319.6319.2 File:"092216EHU3B.raw", NativeID:"controllerType=0 controllerNumber=1 scan=6319"	VLNLGPISR	R	K	0.997	43.1	33.4	24.7	2			484.803	967.591	968.589	2	0.009286	9.587	2186.83	89750	600	608	TRUE
110316EhorseUrineProteomics	Equine	Horse Urine Proteomics	Mudpit_102016EHU3CTio2 (F002270)	Uncharacterized protein OS=Equus caballus GN=UMOD PE=4 SV=1	F7BM54_HORSE	Horse_20161102.fasta	69534.5	1	28	60	376	0.00162	0.415	possibly correct	TRUE	092216EHU3A.6661.6661.2 File:"092216EHU3A.raw", NativeID:"controllerType=0 controllerNumber=1 scan=6661"	VLNLGPISR	R	K	0.997	46.3	33.3	28.7	2			484.802	967.59	968.589	2	0.00831	8.579	2174.57	441724	600	608	TRUE
110316EhorseUrineProteomics	Equine	Horse Urine Proteomics	Mudpit_102016EHU3CTio2 (F002270)	Uncharacterized protein OS=Equus caballus GN=UMOD PE=4 SV=1	F7BM54_HORSE	Horse_20161102.fasta	69534.5	1	28	60	376	0.00162	0.415	possibly correct	TRUE	092216EHU3A.2334.2334.3 File:"092216EHU3A.raw", NativeID:"controllerType=0 controllerNumber=1 scan=2334"	VRTGGSIDQSR	R	V	0.837	28.4	41.6	8.05	2			392.543	1174.61	1175.61	3	0.0007771	0.661	872.288	40158.9	589	599	TRUE
110316EhorseUrineProteomics	Equine	Horse Urine Proteomics	Mudpit_102016EHU3CTio2 (F002270)	Uncharacterized protein OS=Equus caballus GN=UMOD PE=4 SV=1	F7BM54_HORSE	Horse_20161102.fasta	69534.5	1	28	60	376	0.00162	0.415	possibly correct	TRUE	102016EHU3ATio2.3641.3641.2 File:"102016EHU3ATio2.raw", NativeID:"controllerType=0 controllerNumber=1 scan=3641"	VVEnGESPQGR	R	F	0.465	28	40.8	6.09	2		n4: Deamidated (+0.98)	586.78	1171.55	1172.55	2	-0.001114	-0.95	1790.95	7802.63	539	549	TRUE
110316EhorseUrineProteomics	Equine	Horse Urine Proteomics	Mudpit_102016EHU3CTio2 (F002270)	Uncharacterized protein OS=Equus caballus GN=UMOD PE=4 SV=1	F7BM54_HORSE	Horse_20161102.fasta	69534.5	1	28	60	376	0.00162	0.415	possibly correct	TRUE	102016EHU3ATio2.2548.2548.2 File:"102016EHU3ATio2.raw", NativeID:"controllerType=0 controllerNumber=1 scan=2548"	VVEnGESpQGR	R	F	0.597	28.7	40.6	3.51	2		n4: Deamidated (+0.98), p8: Oxidation (+15.99)	594.778	1187.54	1188.55	2	-0.000423	-0.3559	1362.65	12038.1	539	549	TRUE
110316EhorseUrineProteomics	Equine	Horse Urine Proteomics	Mudpit_102016EHU3CTio2 (F002270)	Uncharacterized protein OS=Equus caballus GN=UMOD PE=4 SV=1	F7BM54_HORSE	Horse_20161102.fasta	69534.5	1	28	60	376	0.00162	0.415	possibly correct	TRUE	092216EHU2A.2187.2187.1 File:"092216EHU2A.raw", NativeID:"controllerType=0 controllerNumber=1 scan=2187"	VVENGESPQGR	R	F	0.661	25.5	40.6	12.2	2			1171.57	1170.56	1171.57	1	-0.0005439	-0.4643	829.983	1669.98	539	549	TRUE
110316EhorseUrineProteomics	Equine	Horse Urine Proteomics	Mudpit_102016EHU3CTio2 (F002270)	Uncharacterized protein OS=Equus caballus GN=UMOD PE=4 SV=1	F7BM54_HORSE	Horse_20161102.fasta	69534.5	1	28	60	376	0.00162	0.415	possibly correct	TRUE	092216EHU2A.2774.2774.2 File:"092216EHU2A.raw", NativeID:"controllerType=0 controllerNumber=1 scan=2774"	VVENGESPQGr	R	F	0.735	28.3	40.8	0.51	2		r11: Methyl (+14.02)	593.297	1184.58	1185.59	2	0.0009443	0.7965	1006.41	27358.3	539	549	TRUE
110316EhorseUrineProteomics	Equine	Horse Urine Proteomics	Mudpit_102016EHU3CTio2 (F002270)	Uncharacterized protein OS=Equus caballus GN=UMOD PE=4 SV=1	F7BM54_HORSE	Horse_20161102.fasta	69534.5	1	28	60	376	0.00162	0.415	possibly correct	TRUE	102016EHU1ATio2.4098.4098.2 File:"102016EHU1ATio2.raw", NativeID:"controllerType=0 controllerNumber=1 scan=4098"	VVEnGESPQGR	R	F	0.894	26.8	40.5	13.3	2		n4: Deamidated (+0.98)	586.783	1171.55	1172.55	2	0.003526	3.007	1936.58	9686.67	539	549	TRUE
110316EhorseUrineProteomics	Equine	Horse Urine Proteomics	Mudpit_102016EHU3CTio2 (F002270)	Uncharacterized protein OS=Equus caballus GN=UMOD PE=4 SV=1	F7BM54_HORSE	Horse_20161102.fasta	69534.5	1	28	60	376	0.00162	0.415	possibly correct	TRUE	102016EHU1ATio2.4492.4492.2 File:"102016EHU1ATio2.raw", NativeID:"controllerType=0 controllerNumber=1 scan=4492"	VVEnGESPQGR	R	F	0.964	27.7	40.7	12.5	2		n4: Deamidated (+0.98)	586.781	1171.55	1172.55	2	0.0009621	0.8205	2040.43	10903.4	539	549	TRUE
110316EhorseUrineProteomics	Equine	Horse Urine Proteomics	Mudpit_102016EHU3CTio2 (F002270)	Uncharacterized protein OS=Equus caballus GN=UMOD PE=4 SV=1	F7BM54_HORSE	Horse_20161102.fasta	69534.5	1	28	60	376	0.00162	0.415	possibly correct	TRUE	102016EHU2ATio2.5928.5928.2 File:"102016EHU2ATio2.raw", NativeID:"controllerType=0 controllerNumber=1 scan=5928"	VVEnGESPQGR	R	F	0.997	27	40.8	14.4	2		n4: Deamidated (+0.98)	586.78	1171.54	1172.55	2	-0.00209	-1.782	2403.05	7604.57	539	549	TRUE
110316EhorseUrineProteomics	Equine	Horse Urine Proteomics	Mudpit_102016EHU3CTio2 (F002270)	Uncharacterized protein OS=Equus caballus GN=UMOD PE=4 SV=1	F7BM54_HORSE	Horse_20161102.fasta	69534.5	1	28	60	376	0.00162	0.415	possibly correct	TRUE	092216EHU2B.2206.2206.1 File:"092216EHU2B.raw", NativeID:"controllerType=0 controllerNumber=1 scan=2206"	VVENGESPQGR	R	F	0.997	28.1	41	15.2	2			1171.58	1170.57	1171.57	1	0.007147	6.1	828.313	2989.67	539	549	TRUE
110316EhorseUrineProteomics	Equine	Horse Urine Proteomics	Mudpit_102016EHU3CTio2 (F002270)	Uncharacterized protein OS=Equus caballus GN=UMOD PE=4 SV=1	F7BM54_HORSE	Horse_20161102.fasta	69534.5	1	28	60	376	0.00162	0.415	possibly correct	TRUE	092216EHU3A.1835.1835.2 File:"092216EHU3A.raw", NativeID:"controllerType=0 controllerNumber=1 scan=1835"	VVEnGESpQGR	R	F	0.997	28.2	40.6	15.2	2		n4: Deamidated (+0.98), p8: Oxidation (+15.99)	594.777	1187.54	1188.55	2	-0.002253	-1.896	730.418	17784	539	549	TRUE
110316EhorseUrineProteomics	Equine	Horse Urine Proteomics	Mudpit_102016EHU3CTio2 (F002270)	Uncharacterized protein OS=Equus caballus GN=UMOD PE=4 SV=1	F7BM54_HORSE	Horse_20161102.fasta	69534.5	1	28	60	376	0.00162	0.415	possibly correct	TRUE	092216EHU2A.2400.2400.1 File:"092216EHU2A.raw", NativeID:"controllerType=0 controllerNumber=1 scan=2400"	VVEnGESPQGR	R	F	0.997	29.1	40.5	14.2	2		n4: Deamidated (+0.98)	1172.56	1171.55	1172.55	1	0.002501	2.133	888.748	416.776	539	549	TRUE
110316EhorseUrineProteomics	Equine	Horse Urine Proteomics	Mudpit_102016EHU3CTio2 (F002270)	Uncharacterized protein OS=Equus caballus GN=UMOD PE=4 SV=1	F7BM54_HORSE	Horse_20161102.fasta	69534.5	1	28	60	376	0.00162	0.415	possibly correct	TRUE	102016EHU3ATio2.5615.5615.2 File:"102016EHU3ATio2.raw", NativeID:"controllerType=0 controllerNumber=1 scan=5615"	VVEnGESPQGR	R	F	0.997	29.3	40.7	12.2	2		n4: Deamidated (+0.98)	586.781	1171.55	1172.55	2	0.0005961	0.5083	2323.27	6828.26	539	549	TRUE
110316EhorseUrineProteomics	Equine	Horse Urine Proteomics	Mudpit_102016EHU3CTio2 (F002270)	Uncharacterized protein OS=Equus caballus GN=UMOD PE=4 SV=1	F7BM54_HORSE	Horse_20161102.fasta	69534.5	1	28	60	376	0.00162	0.415	possibly correct	TRUE	102016EHU3ATio2.3872.3872.2 File:"102016EHU3ATio2.raw", NativeID:"controllerType=0 controllerNumber=1 scan=3872"	VVEnGESPQGR	R	F	0.997	30.5	40.7	13.7	2		n4: Deamidated (+0.98)	586.779	1171.54	1172.55	2	-0.003432	-2.927	1869.13	7368.33	539	549	TRUE
110316EhorseUrineProteomics	Equine	Horse Urine Proteomics	Mudpit_102016EHU3CTio2 (F002270)	Uncharacterized protein OS=Equus caballus GN=UMOD PE=4 SV=1	F7BM54_HORSE	Horse_20161102.fasta	69534.5	1	28	60	376	0.00162	0.415	possibly correct	TRUE	092216EHU3A.2196.2196.1 File:"092216EHU3A.raw", NativeID:"controllerType=0 controllerNumber=1 scan=2196"	VVENGESPQGR	R	F	0.997	31.6	40.6	12.5	2			1171.57	1170.56	1171.57	1	-0.002985	-2.548	832.458	3352.69	539	549	TRUE
110316EhorseUrineProteomics	Equine	Horse Urine Proteomics	Mudpit_102016EHU3CTio2 (F002270)	Uncharacterized protein OS=Equus caballus GN=UMOD PE=4 SV=1	F7BM54_HORSE	Horse_20161102.fasta	69534.5	1	28	60	376	0.00162	0.415	possibly correct	TRUE	102016EHU3ATio2.3407.3407.2 File:"102016EHU3ATio2.raw", NativeID:"controllerType=0 controllerNumber=1 scan=3407"	VVEnGESPQGR	R	F	0.997	32.7	40.8	7.41	2		n4: Deamidated (+0.98)	586.781	1171.55	1172.55	2	0.001328	1.133	1707.81	7826.16	539	549	TRUE
110316EhorseUrineProteomics	Equine	Horse Urine Proteomics	Mudpit_102016EHU3CTio2 (F002270)	Uncharacterized protein OS=Equus caballus GN=UMOD PE=4 SV=1	F7BM54_HORSE	Horse_20161102.fasta	69534.5	1	28	60	376	0.00162	0.415	possibly correct	TRUE	102016EHU2ATio2.2741.2741.2 File:"102016EHU2ATio2.raw", NativeID:"controllerType=0 controllerNumber=1 scan=2741"	VVEnGESPQGR	R	F	0.997	33.5	40.7	1.63	2		n4: Deamidated (+0.98)	586.781	1171.55	1172.55	2	0.0003521	0.3002	1442.27	13121.3	539	549	TRUE
110316EhorseUrineProteomics	Equine	Horse Urine Proteomics	Mudpit_102016EHU3CTio2 (F002270)	Uncharacterized protein OS=Equus caballus GN=UMOD PE=4 SV=1	F7BM54_HORSE	Horse_20161102.fasta	69534.5	1	28	60	376	0.00162	0.415	possibly correct	TRUE	102016EHU2ATio2.2543.2543.2 File:"102016EHU2ATio2.raw", NativeID:"controllerType=0 controllerNumber=1 scan=2543"	VVENGESpqGR	R	F	0.997	33.5	40.6	6.58	2		p8: Oxidation (+15.99), q9: Deamidated (+0.98)	594.779	1187.54	1188.55	2	0.001409	1.186	1353.9	5803.53	539	549	TRUE
110316EhorseUrineProteomics	Equine	Horse Urine Proteomics	Mudpit_102016EHU3CTio2 (F002270)	Uncharacterized protein OS=Equus caballus GN=UMOD PE=4 SV=1	F7BM54_HORSE	Horse_20161102.fasta	69534.5	1	28	60	376	0.00162	0.415	possibly correct	TRUE	102016EHU2ATio2.5277.5277.2 File:"102016EHU2ATio2.raw", NativeID:"controllerType=0 controllerNumber=1 scan=5277"	VVEnGESPQGR	R	F	0.997	33.7	40.7	3.93	2		n4: Deamidated (+0.98)	586.781	1171.55	1172.55	2	0.0004741	0.4043	2236.2	7972.78	539	549	TRUE
110316EhorseUrineProteomics	Equine	Horse Urine Proteomics	Mudpit_102016EHU3CTio2 (F002270)	Uncharacterized protein OS=Equus caballus GN=UMOD PE=4 SV=1	F7BM54_HORSE	Horse_20161102.fasta	69534.5	1	28	60	376	0.00162	0.415	possibly correct	TRUE	102016EHU2ATio2.4199.4199.2 File:"102016EHU2ATio2.raw", NativeID:"controllerType=0 controllerNumber=1 scan=4199"	VVEnGESPQGR	R	F	0.997	35	40.7	19.8	2		n4: Deamidated (+0.98)	586.781	1171.55	1172.55	2	0.0002301	0.1962	1961.3	10543.8	539	549	TRUE
110316EhorseUrineProteomics	Equine	Horse Urine Proteomics	Mudpit_102016EHU3CTio2 (F002270)	Uncharacterized protein OS=Equus caballus GN=UMOD PE=4 SV=1	F7BM54_HORSE	Horse_20161102.fasta	69534.5	1	28	60	376	0.00162	0.415	possibly correct	TRUE	102016EHU2BTio2.2627.2627.2 File:"102016EHU2BTio2.raw", NativeID:"controllerType=0 controllerNumber=1 scan=2627"	VVEnGESPQGR	R	F	0.997	36.9	40.7	9.9	2		n4: Deamidated (+0.98)	586.781	1171.55	1172.55	2	0.0008401	0.7164	1401.92	7225.19	539	549	TRUE
110316EhorseUrineProteomics	Equine	Horse Urine Proteomics	Mudpit_102016EHU3CTio2 (F002270)	Uncharacterized protein OS=Equus caballus GN=UMOD PE=4 SV=1	F7BM54_HORSE	Horse_20161102.fasta	69534.5	1	28	60	376	0.00162	0.415	possibly correct	TRUE	102016EHU2ATio2.3955.3955.2 File:"102016EHU2ATio2.raw", NativeID:"controllerType=0 controllerNumber=1 scan=3955"	VVEnGESPQGR	R	F	0.997	37.6	40.5	12.5	2		n4: Deamidated (+0.98)	586.782	1171.55	1172.55	2	0.003282	2.799	1890.69	8673.35	539	549	TRUE
110316EhorseUrineProteomics	Equine	Horse Urine Proteomics	Mudpit_102016EHU3CTio2 (F002270)	Uncharacterized protein OS=Equus caballus GN=UMOD PE=4 SV=1	F7BM54_HORSE	Horse_20161102.fasta	69534.5	1	28	60	376	0.00162	0.415	possibly correct	TRUE	102016EHU1ATio2.3675.3675.2 File:"102016EHU1ATio2.raw", NativeID:"controllerType=0 controllerNumber=1 scan=3675"	VVEnGESPQGR	R	F	0.997	39.7	40.7	6.54	2		n4: Deamidated (+0.98)	586.781	1171.55	1172.55	2	0.0009621	0.8205	1811.15	8408.43	539	549	TRUE
110316EhorseUrineProteomics	Equine	Horse Urine Proteomics	Mudpit_102016EHU3CTio2 (F002270)	Uncharacterized protein OS=Equus caballus GN=UMOD PE=4 SV=1	F7BM54_HORSE	Horse_20161102.fasta	69534.5	1	28	60	376	0.00162	0.415	possibly correct	TRUE	102016EHU1ATio2.3466.3466.2 File:"102016EHU1ATio2.raw", NativeID:"controllerType=0 controllerNumber=1 scan=3466"	VVEnGESPQGR	R	F	0.997	40.5	40.8	17.9	2		n4: Deamidated (+0.98)	586.781	1171.55	1172.55	2	0.001328	1.133	1744.6	8551.88	539	549	TRUE
110316EhorseUrineProteomics	Equine	Horse Urine Proteomics	Mudpit_102016EHU3CTio2 (F002270)	Uncharacterized protein OS=Equus caballus GN=UMOD PE=4 SV=1	F7BM54_HORSE	Horse_20161102.fasta	69534.5	1	28	60	376	0.00162	0.415	possibly correct	TRUE	102016EHU2CTio2.2652.2652.2 File:"102016EHU2CTio2.raw", NativeID:"controllerType=0 controllerNumber=1 scan=2652"	VVEnGESPQGR	R	F	0.997	40.6	40.7	12.4	2		n4: Deamidated (+0.98)	586.781	1171.55	1172.55	2	0.0007181	0.6124	1433.46	8768.39	539	549	TRUE
110316EhorseUrineProteomics	Equine	Horse Urine Proteomics	Mudpit_102016EHU3CTio2 (F002270)	Uncharacterized protein OS=Equus caballus GN=UMOD PE=4 SV=1	F7BM54_HORSE	Horse_20161102.fasta	69534.5	1	28	60	376	0.00162	0.415	possibly correct	TRUE	092216EHU2A.1967.1967.2 File:"092216EHU2A.raw", NativeID:"controllerType=0 controllerNumber=1 scan=1967"	VVEnGESpQGR	R	F	0.997	40.9	40.5	10.8	2		n4: Deamidated (+0.98), p8: Oxidation (+15.99)	594.776	1187.54	1188.55	2	-0.003963	-3.334	770.112	3399.02	539	549	TRUE
110316EhorseUrineProteomics	Equine	Horse Urine Proteomics	Mudpit_102016EHU3CTio2 (F002270)	Uncharacterized protein OS=Equus caballus GN=UMOD PE=4 SV=1	F7BM54_HORSE	Horse_20161102.fasta	69534.5	1	28	60	376	0.00162	0.415	possibly correct	TRUE	102016EHU1BTio2.2306.2306.2 File:"102016EHU1BTio2.raw", NativeID:"controllerType=0 controllerNumber=1 scan=2306"	VVEnGESPQGR	R	F	0.997	42.8	40.7	12.7	2		n4: Deamidated (+0.98)	586.781	1171.55	1172.55	2	0.0004741	0.4043	1299.75	7332.07	539	549	TRUE
110316EhorseUrineProteomics	Equine	Horse Urine Proteomics	Mudpit_102016EHU3CTio2 (F002270)	Uncharacterized protein OS=Equus caballus GN=UMOD PE=4 SV=1	F7BM54_HORSE	Horse_20161102.fasta	69534.5	1	28	60	376	0.00162	0.415	possibly correct	TRUE	092216EHU3A.2446.2446.1 File:"092216EHU3A.raw", NativeID:"controllerType=0 controllerNumber=1 scan=2446"	VVEnGESPQGR	R	F	0.997	44.3	40.8	29.9	2		n4: Deamidated (+0.98)	1172.55	1171.55	1172.55	1	-0.0009169	-0.782	909.522	3319.42	539	549	TRUE
110316EhorseUrineProteomics	Equine	Horse Urine Proteomics	Mudpit_102016EHU3CTio2 (F002270)	Uncharacterized protein OS=Equus caballus GN=UMOD PE=4 SV=1	F7BM54_HORSE	Horse_20161102.fasta	69534.5	1	28	60	376	0.00162	0.415	possibly correct	TRUE	102016EHU2ATio2.3734.3734.2 File:"102016EHU2ATio2.raw", NativeID:"controllerType=0 controllerNumber=1 scan=3734"	VVEnGESPQGR	R	F	0.997	45.3	40.8	6.76	2		n4: Deamidated (+0.98)	586.781	1171.55	1172.55	2	-1.394e-05	-0.01189	1820.38	9320.52	539	549	TRUE
110316EhorseUrineProteomics	Equine	Horse Urine Proteomics	Mudpit_102016EHU3CTio2 (F002270)	Uncharacterized protein OS=Equus caballus GN=UMOD PE=4 SV=1	F7BM54_HORSE	Horse_20161102.fasta	69534.5	1	28	60	376	0.00162	0.415	possibly correct	TRUE	102016EHU1ATio2.3228.3228.2 File:"102016EHU1ATio2.raw", NativeID:"controllerType=0 controllerNumber=1 scan=3228"	VVENGESPQGR	R	F	0.997	46	40.8	2.2	2			586.781	1171.55	1171.57	2	0.9855	-14.72	1660.98	9259.9	539	549	TRUE
110316EhorseUrineProteomics	Equine	Horse Urine Proteomics	Mudpit_102016EHU3CTio2 (F002270)	Uncharacterized protein OS=Equus caballus GN=UMOD PE=4 SV=1	F7BM54_HORSE	Horse_20161102.fasta	69534.5	1	28	60	376	0.00162	0.415	possibly correct	TRUE	102016EHU1ATio2.3885.3885.2 File:"102016EHU1ATio2.raw", NativeID:"controllerType=0 controllerNumber=1 scan=3885"	VVEnGESPQGR	R	F	0.997	46.5	40.6	24.3	2		n4: Deamidated (+0.98)	586.783	1171.55	1172.55	2	0.005234	4.464	1875.45	9180.45	539	549	TRUE
110316EhorseUrineProteomics	Equine	Horse Urine Proteomics	Mudpit_102016EHU3CTio2 (F002270)	Uncharacterized protein OS=Equus caballus GN=UMOD PE=4 SV=1	F7BM54_HORSE	Horse_20161102.fasta	69534.5	1	28	60	376	0.00162	0.415	possibly correct	TRUE	102016EHU2ATio2.2770.2770.2 File:"102016EHU2ATio2.raw", NativeID:"controllerType=0 controllerNumber=1 scan=2770"	VVEnGESpQGR	R	F	0.997	46.6	40.6	14.5	2		n4: Deamidated (+0.98), p8: Oxidation (+15.99)	594.778	1187.54	1188.55	2	-0.000911	-0.7664	1454.34	15702.5	539	549	TRUE
110316EhorseUrineProteomics	Equine	Horse Urine Proteomics	Mudpit_102016EHU3CTio2 (F002270)	Uncharacterized protein OS=Equus caballus GN=UMOD PE=4 SV=1	F7BM54_HORSE	Horse_20161102.fasta	69534.5	1	28	60	376	0.00162	0.415	possibly correct	TRUE	102016EHU1DTio2.2906.2906.2 File:"102016EHU1DTio2.raw", NativeID:"controllerType=0 controllerNumber=1 scan=2906"	VVEnGESPQGR	R	F	0.997	47.6	40.8	1.18	2		n4: Deamidated (+0.98)	586.781	1171.55	1172.55	2	0.00145	1.237	1514.88	6514.88	539	549	TRUE
110316EhorseUrineProteomics	Equine	Horse Urine Proteomics	Mudpit_102016EHU3CTio2 (F002270)	Uncharacterized protein OS=Equus caballus GN=UMOD PE=4 SV=1	F7BM54_HORSE	Horse_20161102.fasta	69534.5	1	28	60	376	0.00162	0.415	possibly correct	TRUE	102016EHU2DTio2.2604.2604.2 File:"102016EHU2DTio2.raw", NativeID:"controllerType=0 controllerNumber=1 scan=2604"	VVEnGESPQGR	R	F	0.997	48.1	40.7	13.6	2		n4: Deamidated (+0.98)	586.781	1171.55	1172.55	2	0.0008401	0.7164	1399.82	9232.92	539	549	TRUE
110316EhorseUrineProteomics	Equine	Horse Urine Proteomics	Mudpit_102016EHU3CTio2 (F002270)	Uncharacterized protein OS=Equus caballus GN=UMOD PE=4 SV=1	F7BM54_HORSE	Horse_20161102.fasta	69534.5	1	28	60	376	0.00162	0.415	possibly correct	TRUE	092216EHU3B.1955.1955.2 File:"092216EHU3B.raw", NativeID:"controllerType=0 controllerNumber=1 scan=1955"	VVENGESPQGR	R	F	0.997	51.3	40.9	33.4	2			586.292	1170.57	1171.57	2	0.006096	5.203	819.377	16331.6	539	549	TRUE
110316EhorseUrineProteomics	Equine	Horse Urine Proteomics	Mudpit_102016EHU3CTio2 (F002270)	Uncharacterized protein OS=Equus caballus GN=UMOD PE=4 SV=1	F7BM54_HORSE	Horse_20161102.fasta	69534.5	1	28	60	376	0.00162	0.415	possibly correct	TRUE	102016EHU3BTio2.2467.2467.2 File:"102016EHU3BTio2.raw", NativeID:"controllerType=0 controllerNumber=1 scan=2467"	VVEnGESPQGR	R	F	0.997	52.2	40.7	20.9	2		n4: Deamidated (+0.98)	586.781	1171.55	1172.55	2	0.0008401	0.7164	1336.77	10926.6	539	549	TRUE
110316EhorseUrineProteomics	Equine	Horse Urine Proteomics	Mudpit_102016EHU3CTio2 (F002270)	Uncharacterized protein OS=Equus caballus GN=UMOD PE=4 SV=1	F7BM54_HORSE	Horse_20161102.fasta	69534.5	1	28	60	376	0.00162	0.415	possibly correct	TRUE	102016EHU2ATio2.3506.3506.2 File:"102016EHU2ATio2.raw", NativeID:"controllerType=0 controllerNumber=1 scan=3506"	VVEnGESPQGR	R	F	0.997	54	40.9	13.8	2		n4: Deamidated (+0.98)	586.78	1171.55	1172.55	2	-0.001724	-1.47	1741.62	9651.39	539	549	TRUE
110316EhorseUrineProteomics	Equine	Horse Urine Proteomics	Mudpit_102016EHU3CTio2 (F002270)	Uncharacterized protein OS=Equus caballus GN=UMOD PE=4 SV=1	F7BM54_HORSE	Horse_20161102.fasta	69534.5	1	28	60	376	0.00162	0.415	possibly correct	TRUE	102016EHU2BTio2.3077.3077.2 File:"102016EHU2BTio2.raw", NativeID:"controllerType=0 controllerNumber=1 scan=3077"	VVEnGESPQGR	R	F	0.997	54.1	40.5	13.2	2		n4: Deamidated (+0.98)	586.782	1171.55	1172.55	2	0.003282	2.799	1602.67	6398.56	539	549	TRUE
110316EhorseUrineProteomics	Equine	Horse Urine Proteomics	Mudpit_102016EHU3CTio2 (F002270)	Uncharacterized protein OS=Equus caballus GN=UMOD PE=4 SV=1	F7BM54_HORSE	Horse_20161102.fasta	69534.5	1	28	60	376	0.00162	0.415	possibly correct	TRUE	102016EHU1ATio2.2252.2252.2 File:"102016EHU1ATio2.raw", NativeID:"controllerType=0 controllerNumber=1 scan=2252"	VVEnGESPQGR	R	F	0.997	54.1	40.5	17.3	2		n4: Deamidated (+0.98)	586.782	1171.55	1172.55	2	0.001816	1.549	1258.85	9552.34	539	549	TRUE
110316EhorseUrineProteomics	Equine	Horse Urine Proteomics	Mudpit_102016EHU3CTio2 (F002270)	Uncharacterized protein OS=Equus caballus GN=UMOD PE=4 SV=1	F7BM54_HORSE	Horse_20161102.fasta	69534.5	1	28	60	376	0.00162	0.415	possibly correct	TRUE	102016EHU3ATio2.3149.3149.2 File:"102016EHU3ATio2.raw", NativeID:"controllerType=0 controllerNumber=1 scan=3149"	VVEnGESPQGR	R	F	0.997	55.3	40.7	16.3	2		n4: Deamidated (+0.98)	586.781	1171.55	1172.55	2	0.0004741	0.4043	1610.95	14496.9	539	549	TRUE
110316EhorseUrineProteomics	Equine	Horse Urine Proteomics	Mudpit_102016EHU3CTio2 (F002270)	Uncharacterized protein OS=Equus caballus GN=UMOD PE=4 SV=1	F7BM54_HORSE	Horse_20161102.fasta	69534.5	1	28	60	376	0.00162	0.415	possibly correct	TRUE	102016EHU1CTio2.2806.2806.2 File:"102016EHU1CTio2.raw", NativeID:"controllerType=0 controllerNumber=1 scan=2806"	VVEnGESPQGR	R	F	0.997	56.8	40.5	6.54	2		n4: Deamidated (+0.98)	586.782	1171.55	1172.55	2	0.00206	1.757	1453.39	23254	539	549	TRUE
110316EhorseUrineProteomics	Equine	Horse Urine Proteomics	Mudpit_102016EHU3CTio2 (F002270)	Uncharacterized protein OS=Equus caballus GN=UMOD PE=4 SV=1	F7BM54_HORSE	Horse_20161102.fasta	69534.5	1	28	60	376	0.00162	0.415	possibly correct	TRUE	102016EHU1DTio2.2686.2686.2 File:"102016EHU1DTio2.raw", NativeID:"controllerType=0 controllerNumber=1 scan=2686"	VVEnGESPQGR	R	F	0.997	57.4	40.5	10	2		n4: Deamidated (+0.98)	586.782	1171.55	1172.55	2	0.003404	2.903	1413.35	7303	539	549	TRUE
110316EhorseUrineProteomics	Equine	Horse Urine Proteomics	Mudpit_102016EHU3CTio2 (F002270)	Uncharacterized protein OS=Equus caballus GN=UMOD PE=4 SV=1	F7BM54_HORSE	Horse_20161102.fasta	69534.5	1	28	60	376	0.00162	0.415	possibly correct	TRUE	102016EHU2ATio2.3249.3249.2 File:"102016EHU2ATio2.raw", NativeID:"controllerType=0 controllerNumber=1 scan=3249"	VVEnGESPQGR	R	F	0.997	58.2	40.7	4.27	2		n4: Deamidated (+0.98)	586.781	1171.55	1172.55	2	-0.0005019	-0.4281	1643.71	17941.3	539	549	TRUE
110316EhorseUrineProteomics	Equine	Horse Urine Proteomics	Mudpit_102016EHU3CTio2 (F002270)	Uncharacterized protein OS=Equus caballus GN=UMOD PE=4 SV=1	F7BM54_HORSE	Horse_20161102.fasta	69534.5	1	28	60	376	0.00162	0.415	possibly correct	TRUE	092216EHU3A.2024.2024.2 File:"092216EHU3A.raw", NativeID:"controllerType=0 controllerNumber=1 scan=2024"	VVENGESpQGR	R	F	0.997	59.6	41	37.8	2		p8: Oxidation (+15.99)	594.285	1186.56	1187.57	2	-0.001515	-1.276	780.072	22124.6	539	549	TRUE
110316EhorseUrineProteomics	Equine	Horse Urine Proteomics	Mudpit_102016EHU3CTio2 (F002270)	Uncharacterized protein OS=Equus caballus GN=UMOD PE=4 SV=1	F7BM54_HORSE	Horse_20161102.fasta	69534.5	1	28	60	376	0.00162	0.415	possibly correct	TRUE	092216EHU1C.2407.2407.2 File:"092216EHU1C.raw", NativeID:"controllerType=0 controllerNumber=1 scan=2407"	VVEnGESPQGR	R	F	0.997	61.5	40.8	9.09	2		n4: Deamidated (+0.98)	586.784	1171.55	1172.55	2	0.007066	6.026	830.128	57964.5	539	549	TRUE
110316EhorseUrineProteomics	Equine	Horse Urine Proteomics	Mudpit_102016EHU3CTio2 (F002270)	Uncharacterized protein OS=Equus caballus GN=UMOD PE=4 SV=1	F7BM54_HORSE	Horse_20161102.fasta	69534.5	1	28	60	376	0.00162	0.415	possibly correct	TRUE	092216EHU3B.2200.2200.2 File:"092216EHU3B.raw", NativeID:"controllerType=0 controllerNumber=1 scan=2200"	VVEnGESPQGR	R	F	0.997	66	40.9	19.2	2		n4: Deamidated (+0.98)	586.786	1171.56	1172.55	2	0.009506	8.107	909.849	80290.7	539	549	TRUE
110316EhorseUrineProteomics	Equine	Horse Urine Proteomics	Mudpit_102016EHU3CTio2 (F002270)	Uncharacterized protein OS=Equus caballus GN=UMOD PE=4 SV=1	F7BM54_HORSE	Horse_20161102.fasta	69534.5	1	28	60	376	0.00162	0.415	possibly correct	TRUE	102016EHU3ATio2.2898.2898.2 File:"102016EHU3ATio2.raw", NativeID:"controllerType=0 controllerNumber=1 scan=2898"	VVEnGESPQGR	R	F	0.997	65.7	40.5	32	2		n4: Deamidated (+0.98)	586.782	1171.55	1172.55	2	0.001938	1.653	1507.05	413904	539	549	TRUE
110316EhorseUrineProteomics	Equine	Horse Urine Proteomics	Mudpit_102016EHU3CTio2 (F002270)	Uncharacterized protein OS=Equus caballus GN=UMOD PE=4 SV=1	F7BM54_HORSE	Horse_20161102.fasta	69534.5	1	28	60	376	0.00162	0.415	possibly correct	TRUE	102016EHU1BTio2.2521.2521.2 File:"102016EHU1BTio2.raw", NativeID:"controllerType=0 controllerNumber=1 scan=2521"	VVEnGESPQGR	R	F	0.997	70.5	40.7	28.5	2		n4: Deamidated (+0.98)	586.781	1171.55	1172.55	2	0.0005961	0.5083	1400.4	22527.8	539	549	TRUE
110316EhorseUrineProteomics	Equine	Horse Urine Proteomics	Mudpit_102016EHU3CTio2 (F002270)	Uncharacterized protein OS=Equus caballus GN=UMOD PE=4 SV=1	F7BM54_HORSE	Horse_20161102.fasta	69534.5	1	28	60	376	0.00162	0.415	possibly correct	TRUE	092216EHU1A.2190.2190.2 File:"092216EHU1A.raw", NativeID:"controllerType=0 controllerNumber=1 scan=2190"	VVEnGESPQGR	R	F	0.997	71.4	40.7	21.6	2		n4: Deamidated (+0.98)	586.781	1171.55	1172.55	2	-0.0005019	-0.4281	865.149	1475160	539	549	TRUE
110316EhorseUrineProteomics	Equine	Horse Urine Proteomics	Mudpit_102016EHU3CTio2 (F002270)	Uncharacterized protein OS=Equus caballus GN=UMOD PE=4 SV=1	F7BM54_HORSE	Horse_20161102.fasta	69534.5	1	28	60	376	0.00162	0.415	possibly correct	TRUE	092216EHU1D.2317.2317.2 File:"092216EHU1D.raw", NativeID:"controllerType=0 controllerNumber=1 scan=2317"	VVEnGESPQGR	R	F	0.997	71.8	40.8	33	2		n4: Deamidated (+0.98)	586.785	1171.55	1172.55	2	0.007676	6.546	850.84	90483.1	539	549	TRUE
110316EhorseUrineProteomics	Equine	Horse Urine Proteomics	Mudpit_102016EHU3CTio2 (F002270)	Uncharacterized protein OS=Equus caballus GN=UMOD PE=4 SV=1	F7BM54_HORSE	Horse_20161102.fasta	69534.5	1	28	60	376	0.00162	0.415	possibly correct	TRUE	102016EHU2CTio2.2866.2866.2 File:"102016EHU2CTio2.raw", NativeID:"controllerType=0 controllerNumber=1 scan=2866"	VVEnGESPQGR	R	F	0.997	72.9	40.8	21.8	2		n4: Deamidated (+0.98)	586.781	1171.55	1172.55	2	0.001328	1.133	1534.23	29543.4	539	549	TRUE
110316EhorseUrineProteomics	Equine	Horse Urine Proteomics	Mudpit_102016EHU3CTio2 (F002270)	Uncharacterized protein OS=Equus caballus GN=UMOD PE=4 SV=1	F7BM54_HORSE	Horse_20161102.fasta	69534.5	1	28	60	376	0.00162	0.415	possibly correct	TRUE	092216EHU3A.2380.2380.2 File:"092216EHU3A.raw", NativeID:"controllerType=0 controllerNumber=1 scan=2380"	VVEnGESPQGR	R	F	0.997	73.7	40.8	15.7	2		n4: Deamidated (+0.98)	586.781	1171.55	1172.55	2	0.00145	1.237	887.695	175208	539	549	TRUE
110316EhorseUrineProteomics	Equine	Horse Urine Proteomics	Mudpit_102016EHU3CTio2 (F002270)	Uncharacterized protein OS=Equus caballus GN=UMOD PE=4 SV=1	F7BM54_HORSE	Horse_20161102.fasta	69534.5	1	28	60	376	0.00162	0.415	possibly correct	TRUE	092216EHU2A.2428.2428.2 File:"092216EHU2A.raw", NativeID:"controllerType=0 controllerNumber=1 scan=2428"	VVEnGESPQGR	R	F	0.997	73.8	40.8	36	2		n4: Deamidated (+0.98)	586.781	1171.55	1172.55	2	0.001328	1.133	896.429	792663	539	549	TRUE
110316EhorseUrineProteomics	Equine	Horse Urine Proteomics	Mudpit_102016EHU3CTio2 (F002270)	Uncharacterized protein OS=Equus caballus GN=UMOD PE=4 SV=1	F7BM54_HORSE	Horse_20161102.fasta	69534.5	1	28	60	376	0.00162	0.415	possibly correct	TRUE	102016EHU2DTio2.2815.2815.2 File:"102016EHU2DTio2.raw", NativeID:"controllerType=0 controllerNumber=1 scan=2815"	VVEnGESPQGR	R	F	0.997	74	40.8	34.9	2		n4: Deamidated (+0.98)	586.781	1171.55	1172.55	2	0.0001081	0.09216	1500.16	50292.3	539	549	TRUE
110316EhorseUrineProteomics	Equine	Horse Urine Proteomics	Mudpit_102016EHU3CTio2 (F002270)	Uncharacterized protein OS=Equus caballus GN=UMOD PE=4 SV=1	F7BM54_HORSE	Horse_20161102.fasta	69534.5	1	28	60	376	0.00162	0.415	possibly correct	TRUE	092216EHU2B.2260.2260.2 File:"092216EHU2B.raw", NativeID:"controllerType=0 controllerNumber=1 scan=2260"	VVEnGESPQGR	R	F	0.997	74.1	40.8	31.7	2		n4: Deamidated (+0.98)	586.783	1171.55	1172.55	2	0.00438	3.735	847.073	692668	539	549	TRUE
110316EhorseUrineProteomics	Equine	Horse Urine Proteomics	Mudpit_102016EHU3CTio2 (F002270)	Uncharacterized protein OS=Equus caballus GN=UMOD PE=4 SV=1	F7BM54_HORSE	Horse_20161102.fasta	69534.5	1	28	60	376	0.00162	0.415	possibly correct	TRUE	092216EHU2C.2422.2422.2 File:"092216EHU2C.raw", NativeID:"controllerType=0 controllerNumber=1 scan=2422"	VVEnGESPQGR	R	F	0.997	73.9	40.6	30.8	2		n4: Deamidated (+0.98)	586.784	1171.55	1172.55	2	0.0067	5.714	878.227	60032.8	539	549	TRUE
110316EhorseUrineProteomics	Equine	Horse Urine Proteomics	Mudpit_102016EHU3CTio2 (F002270)	Uncharacterized protein OS=Equus caballus GN=UMOD PE=4 SV=1	F7BM54_HORSE	Horse_20161102.fasta	69534.5	1	28	60	376	0.00162	0.415	possibly correct	TRUE	102016EHU1BTio2.2734.2734.2 File:"102016EHU1BTio2.raw", NativeID:"controllerType=0 controllerNumber=1 scan=2734"	VVEnGESPQGR	R	F	0.997	73.9	40.5	29.6	2		n4: Deamidated (+0.98)	586.782	1171.55	1172.55	2	0.002548	2.173	1501.47	29924.4	539	549	TRUE
110316EhorseUrineProteomics	Equine	Horse Urine Proteomics	Mudpit_102016EHU3CTio2 (F002270)	Uncharacterized protein OS=Equus caballus GN=UMOD PE=4 SV=1	F7BM54_HORSE	Horse_20161102.fasta	69534.5	1	28	60	376	0.00162	0.415	possibly correct	TRUE	092216EHU3A.2169.2169.2 File:"092216EHU3A.raw", NativeID:"controllerType=0 controllerNumber=1 scan=2169"	VVENGESPQGR	R	F	0.997	74.1	40.6	58.2	2			586.289	1170.56	1171.57	2	0.001214	1.036	825.337	32899.1	539	549	TRUE
110316EhorseUrineProteomics	Equine	Horse Urine Proteomics	Mudpit_102016EHU3CTio2 (F002270)	Uncharacterized protein OS=Equus caballus GN=UMOD PE=4 SV=1	F7BM54_HORSE	Horse_20161102.fasta	69534.5	1	28	60	376	0.00162	0.415	possibly correct	TRUE	102016EHU3CTio2.2616.2616.2 File:"102016EHU3CTio2.raw", NativeID:"controllerType=0 controllerNumber=1 scan=2616"	VVEnGESPQGR	R	F	0.997	75.9	40.8	29.9	2		n4: Deamidated (+0.98)	586.781	1171.55	1172.55	2	0.001328	1.133	1405.65	24963.9	539	549	TRUE
110316EhorseUrineProteomics	Equine	Horse Urine Proteomics	Mudpit_102016EHU3CTio2 (F002270)	Uncharacterized protein OS=Equus caballus GN=UMOD PE=4 SV=1	F7BM54_HORSE	Horse_20161102.fasta	69534.5	1	28	60	376	0.00162	0.415	possibly correct	TRUE	102016EHU2ATio2.2997.2997.2 File:"102016EHU2ATio2.raw", NativeID:"controllerType=0 controllerNumber=1 scan=2997"	VVEnGESPQGR	R	F	0.997	75.9	40.5	35.7	2		n4: Deamidated (+0.98)	586.782	1171.55	1172.55	2	0.003038	2.591	1543.29	748817	539	549	TRUE
110316EhorseUrineProteomics	Equine	Horse Urine Proteomics	Mudpit_102016EHU3CTio2 (F002270)	Uncharacterized protein OS=Equus caballus GN=UMOD PE=4 SV=1	F7BM54_HORSE	Horse_20161102.fasta	69534.5	1	28	60	376	0.00162	0.415	possibly correct	TRUE	102016EHU3DTio2.2777.2777.2 File:"102016EHU3DTio2.raw", NativeID:"controllerType=0 controllerNumber=1 scan=2777"	VVEnGESPQGR	R	F	0.997	76.2	40.8	25	2		n4: Deamidated (+0.98)	586.78	1171.55	1172.55	2	-0.0008699	-0.7419	1480.02	41942.5	539	549	TRUE
110316EhorseUrineProteomics	Equine	Horse Urine Proteomics	Mudpit_102016EHU3CTio2 (F002270)	Uncharacterized protein OS=Equus caballus GN=UMOD PE=4 SV=1	F7BM54_HORSE	Horse_20161102.fasta	69534.5	1	28	60	376	0.00162	0.415	possibly correct	TRUE	102016EHU1ATio2.2475.2475.2 File:"102016EHU1ATio2.raw", NativeID:"controllerType=0 controllerNumber=1 scan=2475"	VVEnGESPQGR	R	F	0.997	76.2	40.8	33.4	2		n4: Deamidated (+0.98)	586.781	1171.55	1172.55	2	0.00145	1.237	1359.21	67954.5	539	549	TRUE
110316EhorseUrineProteomics	Equine	Horse Urine Proteomics	Mudpit_102016EHU3CTio2 (F002270)	Uncharacterized protein OS=Equus caballus GN=UMOD PE=4 SV=1	F7BM54_HORSE	Horse_20161102.fasta	69534.5	1	28	60	376	0.00162	0.415	possibly correct	TRUE	102016EHU1ATio2.2965.2965.2 File:"102016EHU1ATio2.raw", NativeID:"controllerType=0 controllerNumber=1 scan=2965"	VVEnGESPQGR	R	F	0.997	76.1	40.5	36.5	2		n4: Deamidated (+0.98)	586.782	1171.55	1172.55	2	0.002548	2.173	1560.36	54376.5	539	549	TRUE
110316EhorseUrineProteomics	Equine	Horse Urine Proteomics	Mudpit_102016EHU3CTio2 (F002270)	Uncharacterized protein OS=Equus caballus GN=UMOD PE=4 SV=1	F7BM54_HORSE	Horse_20161102.fasta	69534.5	1	28	60	376	0.00162	0.415	possibly correct	TRUE	102016EHU2BTio2.2850.2850.2 File:"102016EHU2BTio2.raw", NativeID:"controllerType=0 controllerNumber=1 scan=2850"	VVEnGESPQGR	R	F	0.997	76.1	40.5	36.4	2		n4: Deamidated (+0.98)	586.782	1171.55	1172.55	2	0.002548	2.173	1502.19	149459	539	549	TRUE
110316EhorseUrineProteomics	Equine	Horse Urine Proteomics	Mudpit_102016EHU3CTio2 (F002270)	Uncharacterized protein OS=Equus caballus GN=UMOD PE=4 SV=1	F7BM54_HORSE	Horse_20161102.fasta	69534.5	1	28	60	376	0.00162	0.415	possibly correct	TRUE	092216EHU1B.2121.2121.2 File:"092216EHU1B.raw", NativeID:"controllerType=0 controllerNumber=1 scan=2121"	VVENGESPQGR	R	F	0.997	78.2	41.1	59.6	2			586.293	1170.57	1171.57	2	0.00866	7.392	823.281	1082040	539	549	TRUE
110316EhorseUrineProteomics	Equine	Horse Urine Proteomics	Mudpit_102016EHU3CTio2 (F002270)	Uncharacterized protein OS=Equus caballus GN=UMOD PE=4 SV=1	F7BM54_HORSE	Horse_20161102.fasta	69534.5	1	28	60	376	0.00162	0.415	possibly correct	TRUE	092216EHU2D.2335.2335.2 File:"092216EHU2D.raw", NativeID:"controllerType=0 controllerNumber=1 scan=2335"	VVEnGESPQGR	R	F	0.997	78.1	40.9	40.6	2		n4: Deamidated (+0.98)	586.785	1171.56	1172.55	2	0.008164	6.963	899.794	42028.1	539	549	TRUE
110316EhorseUrineProteomics	Equine	Horse Urine Proteomics	Mudpit_102016EHU3CTio2 (F002270)	Uncharacterized protein OS=Equus caballus GN=UMOD PE=4 SV=1	F7BM54_HORSE	Horse_20161102.fasta	69534.5	1	28	60	376	0.00162	0.415	possibly correct	TRUE	092216EHU3C.2317.2317.2 File:"092216EHU3C.raw", NativeID:"controllerType=0 controllerNumber=1 scan=2317"	VVENGESPQGR	R	F	0.997	78.3	41	59.5	2			586.291	1170.57	1171.57	2	0.004876	4.162	839.781	290733	539	549	TRUE
110316EhorseUrineProteomics	Equine	Horse Urine Proteomics	Mudpit_102016EHU3CTio2 (F002270)	Uncharacterized protein OS=Equus caballus GN=UMOD PE=4 SV=1	F7BM54_HORSE	Horse_20161102.fasta	69534.5	1	28	60	376	0.00162	0.415	possibly correct	TRUE	102016EHU3CTio2.2843.2843.2 File:"102016EHU3CTio2.raw", NativeID:"controllerType=0 controllerNumber=1 scan=2843"	VVEnGESPQGR	R	F	0.997	78.3	40.7	29.1	2		n4: Deamidated (+0.98)	586.781	1171.55	1172.55	2	0.0008401	0.7164	1506.33	18525.3	539	549	TRUE
110316EhorseUrineProteomics	Equine	Horse Urine Proteomics	Mudpit_102016EHU3CTio2 (F002270)	Uncharacterized protein OS=Equus caballus GN=UMOD PE=4 SV=1	F7BM54_HORSE	Horse_20161102.fasta	69534.5	1	28	60	376	0.00162	0.415	possibly correct	TRUE	092216EHU2A.2235.2235.2 File:"092216EHU2A.raw", NativeID:"controllerType=0 controllerNumber=1 scan=2235"	VVENGESPQGR	R	F	0.997	78.3	40.6	59.5	2			586.289	1170.56	1171.57	2	0.0003581	0.3056	841.532	3759410	539	549	TRUE
110316EhorseUrineProteomics	Equine	Horse Urine Proteomics	Mudpit_102016EHU3CTio2 (F002270)	Uncharacterized protein OS=Equus caballus GN=UMOD PE=4 SV=1	F7BM54_HORSE	Horse_20161102.fasta	69534.5	1	28	60	376	0.00162	0.415	possibly correct	TRUE	102016EHU3BTio2.2926.2926.2 File:"102016EHU3BTio2.raw", NativeID:"controllerType=0 controllerNumber=1 scan=2926"	VVEnGESPQGR	R	F	0.997	78.6	40.8	40.8	2		n4: Deamidated (+0.98)	586.781	1171.55	1172.55	2	0.001206	1.029	1538.27	71353.9	539	549	TRUE
110316EhorseUrineProteomics	Equine	Horse Urine Proteomics	Mudpit_102016EHU3CTio2 (F002270)	Uncharacterized protein OS=Equus caballus GN=UMOD PE=4 SV=1	F7BM54_HORSE	Horse_20161102.fasta	69534.5	1	28	60	376	0.00162	0.415	possibly correct	TRUE	102016EHU3ATio2.2652.2652.2 File:"102016EHU3ATio2.raw", NativeID:"controllerType=0 controllerNumber=1 scan=2652"	VVEnGESPQGR	R	F	0.997	78.4	40.5	35	2		n4: Deamidated (+0.98)	586.782	1171.55	1172.55	2	0.002916	2.487	1406.44	594521	539	549	TRUE
110316EhorseUrineProteomics	Equine	Horse Urine Proteomics	Mudpit_102016EHU3CTio2 (F002270)	Uncharacterized protein OS=Equus caballus GN=UMOD PE=4 SV=1	F7BM54_HORSE	Horse_20161102.fasta	69534.5	1	28	60	376	0.00162	0.415	possibly correct	TRUE	102016EHU1ATio2.2715.2715.2 File:"102016EHU1ATio2.raw", NativeID:"controllerType=0 controllerNumber=1 scan=2715"	VVEnGESPQGR	R	F	0.997	83.1	40.8	19.8	2		n4: Deamidated (+0.98)	586.785	1171.55	1172.55	2	0.007554	6.442	1459.91	839504	539	549	TRUE
110316EhorseUrineProteomics	Equine	Horse Urine Proteomics	Mudpit_102016EHU3CTio2 (F002270)	Uncharacterized protein OS=Equus caballus GN=UMOD PE=4 SV=1	F7BM54_HORSE	Horse_20161102.fasta	69534.5	1	28	60	376	0.00162	0.415	possibly correct	TRUE	102016EHU3BTio2.2695.2695.2 File:"102016EHU3BTio2.raw", NativeID:"controllerType=0 controllerNumber=1 scan=2695"	VVEnGESPQGR	R	F	0.997	86.6	40.6	26.4	2		n4: Deamidated (+0.98)	586.784	1171.55	1172.55	2	0.005722	4.88	1437.64	267852	539	549	TRUE
110316EhorseUrineProteomics	Equine	Horse Urine Proteomics	Mudpit_102016EHU3CTio2 (F002270)	Uncharacterized protein OS=Equus caballus GN=UMOD PE=4 SV=1	F7BM54_HORSE	Horse_20161102.fasta	69534.5	1	28	60	376	0.00162	0.415	possibly correct	TRUE	092216EHU3A.8170.8170.2 File:"092216EHU3A.raw", NativeID:"controllerType=0 controllerNumber=1 scan=8170"	VYmYLLDSQcSGFAEr	K	G	0.932	28.2	46.6	8.13	2	c10: Carbamidomethyl (+57.02)	m3: Oxidation (+15.99), r16: Methyl (+14.02)	984.953	1967.89	1968.88	2	0.01639	8.322	2526.83	3984.26	359	374	TRUE
110316EhorseUrineProteomics	Equine	Horse Urine Proteomics	Mudpit_102016EHU3CTio2 (F002270)	Uncharacterized protein OS=Equus caballus GN=UMOD PE=4 SV=1	F7BM54_HORSE	Horse_20161102.fasta	69534.5	1	28	60	376	0.00162	0.415	possibly correct	TRUE	102016EHU2ATio2.8081.8081.2 File:"102016EHU2ATio2.raw", NativeID:"controllerType=0 controllerNumber=1 scan=8081"	VYmYLLDSQcSGFAER	K	G	0.997	39.6	45.7	24.6	2	c10: Carbamidomethyl (+57.02)	m3: Oxidation (+15.99)	977.929	1953.84	1954.87	2	-0.01728	-8.84	2949.96	1877.54	359	374	TRUE
110316EhorseUrineProteomics	Equine	Horse Urine Proteomics	Mudpit_102016EHU3CTio2 (F002270)	Uncharacterized protein OS=Equus caballus GN=UMOD PE=4 SV=1	F7BM54_HORSE	Horse_20161102.fasta	69534.5	1	28	60	376	0.00162	0.415	possibly correct	TRUE	102016EHU2CTio2.6744.6744.2 File:"102016EHU2CTio2.raw", NativeID:"controllerType=0 controllerNumber=1 scan=6744"	VYmYLLDSQcSGFAER	K	G	0.997	41.3	46	16	2	c10: Carbamidomethyl (+57.02)	m3: Oxidation (+15.99)	977.937	1953.86	1954.87	2	-6.825e-05	-0.03491	2965	1130.8	359	374	TRUE
110316EhorseUrineProteomics	Equine	Horse Urine Proteomics	Mudpit_102016EHU3CTio2 (F002270)	Uncharacterized protein OS=Equus caballus GN=UMOD PE=4 SV=1	F7BM54_HORSE	Horse_20161102.fasta	69534.5	1	28	60	376	0.00162	0.415	possibly correct	TRUE	102016EHU1BTio2.7254.7254.2 File:"102016EHU1BTio2.raw", NativeID:"controllerType=0 controllerNumber=1 scan=7254"	VYmYLLDSQcSGFAER	K	G	0.997	46.8	46	22.7	2	c10: Carbamidomethyl (+57.02)	m3: Oxidation (+15.99)	977.937	1953.86	1954.87	2	-0.00141	-0.7214	3016.91	1774.7	359	374	TRUE
110316EhorseUrineProteomics	Equine	Horse Urine Proteomics	Mudpit_102016EHU3CTio2 (F002270)	Uncharacterized protein OS=Equus caballus GN=UMOD PE=4 SV=1	F7BM54_HORSE	Horse_20161102.fasta	69534.5	1	28	60	376	0.00162	0.415	possibly correct	TRUE	092216EHU2A.8142.8142.3 File:"092216EHU2A.raw", NativeID:"controllerType=0 controllerNumber=1 scan=8142"	VYmYLLDSQcSGFAER	K	G	0.997	59.7	45.8	40.9	2	c10: Carbamidomethyl (+57.02)	m3: Oxidation (+15.99)	652.29	1953.85	1954.87	3	-0.01204	-6.161	2521.11	21633.7	359	374	TRUE
110316EhorseUrineProteomics	Equine	Horse Urine Proteomics	Mudpit_102016EHU3CTio2 (F002270)	Uncharacterized protein OS=Equus caballus GN=UMOD PE=4 SV=1	F7BM54_HORSE	Horse_20161102.fasta	69534.5	1	28	60	376	0.00162	0.415	possibly correct	TRUE	092216EHU3A.8043.8043.3 File:"092216EHU3A.raw", NativeID:"controllerType=0 controllerNumber=1 scan=8043"	VYmYLLDSQcSGFAER	K	G	0.997	68.6	46.4	50.3	2	c10: Carbamidomethyl (+57.02)	m3: Oxidation (+15.99)	652.3	1953.88	1954.87	3	0.01762	9.013	2496.9	46113.6	359	374	TRUE
110316EhorseUrineProteomics	Equine	Horse Urine Proteomics	Mudpit_102016EHU3CTio2 (F002270)	Uncharacterized protein OS=Equus caballus GN=UMOD PE=4 SV=1	F7BM54_HORSE	Horse_20161102.fasta	69534.5	1	28	60	376	0.00162	0.415	possibly correct	TRUE	102016EHU2BTio2.7526.7526.2 File:"102016EHU2BTio2.raw", NativeID:"controllerType=0 controllerNumber=1 scan=7526"	VYmYLLDSQcSGFAER	K	G	0.997	70.8	46.1	50.8	2	c10: Carbamidomethyl (+57.02)	m3: Oxidation (+15.99)	977.94	1953.87	1954.87	2	0.005058	2.587	2953.52	2027.49	359	374	TRUE
110316EhorseUrineProteomics	Equine	Horse Urine Proteomics	Mudpit_102016EHU3CTio2 (F002270)	Uncharacterized protein OS=Equus caballus GN=UMOD PE=4 SV=1	F7BM54_HORSE	Horse_20161102.fasta	69534.5	1	28	60	376	0.00162	0.415	possibly correct	TRUE	092216EHU3C.8239.8239.2 File:"092216EHU3C.raw", NativeID:"controllerType=0 controllerNumber=1 scan=8239"	VYmYLLDSQcSGFAER	K	G	0.997	71.6	46.4	19.8	2	c10: Carbamidomethyl (+57.02)	m3: Oxidation (+15.99)	978.446	1954.88	1954.87	2	1.018	7.744	2523.92	2500.23	359	374	TRUE
110316EhorseUrineProteomics	Equine	Horse Urine Proteomics	Mudpit_102016EHU3CTio2 (F002270)	Uncharacterized protein OS=Equus caballus GN=UMOD PE=4 SV=1	F7BM54_HORSE	Horse_20161102.fasta	69534.5	1	28	60	376	0.00162	0.415	possibly correct	TRUE	102016EHU1ATio2.8037.8037.2 File:"102016EHU1ATio2.raw", NativeID:"controllerType=0 controllerNumber=1 scan=8037"	VYmYLLDSQcSGFAER	K	G	0.997	75	46	56.4	2	c10: Carbamidomethyl (+57.02)	m3: Oxidation (+15.99)	977.937	1953.86	1954.87	2	-0.001656	-0.8472	2981.51	4289.08	359	374	TRUE
110316EhorseUrineProteomics	Equine	Horse Urine Proteomics	Mudpit_102016EHU3CTio2 (F002270)	Uncharacterized protein OS=Equus caballus GN=UMOD PE=4 SV=1	F7BM54_HORSE	Horse_20161102.fasta	69534.5	1	28	60	376	0.00162	0.415	possibly correct	TRUE	102016EHU3ATio2.7888.7888.2 File:"102016EHU3ATio2.raw", NativeID:"controllerType=0 controllerNumber=1 scan=7888"	VYmYLLDSQcSGFAER	K	G	0.997	81.6	46.1	59.4	2	c10: Carbamidomethyl (+57.02)	m3: Oxidation (+15.99)	977.939	1953.86	1954.87	2	0.00274	1.401	2936.24	5593.53	359	374	TRUE
110316EhorseUrineProteomics	Equine	Horse Urine Proteomics	Mudpit_102016EHU3CTio2 (F002270)	Uncharacterized protein OS=Equus caballus GN=UMOD PE=4 SV=1	F7BM54_HORSE	Horse_20161102.fasta	69534.5	1	28	60	376	0.00162	0.415	possibly correct	TRUE	092216EHU1B.7937.7937.2 File:"092216EHU1B.raw", NativeID:"controllerType=0 controllerNumber=1 scan=7937"	VYmYLLDSQcSGFAER	K	G	0.997	84.5	46.3	62.7	2	c10: Carbamidomethyl (+57.02)	m3: Oxidation (+15.99)	977.945	1953.88	1954.87	2	0.01495	7.645	2509.43	5857.68	359	374	TRUE
110316EhorseUrineProteomics	Equine	Horse Urine Proteomics	Mudpit_102016EHU3CTio2 (F002270)	Uncharacterized protein OS=Equus caballus GN=UMOD PE=4 SV=1	F7BM54_HORSE	Horse_20161102.fasta	69534.5	1	28	60	376	0.00162	0.415	possibly correct	TRUE	092216EHU1A.8260.8260.2 File:"092216EHU1A.raw", NativeID:"controllerType=0 controllerNumber=1 scan=8260"	VYmYLLDSQcSGFAER	K	G	0.997	95.2	46	74.1	2	c10: Carbamidomethyl (+57.02)	m3: Oxidation (+15.99)	977.937	1953.86	1954.87	2	-6.825e-05	-0.03491	2528.18	7119.56	359	374	TRUE
110316EhorseUrineProteomics	Equine	Horse Urine Proteomics	Mudpit_102016EHU3CTio2 (F002270)	Uncharacterized protein OS=Equus caballus GN=UMOD PE=4 SV=1	F7BM54_HORSE	Horse_20161102.fasta	69534.5	1	28	60	376	0.00162	0.415	possibly correct	TRUE	092216EHU3B.7715.7715.2 File:"092216EHU3B.raw", NativeID:"controllerType=0 controllerNumber=1 scan=7715"	VYmYLLDSQcSGFAER	K	G	0.997	98.1	46.4	77.2	2	c10: Carbamidomethyl (+57.02)	m3: Oxidation (+15.99)	977.946	1953.88	1954.87	2	0.01727	8.832	2526.71	8989.08	359	374	TRUE
110316EhorseUrineProteomics	Equine	Horse Urine Proteomics	Mudpit_102016EHU3CTio2 (F002270)	Uncharacterized protein OS=Equus caballus GN=UMOD PE=4 SV=1	F7BM54_HORSE	Horse_20161102.fasta	69534.5	1	28	60	376	0.00162	0.415	possibly correct	TRUE	092216EHU2A.8115.8115.2 File:"092216EHU2A.raw", NativeID:"controllerType=0 controllerNumber=1 scan=8115"	VYmYLLDSQcSGFAER	K	G	0.997	99.9	45.9	79.8	2	c10: Carbamidomethyl (+57.02)	m3: Oxidation (+15.99)	977.933	1953.85	1954.87	2	-0.008124	-4.156	2515.38	83669	359	374	TRUE
110316EhorseUrineProteomics	Equine	Horse Urine Proteomics	Mudpit_102016EHU3CTio2 (F002270)	Uncharacterized protein OS=Equus caballus GN=UMOD PE=4 SV=1	F7BM54_HORSE	Horse_20161102.fasta	69534.5	1	28	60	376	0.00162	0.415	possibly correct	TRUE	092216EHU3A.8095.8095.2 File:"092216EHU3A.raw", NativeID:"controllerType=0 controllerNumber=1 scan=8095"	VYmYLLDSQcSGFAER	K	G	0.997	102	46.3	80.7	2	c10: Carbamidomethyl (+57.02)	m3: Oxidation (+15.99)	977.944	1953.87	1954.87	2	0.01336	6.834	2509.95	68735.5	359	374	TRUE
110316EhorseUrineProteomics	Equine	Horse Urine Proteomics	Mudpit_102016EHU3CTio2 (F002270)	Uncharacterized protein OS=Equus caballus GN=UMOD PE=4 SV=1	F7BM54_HORSE	Horse_20161102.fasta	69534.5	1	28	60	376	0.00162	0.415	possibly correct	TRUE	092216EHU2B.8015.8015.2 File:"092216EHU2B.raw", NativeID:"controllerType=0 controllerNumber=1 scan=8015"	VYmYLLDSQcSGFAER	K	G	0.997	102	46.3	80.2	2	c10: Carbamidomethyl (+57.02)	m3: Oxidation (+15.99)	977.943	1953.87	1954.87	2	0.01092	5.585	2513.52	44433.8	359	374	TRUE
110316EhorseUrineProteomics	Equine	Horse Urine Proteomics	Mudpit_102016EHU3CTio2 (F002270)	Uncharacterized protein OS=Equus caballus GN=UMOD PE=4 SV=1	F7BM54_HORSE	Horse_20161102.fasta	69534.5	1	28	60	376	0.00162	0.415	possibly correct	TRUE	102016EHU2BTio2.6394.6394.2 File:"102016EHU2BTio2.raw", NativeID:"controllerType=0 controllerNumber=1 scan=6394"	YFIIQDNcPR	K	T	0.612	26.4	42.7	6.48	2	c8: Carbamidomethyl (+57.02)		663.319	1324.62	1325.63	2	-2.524e-05	-0.01904	2651.71	2876.27	522	531	TRUE
110316EhorseUrineProteomics	Equine	Horse Urine Proteomics	Mudpit_102016EHU3CTio2 (F002270)	Uncharacterized protein OS=Equus caballus GN=UMOD PE=4 SV=1	F7BM54_HORSE	Horse_20161102.fasta	69534.5	1	28	60	376	0.00162	0.415	possibly correct	TRUE	102016EHU2CTio2.5957.5957.2 File:"102016EHU2CTio2.raw", NativeID:"controllerType=0 controllerNumber=1 scan=5957"	YFIIQDNcPR	K	T	0.968	25.4	42.5	12.9	2	c8: Carbamidomethyl (+57.02)		663.32	1324.63	1325.63	2	0.002905	2.191	2700.27	3495.06	522	531	TRUE
110316EhorseUrineProteomics	Equine	Horse Urine Proteomics	Mudpit_102016EHU3CTio2 (F002270)	Uncharacterized protein OS=Equus caballus GN=UMOD PE=4 SV=1	F7BM54_HORSE	Horse_20161102.fasta	69534.5	1	28	60	376	0.00162	0.415	possibly correct	TRUE	092216EHU2A.6705.6705.2 File:"092216EHU2A.raw", NativeID:"controllerType=0 controllerNumber=1 scan=6705"	YFIIQDNcPr	K	T	0.997	34.7	42.8	11	2	c8: Carbamidomethyl (+57.02)	r10: Methyl (+14.02)	670.325	1338.64	1339.65	2	-0.003591	-2.681	2187.9	18100.5	522	531	TRUE
110316EhorseUrineProteomics	Equine	Horse Urine Proteomics	Mudpit_102016EHU3CTio2 (F002270)	Uncharacterized protein OS=Equus caballus GN=UMOD PE=4 SV=1	F7BM54_HORSE	Horse_20161102.fasta	69534.5	1	28	60	376	0.00162	0.415	possibly correct	TRUE	092216EHU3A.6680.6680.2 File:"092216EHU3A.raw", NativeID:"controllerType=0 controllerNumber=1 scan=6680"	YFIIQDNcPr	K	T	0.997	37.9	42.9	13.1	2	c8: Carbamidomethyl (+57.02)	r10: Methyl (+14.02)	670.333	1338.65	1339.65	2	0.01191	8.893	2178.93	28036.3	522	531	TRUE
110316EhorseUrineProteomics	Equine	Horse Urine Proteomics	Mudpit_102016EHU3CTio2 (F002270)	Uncharacterized protein OS=Equus caballus GN=UMOD PE=4 SV=1	F7BM54_HORSE	Horse_20161102.fasta	69534.5	1	28	60	376	0.00162	0.415	possibly correct	TRUE	092216EHU1A.6720.6720.2 File:"092216EHU1A.raw", NativeID:"controllerType=0 controllerNumber=1 scan=6720"	YFIIQDNcPr	K	T	0.997	38	42.8	12.5	2	c8: Carbamidomethyl (+57.02)	r10: Methyl (+14.02)	670.326	1338.64	1339.65	2	-0.001637	-1.222	2174.18	39537.7	522	531	TRUE
110316EhorseUrineProteomics	Equine	Horse Urine Proteomics	Mudpit_102016EHU3CTio2 (F002270)	Uncharacterized protein OS=Equus caballus GN=UMOD PE=4 SV=1	F7BM54_HORSE	Horse_20161102.fasta	69534.5	1	28	60	376	0.00162	0.415	possibly correct	TRUE	102016EHU3ATio2.6838.6838.2 File:"102016EHU3ATio2.raw", NativeID:"controllerType=0 controllerNumber=1 scan=6838"	YFIIQDNcPR	K	T	0.997	38	42.5	19.8	2	c8: Carbamidomethyl (+57.02)		663.318	1324.62	1325.63	2	-0.001735	-1.309	2658.97	3975.38	522	531	TRUE
110316EhorseUrineProteomics	Equine	Horse Urine Proteomics	Mudpit_102016EHU3CTio2 (F002270)	Uncharacterized protein OS=Equus caballus GN=UMOD PE=4 SV=1	F7BM54_HORSE	Horse_20161102.fasta	69534.5	1	28	60	376	0.00162	0.415	possibly correct	TRUE	092216EHU3A.6508.6508.2 File:"092216EHU3A.raw", NativeID:"controllerType=0 controllerNumber=1 scan=6508"	YFIIQDNcPR	K	T	0.997	39.3	42.7	16.9	2	c8: Carbamidomethyl (+57.02)		663.324	1324.63	1325.63	2	0.01035	7.808	2137.26	68974.5	522	531	TRUE
110316EhorseUrineProteomics	Equine	Horse Urine Proteomics	Mudpit_102016EHU3CTio2 (F002270)	Uncharacterized protein OS=Equus caballus GN=UMOD PE=4 SV=1	F7BM54_HORSE	Horse_20161102.fasta	69534.5	1	28	60	376	0.00162	0.415	possibly correct	TRUE	092216EHU3D.6623.6623.2 File:"092216EHU3D.raw", NativeID:"controllerType=0 controllerNumber=1 scan=6623"	YFIIQDNcPR	K	T	0.997	42	42.5	26.1	2	c8: Carbamidomethyl (+57.02)		663.321	1324.63	1325.63	2	0.003271	2.467	2165.39	14324.3	522	531	TRUE
110316EhorseUrineProteomics	Equine	Horse Urine Proteomics	Mudpit_102016EHU3CTio2 (F002270)	Uncharacterized protein OS=Equus caballus GN=UMOD PE=4 SV=1	F7BM54_HORSE	Horse_20161102.fasta	69534.5	1	28	60	376	0.00162	0.415	possibly correct	TRUE	092216EHU2B.6498.6498.2 File:"092216EHU2B.raw", NativeID:"controllerType=0 controllerNumber=1 scan=6498"	YFIIQDNcPR	K	T	0.997	44.6	42.7	21.5	2	c8: Carbamidomethyl (+57.02)		663.323	1324.63	1325.63	2	0.007421	5.598	2164.09	141724	522	531	TRUE
110316EhorseUrineProteomics	Equine	Horse Urine Proteomics	Mudpit_102016EHU3CTio2 (F002270)	Uncharacterized protein OS=Equus caballus GN=UMOD PE=4 SV=1	F7BM54_HORSE	Horse_20161102.fasta	69534.5	1	28	60	376	0.00162	0.415	possibly correct	TRUE	092216EHU2A.6608.6608.2 File:"092216EHU2A.raw", NativeID:"controllerType=0 controllerNumber=1 scan=6608"	YFIIQDNcPR	K	T	0.997	44.6	42.5	32	2	c8: Carbamidomethyl (+57.02)		663.317	1324.62	1325.63	2	-0.004787	-3.611	2164.8	257005	522	531	TRUE
110316EhorseUrineProteomics	Equine	Horse Urine Proteomics	Mudpit_102016EHU3CTio2 (F002270)	Uncharacterized protein OS=Equus caballus GN=UMOD PE=4 SV=1	F7BM54_HORSE	Horse_20161102.fasta	69534.5	1	28	60	376	0.00162	0.415	possibly correct	TRUE	102016EHU2BTio2.6580.6580.2 File:"102016EHU2BTio2.raw", NativeID:"controllerType=0 controllerNumber=1 scan=6580"	YFIIQDNcPR	K	T	0.997	46	42.7	33.9	2	c8: Carbamidomethyl (+57.02)		663.32	1324.62	1325.63	2	0.0009508	0.7172	2703.3	4628.83	522	531	TRUE
110316EhorseUrineProteomics	Equine	Horse Urine Proteomics	Mudpit_102016EHU3CTio2 (F002270)	Uncharacterized protein OS=Equus caballus GN=UMOD PE=4 SV=1	F7BM54_HORSE	Horse_20161102.fasta	69534.5	1	28	60	376	0.00162	0.415	possibly correct	TRUE	092216EHU2C.6583.6583.2 File:"092216EHU2C.raw", NativeID:"controllerType=0 controllerNumber=1 scan=6583"	YFIIQDNcPR	K	T	0.997	46.5	42.6	27	2	c8: Carbamidomethyl (+57.02)		663.323	1324.63	1325.63	2	0.008641	6.518	2158.16	15375.1	522	531	TRUE
110316EhorseUrineProteomics	Equine	Horse Urine Proteomics	Mudpit_102016EHU3CTio2 (F002270)	Uncharacterized protein OS=Equus caballus GN=UMOD PE=4 SV=1	F7BM54_HORSE	Horse_20161102.fasta	69534.5	1	28	60	376	0.00162	0.415	possibly correct	TRUE	092216EHU1C.6693.6693.2 File:"092216EHU1C.raw", NativeID:"controllerType=0 controllerNumber=1 scan=6693"	YFIIQDNcPR	K	T	0.997	46.7	42.7	21.5	2	c8: Carbamidomethyl (+57.02)		663.322	1324.63	1325.63	2	0.006689	5.046	2142.45	14938.7	522	531	TRUE
110316EhorseUrineProteomics	Equine	Horse Urine Proteomics	Mudpit_102016EHU3CTio2 (F002270)	Uncharacterized protein OS=Equus caballus GN=UMOD PE=4 SV=1	F7BM54_HORSE	Horse_20161102.fasta	69534.5	1	28	60	376	0.00162	0.415	possibly correct	TRUE	092216EHU1A.6631.6631.2 File:"092216EHU1A.raw", NativeID:"controllerType=0 controllerNumber=1 scan=6631"	YFIIQDNcPR	K	T	0.997	46.8	42.5	32.1	2	c8: Carbamidomethyl (+57.02)		663.318	1324.62	1325.63	2	-0.002223	-1.677	2153.15	254621	522	531	TRUE
110316EhorseUrineProteomics	Equine	Horse Urine Proteomics	Mudpit_102016EHU3CTio2 (F002270)	Uncharacterized protein OS=Equus caballus GN=UMOD PE=4 SV=1	F7BM54_HORSE	Horse_20161102.fasta	69534.5	1	28	60	376	0.00162	0.415	possibly correct	TRUE	102016EHU2BTio2.6630.6630.3 File:"102016EHU2BTio2.raw", NativeID:"controllerType=0 controllerNumber=1 scan=6630"	YFIIQDNcPRTEDSTIR	K	V	0.491	26	47.3	3.57	2	c8: Carbamidomethyl (+57.02)		710.008	2127	2128.01	3	-0.002294	-1.078	2716.38	4578.15	522	538	TRUE
110316EhorseUrineProteomics	Equine	Horse Urine Proteomics	Mudpit_102016EHU3CTio2 (F002270)	Uncharacterized protein OS=Equus caballus GN=HSPG2 PE=4 SV=1	F7C0I7_HORSE	Horse_20161102.fasta	466146	1	9	11	12	5.16e-05	0.0307	possibly correct	TRUE	102016EHU3BTio2.7882.7882.3 File:"102016EHU3BTio2.raw", NativeID:"controllerType=0 controllerNumber=1 scan=7882"	ATFSSmPqAASISAVSLEVAqPGPSEGPR	R	A	0.997	31.9	49.6	1.35	2		m6: Oxidation (+15.99), q8: Deamidated (+0.98), q21: Deamidated (+0.98)	964.146	2889.42	2890.38	3	0.04475	15.48	2986.78	2728.98	1472	1500	TRUE
110316EhorseUrineProteomics	Equine	Horse Urine Proteomics	Mudpit_102016EHU3CTio2 (F002270)	Uncharacterized protein OS=Equus caballus GN=HSPG2 PE=4 SV=1	F7C0I7_HORSE	Horse_20161102.fasta	466146	1	9	11	12	5.16e-05	0.0307	possibly correct	TRUE	102016EHU2ATio2.8292.8292.3 File:"102016EHU2ATio2.raw", NativeID:"controllerType=0 controllerNumber=1 scan=8292"	ATFSSmPQAASISAVSLEVAQPGPSEGPR	R	A	0.997	32.2	50	0.55	2		m6: Oxidation (+15.99)	963.806	2888.4	2888.41	3	0.9951	-2.649	3002.34	3608	1472	1500	TRUE
110316EhorseUrineProteomics	Equine	Horse Urine Proteomics	Mudpit_102016EHU3CTio2 (F002270)	Uncharacterized protein OS=Equus caballus GN=HSPG2 PE=4 SV=1	F7C0I7_HORSE	Horse_20161102.fasta	466146	1	9	11	12	5.16e-05	0.0307	possibly correct	TRUE	102016EHU3BTio2.4468.4468.2 File:"102016EHU3BTio2.raw", NativeID:"controllerType=0 controllerNumber=1 scan=4468"	GDKVTSYGGELR	R	F	0.997	30.5	42.4	19.4	2			641.326	1280.64	1281.64	2	0.001766	1.378	2089.25	8331.53	976	987	TRUE
110316EhorseUrineProteomics	Equine	Horse Urine Proteomics	Mudpit_102016EHU3CTio2 (F002270)	Uncharacterized protein OS=Equus caballus GN=HSPG2 PE=4 SV=1	F7C0I7_HORSE	Horse_20161102.fasta	466146	1	9	11	12	5.16e-05	0.0307	possibly correct	TRUE	102016EHU2CTio2.6404.6404.3 File:"102016EHU2CTio2.raw", NativeID:"controllerType=0 controllerNumber=1 scan=6404"	GSIQVDGEELVSGQSPGPNVAVNTK	R	G	0.577	26.6	48.1	1.36	2			828.419	2482.23	2482.24	3	0.9995	-1.305	2849.19	2791.02	4284	4308	TRUE
110316EhorseUrineProteomics	Equine	Horse Urine Proteomics	Mudpit_102016EHU3CTio2 (F002270)	Uncharacterized protein OS=Equus caballus GN=HSPG2 PE=4 SV=1	F7C0I7_HORSE	Horse_20161102.fasta	466146	1	9	11	12	5.16e-05	0.0307	possibly correct	TRUE	092216EHU3A.2361.2361.2 File:"092216EHU3A.raw", NativeID:"controllerType=0 controllerNumber=1 scan=2361"	GSLGTSGQTcR	R	C	0.997	46.2	39.3	34.1	2	c10: Carbamidomethyl (+57.02)		562.261	1122.51	1123.52	2	-0.001149	-1.023	880.464	22381.4	860	870	TRUE
110316EhorseUrineProteomics	Equine	Horse Urine Proteomics	Mudpit_102016EHU3CTio2 (F002270)	Uncharacterized protein OS=Equus caballus GN=HSPG2 PE=4 SV=1	F7C0I7_HORSE	Horse_20161102.fasta	466146	1	9	11	12	5.16e-05	0.0307	possibly correct	TRUE	092216EHU3D.8362.8362.2 File:"092216EHU3D.raw", NativeID:"controllerType=0 controllerNumber=1 scan=8362"	IQVVVLPASGAVSPPVR	R	I	0.997	49	34.2	21.6	2			845.51	1689.01	1689.01	2	1.007	2.539	2589.61	4768.34	2015	2031	TRUE
110316EhorseUrineProteomics	Equine	Horse Urine Proteomics	Mudpit_102016EHU3CTio2 (F002270)	Uncharacterized protein OS=Equus caballus GN=HSPG2 PE=4 SV=1	F7C0I7_HORSE	Horse_20161102.fasta	466146	1	9	11	12	5.16e-05	0.0307	possibly correct	TRUE	102016EHU3CTio2.5134.5134.3 File:"102016EHU3CTio2.raw", NativeID:"controllerType=0 controllerNumber=1 scan=5134"	nEmLHFEPAAPEDSGR	R	Y	0.525	26.1	45.3	2.27	2		n1: Deamidated (+0.98), m3: Oxidation (+15.99)	606.274	1815.8	1816.78	3	0.02773	15.26	2398.46	4078.24	3327	3342	TRUE
110316EhorseUrineProteomics	Equine	Horse Urine Proteomics	Mudpit_102016EHU3CTio2 (F002270)	Uncharacterized protein OS=Equus caballus GN=HSPG2 PE=4 SV=1	F7C0I7_HORSE	Horse_20161102.fasta	466146	1	9	11	12	5.16e-05	0.0307	possibly correct	TRUE	102016EHU3BTio2.5575.5575.2 File:"102016EHU3BTio2.raw", NativeID:"controllerType=0 controllerNumber=1 scan=5575"	NEmLHFEPAAPEDSGR	R	Y	0.743	25	45.1	9.88	2		m3: Oxidation (+15.99)	908.404	1814.79	1815.8	2	0.003947	2.174	2392.01	2011.25	3327	3342	TRUE
110316EhorseUrineProteomics	Equine	Horse Urine Proteomics	Mudpit_102016EHU3CTio2 (F002270)	Uncharacterized protein OS=Equus caballus GN=HSPG2 PE=4 SV=1	F7C0I7_HORSE	Horse_20161102.fasta	466146	1	9	11	12	5.16e-05	0.0307	possibly correct	TRUE	102016EHU2CTio2.5959.5959.3 File:"102016EHU2CTio2.raw", NativeID:"controllerType=0 controllerNumber=1 scan=5959"	RGSIQVDGEELVSGQSPGPnVAVNTK	R	G	0.997	39.8	47.4	0.66	2		n20: Deamidated (+0.98)	880.452	2638.34	2639.33	3	0.01527	5.784	2700.67	1878.39	4283	4308	TRUE
110316EhorseUrineProteomics	Equine	Horse Urine Proteomics	Mudpit_102016EHU3CTio2 (F002270)	Uncharacterized protein OS=Equus caballus GN=HSPG2 PE=4 SV=1	F7C0I7_HORSE	Horse_20161102.fasta	466146	1	9	11	12	5.16e-05	0.0307	possibly correct	TRUE	102016EHU1CTio2.5826.5826.3 File:"102016EHU1CTio2.raw", NativeID:"controllerType=0 controllerNumber=1 scan=5826"	RGSIQVDGEELVSGqSPGPNVAVNTK	R	G	0.997	54.7	47.3	4.53	2		q15: Deamidated (+0.98)	880.453	2638.34	2639.33	3	0.01636	6.2	2706.91	1398.41	4283	4308	TRUE
110316EhorseUrineProteomics	Equine	Horse Urine Proteomics	Mudpit_102016EHU3CTio2 (F002270)	Uncharacterized protein OS=Equus caballus GN=HSPG2 PE=4 SV=1	F7C0I7_HORSE	Horse_20161102.fasta	466146	1	9	11	12	5.16e-05	0.0307	possibly correct	TRUE	092216EHU3A.1403.1403.2 File:"092216EHU3A.raw", NativeID:"controllerType=0 controllerNumber=1 scan=1403"	RPDGQPATR	R	E	0.997	36.5	39	12.2	2			499.262	996.509	997.518	2	-0.001324	-1.327	604.641	8153.67	1447	1455	TRUE
110316EhorseUrineProteomics	Equine	Horse Urine Proteomics	Mudpit_102016EHU3CTio2 (F002270)	Uncharacterized protein OS=Equus caballus GN=HSPG2 PE=4 SV=1	F7C0I7_HORSE	Horse_20161102.fasta	466146	1	9	11	12	5.16e-05	0.0307	possibly correct	TRUE	102016EHU1CTio2.7298.7298.2 File:"102016EHU1CTio2.raw", NativeID:"controllerType=0 controllerNumber=1 scan=7298"	SLPEVPETIELEVR	R	T	0.535	23.2	42.6	11.6	2			805.937	1609.86	1610.86	2	0.003002	1.864	3255.11	3702.12	4201	4214	TRUE
110316EhorseUrineProteomics	Equine	Horse Urine Proteomics	Mudpit_102016EHU3CTio2 (F002270)	Uncharacterized protein OS=Equus caballus PE=4 SV=1	F6VGK4_HORSE	Horse_20161102.fasta	50774.4	1	3	5	12	5.16e-05	0.0595	possibly correct	TRUE	102016EHU3DTio2.4822.4822.2 File:"102016EHU3DTio2.raw", NativeID:"controllerType=0 controllerNumber=1 scan=4822"	DVPEEQmALYQGR	K	T	0.997	32.3	43.4	3.08	2		m7: Oxidation (+15.99)	776.36	1550.71	1551.71	2	0.001977	1.274	2306.88	4973.15	66	78	TRUE
110316EhorseUrineProteomics	Equine	Horse Urine Proteomics	Mudpit_102016EHU3CTio2 (F002270)	Uncharacterized protein OS=Equus caballus PE=4 SV=1	F6VGK4_HORSE	Horse_20161102.fasta	50774.4	1	3	5	12	5.16e-05	0.0595	possibly correct	TRUE	102016EHU3BTio2.5188.5188.2 File:"102016EHU3BTio2.raw", NativeID:"controllerType=0 controllerNumber=1 scan=5188"	DVPEEQmALYQGR	K	T	0.997	35.9	43.3	16.1	2		m7: Oxidation (+15.99)	776.357	1550.7	1551.71	2	-0.003515	-2.265	2283.96	8902.91	66	78	TRUE
110316EhorseUrineProteomics	Equine	Horse Urine Proteomics	Mudpit_102016EHU3CTio2 (F002270)	Uncharacterized protein OS=Equus caballus PE=4 SV=1	F6VGK4_HORSE	Horse_20161102.fasta	50774.4	1	3	5	12	5.16e-05	0.0595	possibly correct	TRUE	102016EHU3DTio2.4423.4423.3 File:"102016EHU3DTio2.raw", NativeID:"controllerType=0 controllerNumber=1 scan=4423"	GKDVPEEQmALYQGR	K	T	0.645	24.6	45.3	8.98	2		m9: Oxidation (+15.99)	579.614	1735.82	1736.83	3	-0.000337	-0.194	2161.38	7629.44	64	78	TRUE
110316EhorseUrineProteomics	Equine	Horse Urine Proteomics	Mudpit_102016EHU3CTio2 (F002270)	Uncharacterized protein OS=Equus caballus PE=4 SV=1	F6VGK4_HORSE	Horse_20161102.fasta	50774.4	1	3	5	12	5.16e-05	0.0595	possibly correct	TRUE	102016EHU2ATio2.4954.4954.2 File:"102016EHU2ATio2.raw", NativeID:"controllerType=0 controllerNumber=1 scan=4954"	GKDVPEEQmALYQGR	K	T	0.825	25.7	45.3	9.23	2		m9: Oxidation (+15.99)	868.918	1735.82	1736.83	2	0.000713	0.4105	2154.25	2757.26	64	78	TRUE
110316EhorseUrineProteomics	Equine	Horse Urine Proteomics	Mudpit_102016EHU3CTio2 (F002270)	Uncharacterized protein OS=Equus caballus PE=4 SV=1	F6VGK4_HORSE	Horse_20161102.fasta	50774.4	1	3	5	12	5.16e-05	0.0595	possibly correct	TRUE	102016EHU3CTio2.4343.4343.2 File:"102016EHU3CTio2.raw", NativeID:"controllerType=0 controllerNumber=1 scan=4343"	GKDVPEEQmALYqGR	K	T	0.94	28.6	45.4	6.57	2		m9: Oxidation (+15.99), q13: Deamidated (+0.98)	869.419	1736.82	1737.81	2	0.01999	11.5	2134.57	1345.42	64	78	TRUE
110316EhorseUrineProteomics	Equine	Horse Urine Proteomics	Mudpit_102016EHU3CTio2 (F002270)	Uncharacterized protein OS=Equus caballus PE=4 SV=1	F6VGK4_HORSE	Horse_20161102.fasta	50774.4	1	3	5	12	5.16e-05	0.0595	possibly correct	TRUE	102016EHU3BTio2.4628.4628.2 File:"102016EHU3BTio2.raw", NativeID:"controllerType=0 controllerNumber=1 scan=4628"	GKDVPEEQmALYQGR	K	T	0.997	25.2	45.3	12.9	2		m9: Oxidation (+15.99)	868.918	1735.82	1736.83	2	0.001933	1.113	2131.73	1982.02	64	78	TRUE
110316EhorseUrineProteomics	Equine	Horse Urine Proteomics	Mudpit_102016EHU3CTio2 (F002270)	Uncharacterized protein OS=Equus caballus PE=4 SV=1	F6VGK4_HORSE	Horse_20161102.fasta	50774.4	1	3	5	12	5.16e-05	0.0595	possibly correct	TRUE	102016EHU3ATio2.4829.4829.2 File:"102016EHU3ATio2.raw", NativeID:"controllerType=0 controllerNumber=1 scan=4829"	GKDVPEEqmALYQGR	K	T	0.997	27.1	45.4	11.7	2		q8: Deamidated (+0.98), m9: Oxidation (+15.99)	869.418	1736.82	1737.81	2	0.01792	10.31	2121.78	2328.83	64	78	TRUE
110316EhorseUrineProteomics	Equine	Horse Urine Proteomics	Mudpit_102016EHU3CTio2 (F002270)	Uncharacterized protein OS=Equus caballus PE=4 SV=1	F6VGK4_HORSE	Horse_20161102.fasta	50774.4	1	3	5	12	5.16e-05	0.0595	possibly correct	TRUE	102016EHU1CTio2.4407.4407.2 File:"102016EHU1CTio2.raw", NativeID:"controllerType=0 controllerNumber=1 scan=4407"	GKDVPEEQmALYQGR	K	T	0.997	31	45.2	14.2	2		m9: Oxidation (+15.99)	868.917	1735.82	1736.83	2	-0.001119	-0.6442	2150.4	1124.62	64	78	TRUE
110316EhorseUrineProteomics	Equine	Horse Urine Proteomics	Mudpit_102016EHU3CTio2 (F002270)	Uncharacterized protein OS=Equus caballus PE=4 SV=1	F6VGK4_HORSE	Horse_20161102.fasta	50774.4	1	3	5	12	5.16e-05	0.0595	possibly correct	TRUE	102016EHU3DTio2.4409.4409.2 File:"102016EHU3DTio2.raw", NativeID:"controllerType=0 controllerNumber=1 scan=4409"	GKDVPEEQmALYQGR	K	T	0.997	34.1	45.2	16.1	2		m9: Oxidation (+15.99)	868.917	1735.82	1736.83	2	-0.001729	-0.9955	2155.04	2589.96	64	78	TRUE
110316EhorseUrineProteomics	Equine	Horse Urine Proteomics	Mudpit_102016EHU3CTio2 (F002270)	Uncharacterized protein OS=Equus caballus PE=4 SV=1	F6VGK4_HORSE	Horse_20161102.fasta	50774.4	1	3	5	12	5.16e-05	0.0595	possibly correct	TRUE	102016EHU2DTio2.4380.4380.2 File:"102016EHU2DTio2.raw", NativeID:"controllerType=0 controllerNumber=1 scan=4380"	GKDVPEEQmALYQGR	K	T	0.997	34.1	45.2	18.5	2		m9: Oxidation (+15.99)	868.918	1735.82	1736.83	2	0.000347	0.1998	2168.91	1900.73	64	78	TRUE
110316EhorseUrineProteomics	Equine	Horse Urine Proteomics	Mudpit_102016EHU3CTio2 (F002270)	Uncharacterized protein OS=Equus caballus PE=4 SV=1	F6VGK4_HORSE	Horse_20161102.fasta	50774.4	1	3	5	12	5.16e-05	0.0595	possibly correct	TRUE	092216EHU3D.4280.4280.2 File:"092216EHU3D.raw", NativeID:"controllerType=0 controllerNumber=1 scan=4280"	GKDVPEEQmALYQGR	K	T	0.997	50.1	45.4	6.79	2		m9: Oxidation (+15.99)	869.418	1736.82	1736.83	2	1.001	-1.23	1548.69	2261.26	64	78	TRUE
110316EhorseUrineProteomics	Equine	Horse Urine Proteomics	Mudpit_102016EHU3CTio2 (F002270)	Uncharacterized protein OS=Equus caballus PE=4 SV=1	F6VGK4_HORSE	Horse_20161102.fasta	50774.4	1	3	5	12	5.16e-05	0.0595	possibly correct	TRUE	092216EHU1C.5525.5525.2 File:"092216EHU1C.raw", NativeID:"controllerType=0 controllerNumber=1 scan=5525"	IQVQVDQDGVVR	R	A	0.997	59.9	41.3	36.1	2			678.373	1354.73	1355.73	2	0.01014	7.479	1825.08	13121.2	134	145	TRUE
110316EhorseUrineProteomics	Equine	Horse Urine Proteomics	Mudpit_102016EHU3CTio2 (F002270)	Uncharacterized protein OS=Equus caballus GN=KRT16 PE=3 SV=1	F6ZEQ3_HORSE	Horse_20161102.fasta	50828.4	1	3	3	4	1.72e-05	0.178	possibly correct	TRUE	102016EHU1ATio2.6203.6203.2 File:"102016EHU1ATio2.raw", NativeID:"controllerType=0 controllerNumber=1 scan=6203"	GQTGGDVNVEmDAAPGVDLSR	R	I	0.997	76.5	47.3	46.5	2		m11: Oxidation (+15.99)	1052.49	2102.96	2103.96	2	0.002943	1.399	2498.11	4336.04	259	279	TRUE
110316EhorseUrineProteomics	Equine	Horse Urine Proteomics	Mudpit_102016EHU3CTio2 (F002270)	Uncharacterized protein OS=Equus caballus GN=KRT16 PE=3 SV=1	F6ZEQ3_HORSE	Horse_20161102.fasta	50828.4	1	3	3	4	1.72e-05	0.178	possibly correct	TRUE	102016EHU2ATio2.9063.9063.2 File:"102016EHU2ATio2.raw", NativeID:"controllerType=0 controllerNumber=1 scan=9063"	IIAATIENAQPILqIDNAR	K	L	0.997	46.4	41.2	0.83	2		q14: Deamidated (+0.98)	1033.08	2064.15	2065.13	2	0.02528	12.24	3195.59	1582.87	173	191	TRUE
110316EhorseUrineProteomics	Equine	Horse Urine Proteomics	Mudpit_102016EHU3CTio2 (F002270)	Uncharacterized protein OS=Equus caballus GN=KRT16 PE=3 SV=1	F6ZEQ3_HORSE	Horse_20161102.fasta	50828.4	1	3	3	4	1.72e-05	0.178	possibly correct	TRUE	102016EHU1ATio2.8977.8977.2 File:"102016EHU1ATio2.raw", NativeID:"controllerType=0 controllerNumber=1 scan=8977"	IIAATIENAQPILqIDNAR	K	L	0.997	56.6	42.4	1.43	2		q14: Deamidated (+0.98)	1033.07	2064.13	2065.13	2	0.01039	5.031	3222.51	1790.29	173	191	TRUE
110316EhorseUrineProteomics	Equine	Horse Urine Proteomics	Mudpit_102016EHU3CTio2 (F002270)	Uncharacterized protein OS=Equus caballus GN=KRT16 PE=3 SV=1	F6ZEQ3_HORSE	Horse_20161102.fasta	50828.4	1	3	3	4	1.72e-05	0.178	possibly correct	TRUE	102016EHU1ATio2.4534.4534.3 File:"102016EHU1ATio2.raw", NativeID:"controllerType=0 controllerNumber=1 scan=4534"	ILNEmRDqYEQmAEK	R	N	0.923	27.5	46.3	0	2		m5: Oxidation (+15.99), q8: Deamidated (+0.98), m12: Oxidation (+15.99)	644.297	1929.87	1930.85	3	0.0236	12.22	2051.29	7284.43	280	294	TRUE
110316EhorseUrineProteomics	Equine	Horse Urine Proteomics	Mudpit_102016EHU3CTio2 (F002270)	Uncharacterized protein OS=Equus caballus GN=KRT16 PE=3 SV=1	F6ZEQ3_HORSE	Horse_20161102.fasta	50828.4	1	3	3	4	1.72e-05	0.178	possibly correct	FALSE	102016EHU2ATio2.5124.5124.2 File:"102016EHU2ATio2.raw", NativeID:"controllerType=0 controllerNumber=1 scan=5124"	LAADDFR	R	T	0.9	36.2	32.6	21.3	2			404.203	806.391	807.4	2	-0.001466	-1.816	2197.07	20864	192	198	FALSE	F6WDW3_HORSE
110316EhorseUrineProteomics	Equine	Horse Urine Proteomics	Mudpit_102016EHU3CTio2 (F002270)	Uncharacterized protein OS=Equus caballus GN=KRT16 PE=3 SV=1	F6ZEQ3_HORSE	Horse_20161102.fasta	50828.4	1	3	3	4	1.72e-05	0.178	possibly correct	FALSE	102016EHU1ATio2.5111.5111.2 File:"102016EHU1ATio2.raw", NativeID:"controllerType=0 controllerNumber=1 scan=5111"	LAADDFR	R	T	0.9	37.4	32.1	22.3	2			404.204	806.393	807.4	2	0.0008541	1.058	2204.79	29598.4	192	198	FALSE	F6WDW3_HORSE
110316EhorseUrineProteomics	Equine	Horse Urine Proteomics	Mudpit_102016EHU3CTio2 (F002270)	Uncharacterized protein OS=Equus caballus GN=KRT16 PE=3 SV=1	F6ZEQ3_HORSE	Horse_20161102.fasta	50828.4	1	3	3	4	1.72e-05	0.178	possibly correct	FALSE	092216EHU2B.4718.4718.2 File:"092216EHU2B.raw", NativeID:"controllerType=0 controllerNumber=1 scan=4718"	LASYLDKVR	R	A	0.98	28.3	37.3	17.5	2			532.812	1063.61	1064.61	2	0.00607	5.702	1702.11	20107.2	123	131	FALSE	F6WDW3_HORSE
110316EhorseUrineProteomics	Equine	Horse Urine Proteomics	Mudpit_102016EHU3CTio2 (F002270)	Uncharacterized protein OS=Equus caballus GN=KRT16 PE=3 SV=1	F6ZEQ3_HORSE	Horse_20161102.fasta	50828.4	1	3	3	4	1.72e-05	0.178	possibly correct	FALSE	102016EHU2BTio2.5331.5331.2 File:"102016EHU2BTio2.raw", NativeID:"controllerType=0 controllerNumber=1 scan=5331"	LASYLDKVR	R	A	0.997	32.9	37.6	14.2	2			532.808	1063.6	1064.61	2	-0.001256	-1.18	2365.12	7252.59	123	131	FALSE	F6WDW3_HORSE
110316EhorseUrineProteomics	Equine	Horse Urine Proteomics	Mudpit_102016EHU3CTio2 (F002270)	Uncharacterized protein OS=Equus caballus GN=KRT16 PE=3 SV=1	F6ZEQ3_HORSE	Horse_20161102.fasta	50828.4	1	3	3	4	1.72e-05	0.178	possibly correct	FALSE	102016EHU2ATio2.5746.5746.2 File:"102016EHU2ATio2.raw", NativeID:"controllerType=0 controllerNumber=1 scan=5746"	LASYLDKVR	R	A	0.997	42.2	38	24.5	2			532.809	1063.6	1064.61	2	0.0003321	0.3119	2353.61	11788.9	123	131	FALSE	F6WDW3_HORSE
110316EhorseUrineProteomics	Equine	Horse Urine Proteomics	Mudpit_102016EHU3CTio2 (F002270)	Uncharacterized protein OS=Equus caballus GN=KRT16 PE=3 SV=1	F6ZEQ3_HORSE	Horse_20161102.fasta	50828.4	1	3	3	4	1.72e-05	0.178	possibly correct	FALSE	102016EHU1ATio2.6880.6880.2 File:"102016EHU1ATio2.raw", NativeID:"controllerType=0 controllerNumber=1 scan=6880"	QSVEADInGLR	R	R	0.842	25.5	41.5	12.8	2		n8: Deamidated (+0.98)	601.804	1201.59	1202.6	2	-0.0009939	-0.8265	2675.48	7721.45	209	219	FALSE	F6WDW3_HORSE
110316EhorseUrineProteomics	Equine	Horse Urine Proteomics	Mudpit_102016EHU3CTio2 (F002270)	Uncharacterized protein OS=Equus caballus GN=KRT16 PE=3 SV=1	F6ZEQ3_HORSE	Horse_20161102.fasta	50828.4	1	3	3	4	1.72e-05	0.178	possibly correct	FALSE	102016EHU2ATio2.6584.6584.2 File:"102016EHU2ATio2.raw", NativeID:"controllerType=0 controllerNumber=1 scan=6584"	QSVEADINGLR	R	R	0.997	27.6	41.8	14.5	2			601.316	1200.62	1201.62	2	0.006826	5.681	2571.82	9257.09	209	219	FALSE	F6WDW3_HORSE
110316EhorseUrineProteomics	Equine	Horse Urine Proteomics	Mudpit_102016EHU3CTio2 (F002270)	Uncharacterized protein OS=Equus caballus GN=KRT16 PE=3 SV=1	F6ZEQ3_HORSE	Horse_20161102.fasta	50828.4	1	3	3	4	1.72e-05	0.178	possibly correct	FALSE	102016EHU3ATio2.5524.5524.2 File:"102016EHU3ATio2.raw", NativeID:"controllerType=0 controllerNumber=1 scan=5524"	QSVEADInGLR	R	R	0.997	30.9	41.4	12.6	2		n8: Deamidated (+0.98)	601.805	1201.59	1202.6	2	0.0009601	0.7983	2300.83	7593.13	209	219	FALSE	F6WDW3_HORSE
110316EhorseUrineProteomics	Equine	Horse Urine Proteomics	Mudpit_102016EHU3CTio2 (F002270)	Uncharacterized protein OS=Equus caballus GN=KRT16 PE=3 SV=1	F6ZEQ3_HORSE	Horse_20161102.fasta	50828.4	1	3	3	4	1.72e-05	0.178	possibly correct	FALSE	102016EHU2CTio2.4871.4871.2 File:"102016EHU2CTio2.raw", NativeID:"controllerType=0 controllerNumber=1 scan=4871"	QSVEADInGLR	R	R	0.997	33.8	41.4	12.9	2		n8: Deamidated (+0.98)	601.805	1201.59	1202.6	2	0.0009601	0.7983	2331.39	5006.23	209	219	FALSE	F6WDW3_HORSE
110316EhorseUrineProteomics	Equine	Horse Urine Proteomics	Mudpit_102016EHU3CTio2 (F002270)	Uncharacterized protein OS=Equus caballus GN=KRT16 PE=3 SV=1	F6ZEQ3_HORSE	Horse_20161102.fasta	50828.4	1	3	3	4	1.72e-05	0.178	possibly correct	FALSE	102016EHU3ATio2.4977.4977.2 File:"102016EHU3ATio2.raw", NativeID:"controllerType=0 controllerNumber=1 scan=4977"	QSVEADInGLRR	R	V	0.578	22.9	43.2	-1.65	2		n8: Deamidated (+0.98)	679.855	1357.7	1358.7	2	0.0008121	0.5977	2160.43	20995.6	209	220	FALSE	F6WDW3_HORSE
110316EhorseUrineProteomics	Equine	Horse Urine Proteomics	Mudpit_102016EHU3CTio2 (F002270)	Uncharacterized protein OS=Equus caballus GN=KRT16 PE=3 SV=1	F6ZEQ3_HORSE	Horse_20161102.fasta	50828.4	1	3	3	4	1.72e-05	0.178	possibly correct	FALSE	102016EHU2ATio2.5734.5734.3 File:"102016EHU2ATio2.raw", NativeID:"controllerType=0 controllerNumber=1 scan=5734"	QSVEADInGLRR	R	V	0.87	25.5	42.9	11.2	2		n8: Deamidated (+0.98)	453.572	1357.69	1358.7	3	-0.0001159	-0.08533	2350.88	11923.6	209	220	FALSE	F6WDW3_HORSE
110316EhorseUrineProteomics	Equine	Horse Urine Proteomics	Mudpit_102016EHU3CTio2 (F002270)	Uncharacterized protein OS=Equus caballus GN=KRT16 PE=3 SV=1	F6ZEQ3_HORSE	Horse_20161102.fasta	50828.4	1	3	3	4	1.72e-05	0.178	possibly correct	FALSE	102016EHU1BTio2.4722.4722.3 File:"102016EHU1BTio2.raw", NativeID:"controllerType=0 controllerNumber=1 scan=4722"	QSVEADInGLRR	R	V	0.997	29.7	43.2	10	2		n8: Deamidated (+0.98)	453.573	1357.7	1358.7	3	0.0007991	0.5881	2275.12	14680.5	209	220	FALSE	F6WDW3_HORSE
110316EhorseUrineProteomics	Equine	Horse Urine Proteomics	Mudpit_102016EHU3CTio2 (F002270)	Uncharacterized protein OS=Equus caballus GN=KRT16 PE=3 SV=1	F6ZEQ3_HORSE	Horse_20161102.fasta	50828.4	1	3	3	4	1.72e-05	0.178	possibly correct	FALSE	092216EHU1B.4210.4210.2 File:"092216EHU1B.raw", NativeID:"controllerType=0 controllerNumber=1 scan=4210"	QSVEADInGLRR	R	V	0.997	39.5	42.9	11.4	2		n8: Deamidated (+0.98)	679.858	1357.7	1358.7	2	0.005816	4.281	1560.98	11461.1	209	220	FALSE	F6WDW3_HORSE
110316EhorseUrineProteomics	Equine	Horse Urine Proteomics	Mudpit_102016EHU3CTio2 (F002270)	Uncharacterized protein OS=Equus caballus GN=KRT16 PE=3 SV=1	F6ZEQ3_HORSE	Horse_20161102.fasta	50828.4	1	3	3	4	1.72e-05	0.178	possibly correct	FALSE	092216EHU1A.4398.4398.3 File:"092216EHU1A.raw", NativeID:"controllerType=0 controllerNumber=1 scan=4398"	QSVEADInGLRR	R	V	0.997	40	42.9	9.27	2		n8: Deamidated (+0.98)	453.572	1357.69	1358.7	3	-0.001307	-0.9619	1581.98	17328.2	209	220	FALSE	F6WDW3_HORSE
110316EhorseUrineProteomics	Equine	Horse Urine Proteomics	Mudpit_102016EHU3CTio2 (F002270)	Uncharacterized protein OS=Equus caballus GN=KRT16 PE=3 SV=1	F6ZEQ3_HORSE	Horse_20161102.fasta	50828.4	1	3	3	4	1.72e-05	0.178	possibly correct	FALSE	092216EHU1A.5518.5518.2 File:"092216EHU1A.raw", NativeID:"controllerType=0 controllerNumber=1 scan=5518"	QSVEADINGLRR	R	V	0.997	41.5	42.7	10.2	2			679.362	1356.71	1357.72	2	-0.001622	-1.195	1877.94	26124.7	209	220	FALSE	F6WDW3_HORSE
110316EhorseUrineProteomics	Equine	Horse Urine Proteomics	Mudpit_102016EHU3CTio2 (F002270)	Uncharacterized protein OS=Equus caballus GN=KRT16 PE=3 SV=1	F6ZEQ3_HORSE	Horse_20161102.fasta	50828.4	1	3	3	4	1.72e-05	0.178	possibly correct	FALSE	092216EHU3B.5310.5310.2 File:"092216EHU3B.raw", NativeID:"controllerType=0 controllerNumber=1 scan=5310"	QSVEADINGLRR	R	V	0.997	51.3	42.3	31.8	2			679.37	1356.73	1357.72	2	0.014	10.31	1893.1	21813.5	209	220	FALSE	F6WDW3_HORSE
110316EhorseUrineProteomics	Equine	Horse Urine Proteomics	Mudpit_102016EHU3CTio2 (F002270)	Uncharacterized protein OS=Equus caballus GN=DSC2 PE=4 SV=1	F6UVP2_HORSE	Horse_20161102.fasta	100174	1	4	4	8	3.44e-05	0.0733	possibly correct	TRUE	102016EHU3ATio2.6767.6767.2 File:"102016EHU3ATio2.raw", NativeID:"controllerType=0 controllerNumber=1 scan=6767"	DVNDNLPTFTR	K	S	0.997	34.9	41.9	19.9	2			646.318	1290.62	1291.63	2	0.0003761	0.2912	2638.7	6274.48	347	357	TRUE
110316EhorseUrineProteomics	Equine	Horse Urine Proteomics	Mudpit_102016EHU3CTio2 (F002270)	Uncharacterized protein OS=Equus caballus GN=DSC2 PE=4 SV=1	F6UVP2_HORSE	Horse_20161102.fasta	100174	1	4	4	8	3.44e-05	0.0733	possibly correct	TRUE	102016EHU1ATio2.6850.6850.2 File:"102016EHU1ATio2.raw", NativeID:"controllerType=0 controllerNumber=1 scan=6850"	DVNDNLPTFTR	K	S	0.997	39.8	41.9	26.7	2			646.318	1290.62	1291.63	2	0.00123	0.9523	2668.2	7185.5	347	357	TRUE
110316EhorseUrineProteomics	Equine	Horse Urine Proteomics	Mudpit_102016EHU3CTio2 (F002270)	Uncharacterized protein OS=Equus caballus GN=DSC2 PE=4 SV=1	F6UVP2_HORSE	Horse_20161102.fasta	100174	1	4	4	8	3.44e-05	0.0733	possibly correct	TRUE	102016EHU2BTio2.6375.6375.2 File:"102016EHU2BTio2.raw", NativeID:"controllerType=0 controllerNumber=1 scan=6375"	DVNDNLPTFTR	K	S	0.997	56.7	42	35.3	2			646.318	1290.62	1291.63	2	0.0008641	0.669	2647.15	28556.8	347	357	TRUE
110316EhorseUrineProteomics	Equine	Horse Urine Proteomics	Mudpit_102016EHU3CTio2 (F002270)	Uncharacterized protein OS=Equus caballus GN=DSC2 PE=4 SV=1	F6UVP2_HORSE	Horse_20161102.fasta	100174	1	4	4	8	3.44e-05	0.0733	possibly correct	TRUE	092216EHU3A.2085.2085.2 File:"092216EHU3A.raw", NativeID:"controllerType=0 controllerNumber=1 scan=2085"	GPGVDREPK	R	N	0.964	30	38.8	13.5	2			477.753	953.492	954.501	2	-0.00123	-1.289	798.609	22715.3	175	183	TRUE
110316EhorseUrineProteomics	Equine	Horse Urine Proteomics	Mudpit_102016EHU3CTio2 (F002270)	Uncharacterized protein OS=Equus caballus GN=DSC2 PE=4 SV=1	F6UVP2_HORSE	Horse_20161102.fasta	100174	1	4	4	8	3.44e-05	0.0733	possibly correct	TRUE	092216EHU2B.10072.10072.2 File:"092216EHU2B.raw", NativeID:"controllerType=0 controllerNumber=1 scan=10072"	LSYQNDLPFGTYTVPIR	R	V	0.997	64.3	45.6	51.8	2			992.517	1983.02	1984.02	2	0.009502	4.789	2986.69	4913.72	636	652	TRUE
110316EhorseUrineProteomics	Equine	Horse Urine Proteomics	Mudpit_102016EHU3CTio2 (F002270)	Uncharacterized protein OS=Equus caballus GN=DSC2 PE=4 SV=1	F6UVP2_HORSE	Horse_20161102.fasta	100174	1	4	4	8	3.44e-05	0.0733	possibly correct	TRUE	092216EHU3B.9831.9831.2 File:"092216EHU3B.raw", NativeID:"controllerType=0 controllerNumber=1 scan=9831"	LSYQNDLPFGTYTVPIR	R	V	0.997	69.6	45.6	54.9	2			992.517	1983.02	1984.02	2	0.00816	4.113	2988.33	3691.39	636	652	TRUE
110316EhorseUrineProteomics	Equine	Horse Urine Proteomics	Mudpit_102016EHU3CTio2 (F002270)	Uncharacterized protein OS=Equus caballus GN=DSC2 PE=4 SV=1	F6UVP2_HORSE	Horse_20161102.fasta	100174	1	4	4	8	3.44e-05	0.0733	possibly correct	TRUE	102016EHU2BTio2.7460.7460.3 File:"102016EHU2BTio2.raw", NativeID:"controllerType=0 controllerNumber=1 scan=7460"	SAmSTATITVNVQnqDEGPEcSpVLqTVR	R	I	0.997	34.5	51.4	7.05	2	c21: Carbamidomethyl (+57.02)	m3: Oxidation (+15.99), n14: Deamidated (+0.98), q15: Deamidated (+0.98), p23: Oxidation (+15.99), q26: Deamidated (+0.98)	1056.83	3167.46	3167.44	3	1.032	9.103	2936.43	749.553	451	479	TRUE
110316EhorseUrineProteomics	Equine	Horse Urine Proteomics	Mudpit_102016EHU3CTio2 (F002270)	Uncharacterized protein OS=Equus caballus GN=DSC2 PE=4 SV=1	F6UVP2_HORSE	Horse_20161102.fasta	100174	1	4	4	8	3.44e-05	0.0733	possibly correct	TRUE	102016EHU2BTio2.7064.7064.3 File:"102016EHU2BTio2.raw", NativeID:"controllerType=0 controllerNumber=1 scan=7064"	SAmSTATITVNVQnQDEGPEcSPVLQTVR	R	I	0.997	43.9	50.9	0.79	2	c21: Carbamidomethyl (+57.02)	m3: Oxidation (+15.99), n14: Deamidated (+0.98)	1050.5	3148.49	3149.47	3	0.02479	7.871	2829.96	1067.52	451	479	TRUE
110316EhorseUrineProteomics	Equine	Horse Urine Proteomics	Mudpit_102016EHU3CTio2 (F002270)	Uncharacterized protein OS=Equus caballus GN=LOC100050047 PE=3 SV=1	F6VNT7_HORSE,F7DST6_HORSE	Horse_20161102.fasta	26249.6	1	4	7	16	6.88e-05	0.203	possibly correct	TRUE	102016EHU2ATio2.6610.6610.3 File:"102016EHU2ATio2.raw", NativeID:"controllerType=0 controllerNumber=1 scan=6610"	LGEHNIAVTEGNEQFINSAK	R	V	0.629	24.9	47.3	0	2			724.363	2170.07	2171.07	3	0.0002491	0.1147	2579.25	5466.68	75	94	TRUE
110316EhorseUrineProteomics	Equine	Horse Urine Proteomics	Mudpit_102016EHU3CTio2 (F002270)	Uncharacterized protein OS=Equus caballus GN=LOC100050047 PE=3 SV=1	F6VNT7_HORSE,F7DST6_HORSE	Horse_20161102.fasta	26249.6	1	4	7	16	6.88e-05	0.203	possibly correct	TRUE	102016EHU3ATio2.6481.6481.3 File:"102016EHU3ATio2.raw", NativeID:"controllerType=0 controllerNumber=1 scan=6481"	LGEHNIAVTEGNEQFINSAK	R	V	0.997	37.1	47.3	15.6	2			724.363	2170.07	2171.07	3	0.002079	0.9576	2557.78	5155.25	75	94	TRUE
110316EhorseUrineProteomics	Equine	Horse Urine Proteomics	Mudpit_102016EHU3CTio2 (F002270)	Uncharacterized protein OS=Equus caballus GN=LOC100050047 PE=3 SV=1	F6VNT7_HORSE,F7DST6_HORSE	Horse_20161102.fasta	26249.6	1	4	7	16	6.88e-05	0.203	possibly correct	TRUE	102016EHU1ATio2.6688.6688.3 File:"102016EHU1ATio2.raw", NativeID:"controllerType=0 controllerNumber=1 scan=6688"	LGEHNIAVTEGnEQFINSAK	R	V	0.997	40.8	47.2	5.14	2		n12: Deamidated (+0.98)	724.698	2171.07	2172.06	3	0.0224	10.31	2625	6444.82	75	94	TRUE
110316EhorseUrineProteomics	Equine	Horse Urine Proteomics	Mudpit_102016EHU3CTio2 (F002270)	Uncharacterized protein OS=Equus caballus GN=LOC100050047 PE=3 SV=1	F6VNT7_HORSE,F7DST6_HORSE	Horse_20161102.fasta	26249.6	1	4	7	16	6.88e-05	0.203	possibly correct	TRUE	102016EHU3DTio2.5779.5779.2 File:"102016EHU3DTio2.raw", NativeID:"controllerType=0 controllerNumber=1 scan=5779"	LGEHNIAVTEGNEQFINSAK	R	V	0.997	43.3	47.5	22	2			1086.04	2170.06	2171.07	2	-0.0081	-3.731	2590.82	801.925	75	94	TRUE
110316EhorseUrineProteomics	Equine	Horse Urine Proteomics	Mudpit_102016EHU3CTio2 (F002270)	Uncharacterized protein OS=Equus caballus GN=LOC100050047 PE=3 SV=1	F6VNT7_HORSE,F7DST6_HORSE	Horse_20161102.fasta	26249.6	1	4	7	16	6.88e-05	0.203	possibly correct	TRUE	102016EHU1DTio2.5757.5757.3 File:"102016EHU1DTio2.raw", NativeID:"controllerType=0 controllerNumber=1 scan=5757"	LGEHNIAVTEGNEQFINSAK	R	V	0.997	56	47.4	39.7	2			724.361	2170.06	2171.07	3	-0.005061	-2.331	2606.96	7408.71	75	94	TRUE
110316EhorseUrineProteomics	Equine	Horse Urine Proteomics	Mudpit_102016EHU3CTio2 (F002270)	Uncharacterized protein OS=Equus caballus GN=LOC100050047 PE=3 SV=1	F6VNT7_HORSE,F7DST6_HORSE	Horse_20161102.fasta	26249.6	1	4	7	16	6.88e-05	0.203	possibly correct	TRUE	102016EHU2DTio2.5605.5605.3 File:"102016EHU2DTio2.raw", NativeID:"controllerType=0 controllerNumber=1 scan=5605"	LGEHNIAVTEGNEQFINSAK	R	V	0.997	62.3	47.3	35.2	2			724.363	2170.07	2171.07	3	0.001713	0.789	2592.84	8241.5	75	94	TRUE
110316EhorseUrineProteomics	Equine	Horse Urine Proteomics	Mudpit_102016EHU3CTio2 (F002270)	Uncharacterized protein OS=Equus caballus GN=LOC100050047 PE=3 SV=1	F6VNT7_HORSE,F7DST6_HORSE	Horse_20161102.fasta	26249.6	1	4	7	16	6.88e-05	0.203	possibly correct	TRUE	102016EHU1CTio2.4135.4135.2 File:"102016EHU1CTio2.raw", NativeID:"controllerType=0 controllerNumber=1 scan=4135"	LSSPASINSk	K	V	0.997	25.5	42.1	14.7	2		k10: Acetyl (+42.01)	523.286	1044.56	1045.55	2	0.01197	11.45	2035.76	11284.4	115	124	TRUE
110316EhorseUrineProteomics	Equine	Horse Urine Proteomics	Mudpit_102016EHU3CTio2 (F002270)	Uncharacterized protein OS=Equus caballus GN=LOC100050047 PE=3 SV=1	F6VNT7_HORSE,F7DST6_HORSE	Horse_20161102.fasta	26249.6	1	4	7	16	6.88e-05	0.203	possibly correct	TRUE	092216EHU2D.3279.3279.2 File:"092216EHU2D.raw", NativeID:"controllerType=0 controllerNumber=1 scan=3279"	LSSPASINSK	K	V	0.997	31.3	41	8.98	2			502.277	1002.54	1003.54	2	0.00526	5.241	1245.86	23273.3	115	124	TRUE
110316EhorseUrineProteomics	Equine	Horse Urine Proteomics	Mudpit_102016EHU3CTio2 (F002270)	Uncharacterized protein OS=Equus caballus GN=LOC100050047 PE=3 SV=1	F6VNT7_HORSE,F7DST6_HORSE	Horse_20161102.fasta	26249.6	1	4	7	16	6.88e-05	0.203	possibly correct	TRUE	092216EHU1C.3837.3837.2 File:"092216EHU1C.raw", NativeID:"controllerType=0 controllerNumber=1 scan=3837"	LSSPASINSk	K	V	0.997	32.5	41.7	10.9	2		k10: Acetyl (+42.01)	523.288	1044.56	1045.55	2	0.01709	16.35	1334	23725.2	115	124	TRUE
110316EhorseUrineProteomics	Equine	Horse Urine Proteomics	Mudpit_102016EHU3CTio2 (F002270)	Uncharacterized protein OS=Equus caballus GN=LOC100050047 PE=3 SV=1	F6VNT7_HORSE,F7DST6_HORSE	Horse_20161102.fasta	26249.6	1	4	7	16	6.88e-05	0.203	possibly correct	TRUE	092216EHU1D.8198.8198.2 File:"092216EHU1D.raw", NativeID:"controllerType=0 controllerNumber=1 scan=8198"	TYDNDILLIK	R	L	0.997	35.9	40.1	20.2	2			604.336	1206.66	1207.66	2	0.00672	5.565	2548.56	5125.91	105	114	TRUE
110316EhorseUrineProteomics	Equine	Horse Urine Proteomics	Mudpit_102016EHU3CTio2 (F002270)	Uncharacterized protein OS=Equus caballus GN=LOC100050047 PE=3 SV=1	F6VNT7_HORSE,F7DST6_HORSE	Horse_20161102.fasta	26249.6	1	4	7	16	6.88e-05	0.203	possibly correct	TRUE	092216EHU2D.8055.8055.2 File:"092216EHU2D.raw", NativeID:"controllerType=0 controllerNumber=1 scan=8055"	TYDNDILLIK	R	L	0.997	42.7	40.1	18.1	2			604.335	1206.66	1207.66	2	0.005622	4.655	2533.46	7862.31	105	114	TRUE
110316EhorseUrineProteomics	Equine	Horse Urine Proteomics	Mudpit_102016EHU3CTio2 (F002270)	Uncharacterized protein OS=Equus caballus GN=LOC100050047 PE=3 SV=1	F6VNT7_HORSE,F7DST6_HORSE	Horse_20161102.fasta	26249.6	1	4	7	16	6.88e-05	0.203	possibly correct	TRUE	092216EHU1D.8014.8014.2 File:"092216EHU1D.raw", NativeID:"controllerType=0 controllerNumber=1 scan=8014"	TYDNDILLIK	R	L	0.997	44.1	40	20.5	2			604.336	1206.66	1207.66	2	0.008186	6.778	2505.82	10514.1	105	114	TRUE
110316EhorseUrineProteomics	Equine	Horse Urine Proteomics	Mudpit_102016EHU3CTio2 (F002270)	Uncharacterized protein OS=Equus caballus GN=LOC100050047 PE=3 SV=1	F6VNT7_HORSE,F7DST6_HORSE	Horse_20161102.fasta	26249.6	1	4	7	16	6.88e-05	0.203	possibly correct	TRUE	102016EHU3DTio2.7181.7181.2 File:"102016EHU3DTio2.raw", NativeID:"controllerType=0 controllerNumber=1 scan=7181"	TYDNDILLIK	R	L	0.997	45.7	40.4	18.7	2			604.332	1206.65	1207.66	2	0.0004941	0.4091	3014.02	7498.02	105	114	TRUE
110316EhorseUrineProteomics	Equine	Horse Urine Proteomics	Mudpit_102016EHU3CTio2 (F002270)	Uncharacterized protein OS=Equus caballus GN=LOC100050047 PE=3 SV=1	F6VNT7_HORSE,F7DST6_HORSE	Horse_20161102.fasta	26249.6	1	4	7	16	6.88e-05	0.203	possibly correct	TRUE	092216EHU3D.8103.8103.2 File:"092216EHU3D.raw", NativeID:"controllerType=0 controllerNumber=1 scan=8103"	TYDNDILLIK	R	L	0.997	49.2	40.5	28.4	2			604.334	1206.65	1207.66	2	0.003058	2.532	2528.53	17990.5	105	114	TRUE
110316EhorseUrineProteomics	Equine	Horse Urine Proteomics	Mudpit_102016EHU3CTio2 (F002270)	Uncharacterized protein OS=Equus caballus GN=LOC100050047 PE=3 SV=1	F6VNT7_HORSE,F7DST6_HORSE	Horse_20161102.fasta	26249.6	1	4	7	16	6.88e-05	0.203	possibly correct	TRUE	102016EHU2DTio2.6803.6803.2 File:"102016EHU2DTio2.raw", NativeID:"controllerType=0 controllerNumber=1 scan=6803"	TYDNDILLIK	R	L	0.997	52	40.4	34.4	2			604.332	1206.65	1207.66	2	-0.0008479	-0.7021	3011.77	5784.04	105	114	TRUE
110316EhorseUrineProteomics	Equine	Horse Urine Proteomics	Mudpit_102016EHU3CTio2 (F002270)	Uncharacterized protein OS=Equus caballus GN=LOC100050047 PE=3 SV=1	F6VNT7_HORSE,F7DST6_HORSE	Horse_20161102.fasta	26249.6	1	4	7	16	6.88e-05	0.203	possibly correct	TRUE	092216EHU3D.2773.2773.3 File:"092216EHU3D.raw", NativeID:"controllerType=0 controllerNumber=1 scan=2773"	VIRHPSYNSR	K	T	0.997	31.1	41.3	17	2			410.225	1227.65	1228.65	3	0.005747	4.678	1035.57	63331.4	95	104	TRUE
110316EhorseUrineProteomics	Equine	Horse Urine Proteomics	Mudpit_102016EHU3CTio2 (F002270)	Uncharacterized protein OS=Equus caballus PE=4 SV=1	F6QAU5_HORSE	Horse_20161102.fasta	11439.5	1	8	12	47	0.000202	0.421	possibly correct	TRUE	102016EHU3DTio2.4819.4819.2 File:"102016EHU3DTio2.raw", NativeID:"controllerType=0 controllerNumber=1 scan=4819"	QSnGKYAASSYLTR	K	T	0.984	28.7	44	7.23	2		n3: Deamidated (+0.98)	773.879	1545.74	1546.75	2	0.0008521	0.5509	2305.85	3951.1	62	75	TRUE
110316EhorseUrineProteomics	Equine	Horse Urine Proteomics	Mudpit_102016EHU3CTio2 (F002270)	Uncharacterized protein OS=Equus caballus PE=4 SV=1	F6QAU5_HORSE	Horse_20161102.fasta	11439.5	1	8	12	47	0.000202	0.421	possibly correct	TRUE	092216EHU1D.4668.4668.3 File:"092216EHU1D.raw", NativeID:"controllerType=0 controllerNumber=1 scan=4668"	QSNGKYAASSYLTR	K	T	0.997	42	43.9	0	2			516.257	1545.75	1545.77	3	0.9915	-7.254	1668.69	28456.4	62	75	TRUE
110316EhorseUrineProteomics	Equine	Horse Urine Proteomics	Mudpit_102016EHU3CTio2 (F002270)	Uncharacterized protein OS=Equus caballus PE=4 SV=1	F6QAU5_HORSE	Horse_20161102.fasta	11439.5	1	8	12	47	0.000202	0.421	possibly correct	TRUE	092216EHU3D.4673.4673.3 File:"092216EHU3D.raw", NativeID:"controllerType=0 controllerNumber=1 scan=4673"	QSnGKYAASSYLTR	K	T	0.997	48.1	43.9	1.76	2		n3: Deamidated (+0.98)	516.256	1545.75	1546.75	3	0.004381	2.832	1663.99	44004.2	62	75	TRUE
110316EhorseUrineProteomics	Equine	Horse Urine Proteomics	Mudpit_102016EHU3CTio2 (F002270)	Uncharacterized protein OS=Equus caballus PE=4 SV=1	F6QAU5_HORSE	Horse_20161102.fasta	11439.5	1	8	12	47	0.000202	0.421	possibly correct	TRUE	092216EHU1D.4910.4910.3 File:"092216EHU1D.raw", NativeID:"controllerType=0 controllerNumber=1 scan=4910"	QSnGKYAASSYLTR	K	T	0.997	50.2	43.9	7.39	2		n3: Deamidated (+0.98)	516.257	1545.75	1546.75	3	0.006211	4.016	1736.7	62654.8	62	75	TRUE
110316EhorseUrineProteomics	Equine	Horse Urine Proteomics	Mudpit_102016EHU3CTio2 (F002270)	Uncharacterized protein OS=Equus caballus PE=4 SV=1	F6QAU5_HORSE	Horse_20161102.fasta	11439.5	1	8	12	47	0.000202	0.421	possibly correct	TRUE	092216EHU2D.4584.4584.3 File:"092216EHU2D.raw", NativeID:"controllerType=0 controllerNumber=1 scan=4584"	QSnGKYAASSYLTR	K	T	0.997	57.7	43.9	0	2		n3: Deamidated (+0.98)	516.257	1545.75	1546.75	3	0.008041	5.199	1668.22	28214.3	62	75	TRUE
110316EhorseUrineProteomics	Equine	Horse Urine Proteomics	Mudpit_102016EHU3CTio2 (F002270)	Uncharacterized protein OS=Equus caballus PE=4 SV=1	F6QAU5_HORSE	Horse_20161102.fasta	11439.5	1	8	12	47	0.000202	0.421	possibly correct	TRUE	092216EHU3D.4964.4964.2 File:"092216EHU3D.raw", NativeID:"controllerType=0 controllerNumber=1 scan=4964"	QSnGKYAASSYLTR	K	T	0.997	89.5	43.9	27.3	2		n3: Deamidated (+0.98)	773.881	1545.75	1546.75	2	0.005246	3.392	1741.51	57431.6	62	75	TRUE
110316EhorseUrineProteomics	Equine	Horse Urine Proteomics	Mudpit_102016EHU3CTio2 (F002270)	Uncharacterized protein OS=Equus caballus PE=4 SV=1	F6QAU5_HORSE	Horse_20161102.fasta	11439.5	1	8	12	47	0.000202	0.421	possibly correct	TRUE	092216EHU3D.3239.3239.2 File:"092216EHU3D.raw", NativeID:"controllerType=0 controllerNumber=1 scan=3239"	SYSSVScQVK	K	H	0.997	34.2	40.2	20.4	2	c7: Carbamidomethyl (+57.02)		572.771	1143.53	1144.53	2	0.003529	3.083	1198.43	41211.9	82	91	TRUE
110316EhorseUrineProteomics	Equine	Horse Urine Proteomics	Mudpit_102016EHU3CTio2 (F002270)	Uncharacterized protein OS=Equus caballus PE=4 SV=1	F6QAU5_HORSE	Horse_20161102.fasta	11439.5	1	8	12	47	0.000202	0.421	possibly correct	TRUE	092216EHU3C.3332.3332.2 File:"092216EHU3C.raw", NativeID:"controllerType=0 controllerNumber=1 scan=3332"	SYSSVScQVK	K	H	0.997	34.6	40.4	18.9	2	c7: Carbamidomethyl (+57.02)		572.773	1143.53	1144.53	2	0.008777	7.668	1213.09	34305.2	82	91	TRUE
110316EhorseUrineProteomics	Equine	Horse Urine Proteomics	Mudpit_102016EHU3CTio2 (F002270)	Uncharacterized protein OS=Equus caballus PE=4 SV=1	F6QAU5_HORSE	Horse_20161102.fasta	11439.5	1	8	12	47	0.000202	0.421	possibly correct	TRUE	092216EHU1D.2793.2793.2 File:"092216EHU1D.raw", NativeID:"controllerType=0 controllerNumber=1 scan=2793"	SYSSVScQVKHQGK	K	T	0.776	23.7	44.6	12.5	2	c7: Carbamidomethyl (+57.02)		797.895	1593.78	1594.76	2	0.01892	11.86	1022.81	1605.7	82	95	TRUE
110316EhorseUrineProteomics	Equine	Horse Urine Proteomics	Mudpit_102016EHU3CTio2 (F002270)	Uncharacterized protein OS=Equus caballus PE=4 SV=1	F6QAU5_HORSE	Horse_20161102.fasta	11439.5	1	8	12	47	0.000202	0.421	possibly correct	TRUE	092216EHU3D.2827.2827.2 File:"092216EHU3D.raw", NativeID:"controllerType=0 controllerNumber=1 scan=2827"	SYSSVScQVKHQGK	K	T	0.997	29.2	44.7	3.02	2	c7: Carbamidomethyl (+57.02)		798.389	1594.76	1594.76	2	1.006	2.343	1054.26	4529.79	82	95	TRUE
110316EhorseUrineProteomics	Equine	Horse Urine Proteomics	Mudpit_102016EHU3CTio2 (F002270)	Uncharacterized protein OS=Equus caballus PE=4 SV=1	F6QAU5_HORSE	Horse_20161102.fasta	11439.5	1	8	12	47	0.000202	0.421	possibly correct	TRUE	092216EHU1D.2364.2364.1 File:"092216EHU1D.raw", NativeID:"controllerType=0 controllerNumber=1 scan=2364"	VNDAVTNDR	K	V	0.47	30.2	39.3	0.82	2			1003.49	1002.48	1003.48	1	0.005372	5.353	866.842	4828.43	45	53	TRUE
110316EhorseUrineProteomics	Equine	Horse Urine Proteomics	Mudpit_102016EHU3CTio2 (F002270)	Uncharacterized protein OS=Equus caballus PE=4 SV=1	F6QAU5_HORSE	Horse_20161102.fasta	11439.5	1	8	12	47	0.000202	0.421	possibly correct	TRUE	102016EHU3BTio2.2901.2901.2 File:"102016EHU3BTio2.raw", NativeID:"controllerType=0 controllerNumber=1 scan=2901"	VNDAVTNDR	K	V	0.997	31.8	39.3	15.7	2			502.245	1002.47	1003.48	2	0.001574	1.569	1528.02	34262.8	45	53	TRUE
110316EhorseUrineProteomics	Equine	Horse Urine Proteomics	Mudpit_102016EHU3CTio2 (F002270)	Uncharacterized protein OS=Equus caballus PE=4 SV=1	F6QAU5_HORSE	Horse_20161102.fasta	11439.5	1	8	12	47	0.000202	0.421	possibly correct	TRUE	102016EHU2ATio2.3096.3096.2 File:"102016EHU2ATio2.raw", NativeID:"controllerType=0 controllerNumber=1 scan=3096"	VNDAVTNDR	K	V	0.997	34.4	39.2	15.8	2			502.244	1002.47	1003.48	2	0.001026	1.022	1585.65	39171.3	45	53	TRUE
110316EhorseUrineProteomics	Equine	Horse Urine Proteomics	Mudpit_102016EHU3CTio2 (F002270)	Uncharacterized protein OS=Equus caballus PE=4 SV=1	F6QAU5_HORSE	Horse_20161102.fasta	11439.5	1	8	12	47	0.000202	0.421	possibly correct	TRUE	102016EHU3ATio2.2965.2965.2 File:"102016EHU3ATio2.raw", NativeID:"controllerType=0 controllerNumber=1 scan=2965"	VNDAVTNDR	K	V	0.997	37.9	39.2	22.8	2			502.244	1002.47	1003.48	2	0.001086	1.082	1535.33	33079.8	45	53	TRUE
110316EhorseUrineProteomics	Equine	Horse Urine Proteomics	Mudpit_102016EHU3CTio2 (F002270)	Uncharacterized protein OS=Equus caballus PE=4 SV=1	F6QAU5_HORSE	Horse_20161102.fasta	11439.5	1	8	12	47	0.000202	0.421	possibly correct	TRUE	102016EHU3CTio2.2903.2903.2 File:"102016EHU3CTio2.raw", NativeID:"controllerType=0 controllerNumber=1 scan=2903"	VNDAVTNDR	K	V	0.997	44.4	39.3	29.7	2			502.245	1002.47	1003.48	2	0.001696	1.69	1536.99	33485.1	45	53	TRUE
110316EhorseUrineProteomics	Equine	Horse Urine Proteomics	Mudpit_102016EHU3CTio2 (F002270)	Uncharacterized protein OS=Equus caballus PE=4 SV=1	F6QAU5_HORSE	Horse_20161102.fasta	11439.5	1	8	12	47	0.000202	0.421	possibly correct	TRUE	092216EHU3B.2103.2103.2 File:"092216EHU3B.raw", NativeID:"controllerType=0 controllerNumber=1 scan=2103"	VNDAVTNDR	K	V	0.997	45.1	39.2	30.2	2			502.246	1002.48	1003.48	2	0.005114	5.096	873.71	33104.5	45	53	TRUE
110316EhorseUrineProteomics	Equine	Horse Urine Proteomics	Mudpit_102016EHU3CTio2 (F002270)	Uncharacterized protein OS=Equus caballus PE=4 SV=1	F6QAU5_HORSE	Horse_20161102.fasta	11439.5	1	8	12	47	0.000202	0.421	possibly correct	TRUE	102016EHU2DTio2.2909.2909.2 File:"102016EHU2DTio2.raw", NativeID:"controllerType=0 controllerNumber=1 scan=2909"	VNDAVTNDR	K	V	0.997	48.1	39.3	30.4	2			502.245	1002.48	1003.48	2	0.002002	1.995	1544.69	37162.8	45	53	TRUE
110316EhorseUrineProteomics	Equine	Horse Urine Proteomics	Mudpit_102016EHU3CTio2 (F002270)	Uncharacterized protein OS=Equus caballus PE=4 SV=1	F6QAU5_HORSE	Horse_20161102.fasta	11439.5	1	8	12	47	0.000202	0.421	possibly correct	TRUE	102016EHU3DTio2.2676.2676.2 File:"102016EHU3DTio2.raw", NativeID:"controllerType=0 controllerNumber=1 scan=2676"	VNDAVTNDR	K	V	0.997	49.5	39.3	28.3	2			502.245	1002.47	1003.48	2	0.001392	1.387	1432.74	42112.8	45	53	TRUE
110316EhorseUrineProteomics	Equine	Horse Urine Proteomics	Mudpit_102016EHU3CTio2 (F002270)	Uncharacterized protein OS=Equus caballus PE=4 SV=1	F6QAU5_HORSE	Horse_20161102.fasta	11439.5	1	8	12	47	0.000202	0.421	possibly correct	TRUE	102016EHU1DTio2.2876.2876.2 File:"102016EHU1DTio2.raw", NativeID:"controllerType=0 controllerNumber=1 scan=2876"	VNDAVTNDR	K	V	0.997	50	39.3	32.3	2			502.245	1002.48	1003.48	2	0.002552	2.543	1500.38	44726.4	45	53	TRUE
110316EhorseUrineProteomics	Equine	Horse Urine Proteomics	Mudpit_102016EHU3CTio2 (F002270)	Uncharacterized protein OS=Equus caballus PE=4 SV=1	F6QAU5_HORSE	Horse_20161102.fasta	11439.5	1	8	12	47	0.000202	0.421	possibly correct	TRUE	102016EHU3DTio2.2897.2897.2 File:"102016EHU3DTio2.raw", NativeID:"controllerType=0 controllerNumber=1 scan=2897"	VNDAVTNDR	K	V	0.997	58.5	39.3	40	2			502.245	1002.47	1003.48	2	0.00188	1.874	1533.22	93047.6	45	53	TRUE
110316EhorseUrineProteomics	Equine	Horse Urine Proteomics	Mudpit_102016EHU3CTio2 (F002270)	Uncharacterized protein OS=Equus caballus PE=4 SV=1	F6QAU5_HORSE	Horse_20161102.fasta	11439.5	1	8	12	47	0.000202	0.421	possibly correct	TRUE	092216EHU2C.2439.2439.2 File:"092216EHU2C.raw", NativeID:"controllerType=0 controllerNumber=1 scan=2439"	VNDAVTNDR	K	V	0.997	58.5	39.2	41	2			502.246	1002.48	1003.48	2	0.004992	4.975	883.43	68766.5	45	53	TRUE
110316EhorseUrineProteomics	Equine	Horse Urine Proteomics	Mudpit_102016EHU3CTio2 (F002270)	Uncharacterized protein OS=Equus caballus PE=4 SV=1	F6QAU5_HORSE	Horse_20161102.fasta	11439.5	1	8	12	47	0.000202	0.421	possibly correct	TRUE	092216EHU3C.3108.3108.3 File:"092216EHU3C.raw", NativeID:"controllerType=0 controllerNumber=1 scan=3108"	VNDAVTNDRVQTTRPSK	K	Q	0.997	29.8	45.4	10.1	2			634.335	1899.98	1900.98	3	0.007234	3.805	1131.34	21829.4	45	61	TRUE
110316EhorseUrineProteomics	Equine	Horse Urine Proteomics	Mudpit_102016EHU3CTio2 (F002270)	Uncharacterized protein OS=Equus caballus PE=4 SV=1	F6QAU5_HORSE	Horse_20161102.fasta	11439.5	1	8	12	47	0.000202	0.421	possibly correct	TRUE	092216EHU3D.3026.3026.3 File:"092216EHU3D.raw", NativeID:"controllerType=0 controllerNumber=1 scan=3026"	VNDAVTNDRVQTTRPSK	K	Q	0.997	51.7	45.4	28.3	2			634.335	1899.98	1900.98	3	0.0076	3.998	1124.61	95556.9	45	61	TRUE
110316EhorseUrineProteomics	Equine	Horse Urine Proteomics	Mudpit_102016EHU3CTio2 (F002270)	Uncharacterized protein OS=Equus caballus PE=4 SV=1	F6QAU5_HORSE	Horse_20161102.fasta	11439.5	1	8	12	47	0.000202	0.421	possibly correct	TRUE	092216EHU3C.493.493.2 File:"092216EHU3C.raw", NativeID:"controllerType=0 controllerNumber=1 scan=493"	VQTTRPSK	R	Q	0.421	28.1	40.5	3.37	2			458.764	915.513	916.521	2	-0.0008959	-0.9775	198.477	36471.9	54	61	TRUE
110316EhorseUrineProteomics	Equine	Horse Urine Proteomics	Mudpit_102016EHU3CTio2 (F002270)	Uncharacterized protein OS=Equus caballus PE=4 SV=1	F6QAU5_HORSE	Horse_20161102.fasta	11439.5	1	8	12	47	0.000202	0.421	possibly correct	TRUE	092216EHU2C.482.482.2 File:"092216EHU2C.raw", NativeID:"controllerType=0 controllerNumber=1 scan=482"	VQTTRPSK	R	Q	0.577	29.2	40.1	4.42	2			458.764	915.514	916.521	2	0.0004481	0.4889	201.116	30238.8	54	61	TRUE
110316EhorseUrineProteomics	Equine	Horse Urine Proteomics	Mudpit_102016EHU3CTio2 (F002270)	Uncharacterized protein OS=Equus caballus PE=4 SV=1	F6QAU5_HORSE	Horse_20161102.fasta	11439.5	1	8	12	47	0.000202	0.421	possibly correct	TRUE	092216EHU3A.982.982.2 File:"092216EHU3A.raw", NativeID:"controllerType=0 controllerNumber=1 scan=982"	VQTTRPSK	R	Q	0.761	30.3	40.5	3.7	2			458.764	915.513	916.521	2	-0.001078	-1.176	431.766	8041.47	54	61	TRUE
110316EhorseUrineProteomics	Equine	Horse Urine Proteomics	Mudpit_102016EHU3CTio2 (F002270)	Uncharacterized protein OS=Equus caballus PE=4 SV=1	F6QAU5_HORSE	Horse_20161102.fasta	11439.5	1	8	12	47	0.000202	0.421	possibly correct	TRUE	092216EHU2D.228.228.2 File:"092216EHU2D.raw", NativeID:"controllerType=0 controllerNumber=1 scan=228"	VQTTRPSK	R	Q	0.957	31.5	40.1	1.7	2			458.764	915.514	916.521	2	0.0003861	0.4212	101.187	13357.1	54	61	TRUE
110316EhorseUrineProteomics	Equine	Horse Urine Proteomics	Mudpit_102016EHU3CTio2 (F002270)	Uncharacterized protein OS=Equus caballus PE=4 SV=1	F6QAU5_HORSE	Horse_20161102.fasta	11439.5	1	8	12	47	0.000202	0.421	possibly correct	TRUE	092216EHU3A.760.760.2 File:"092216EHU3A.raw", NativeID:"controllerType=0 controllerNumber=1 scan=760"	VQTTRPSK	R	Q	0.99	32.9	40.2	5.18	2			458.764	915.513	916.521	2	-0.0006519	-0.7113	338.769	19965.3	54	61	TRUE
110316EhorseUrineProteomics	Equine	Horse Urine Proteomics	Mudpit_102016EHU3CTio2 (F002270)	Uncharacterized protein OS=Equus caballus PE=4 SV=1	F6QAU5_HORSE	Horse_20161102.fasta	11439.5	1	8	12	47	0.000202	0.421	possibly correct	TRUE	092216EHU3B.514.514.2 File:"092216EHU3B.raw", NativeID:"controllerType=0 controllerNumber=1 scan=514"	VQTTRPSK	R	Q	0.99	35.2	40.1	5.34	2			458.765	915.515	916.521	2	0.0008141	0.8882	255.423	19075.7	54	61	TRUE
110316EhorseUrineProteomics	Equine	Horse Urine Proteomics	Mudpit_102016EHU3CTio2 (F002270)	Uncharacterized protein OS=Equus caballus PE=4 SV=1	F6QAU5_HORSE	Horse_20161102.fasta	11439.5	1	8	12	47	0.000202	0.421	possibly correct	TRUE	092216EHU1D.2.2.2 File:"092216EHU1D.raw", NativeID:"controllerType=0 controllerNumber=1 scan=2"	VQTTRPSK	R	Q	0.99	35.8	40.1	10.8	2			458.764	915.514	916.521	2	2.006e-05	0.02189	1.0581	58115	54	61	TRUE
110316EhorseUrineProteomics	Equine	Horse Urine Proteomics	Mudpit_102016EHU3CTio2 (F002270)	Uncharacterized protein OS=Equus caballus PE=4 SV=1	F6QAU5_HORSE	Horse_20161102.fasta	11439.5	1	8	12	47	0.000202	0.421	possibly correct	TRUE	092216EHU3D.436.436.2 File:"092216EHU3D.raw", NativeID:"controllerType=0 controllerNumber=1 scan=436"	VQTTRPSK	R	Q	0.99	37.8	40.1	3.89	2			458.765	915.515	916.521	2	0.0007521	0.8206	184.014	191904	54	61	TRUE
110316EhorseUrineProteomics	Equine	Horse Urine Proteomics	Mudpit_102016EHU3CTio2 (F002270)	Uncharacterized protein OS=Equus caballus PE=4 SV=1	F6QAU5_HORSE	Horse_20161102.fasta	11439.5	1	8	12	47	0.000202	0.421	possibly correct	TRUE	092216EHU1D.211.211.2 File:"092216EHU1D.raw", NativeID:"controllerType=0 controllerNumber=1 scan=211"	VQTTRPSK	R	Q	0.99	38.7	40.4	10.5	2			458.763	915.512	916.521	2	-0.002054	-2.241	91.4058	78580	54	61	TRUE
110316EhorseUrineProteomics	Equine	Horse Urine Proteomics	Mudpit_102016EHU3CTio2 (F002270)	Uncharacterized protein OS=Equus caballus PE=4 SV=1	F6QAU5_HORSE	Horse_20161102.fasta	11439.5	1	8	12	47	0.000202	0.421	possibly correct	TRUE	092216EHU2D.428.428.2 File:"092216EHU2D.raw", NativeID:"controllerType=0 controllerNumber=1 scan=428"	VQTTRPSK	R	Q	0.99	40.9	40.1	12.8	2			458.765	915.515	916.521	2	0.0009961	1.087	192.051	66269.1	54	61	TRUE
110316EhorseUrineProteomics	Equine	Horse Urine Proteomics	Mudpit_102016EHU3CTio2 (F002270)	Uncharacterized protein OS=Equus caballus PE=4 SV=1	F6QAU5_HORSE	Horse_20161102.fasta	11439.5	1	8	12	47	0.000202	0.421	possibly correct	TRUE	092216EHU3D.638.638.2 File:"092216EHU3D.raw", NativeID:"controllerType=0 controllerNumber=1 scan=638"	VQTTRPSK	R	Q	0.99	41.5	40.1	16.7	2			458.765	915.514	916.521	2	0.0006301	0.6874	274.276	58996.4	54	61	TRUE
110316EhorseUrineProteomics	Equine	Horse Urine Proteomics	Mudpit_102016EHU3CTio2 (F002270)	Uncharacterized protein OS=Equus caballus PE=4 SV=1	F6QAU5_HORSE	Horse_20161102.fasta	11439.5	1	8	12	47	0.000202	0.421	possibly correct	TRUE	092216EHU1D.816.816.2 File:"092216EHU1D.raw", NativeID:"controllerType=0 controllerNumber=1 scan=816"	VQTTRPSKQSnGK	R	Y	0.904	28.1	42.7	8.06	2		n11: Deamidated (+0.98)	716.381	1430.75	1431.76	2	-0.0007199	-0.5028	356.072	2343.71	54	66	TRUE
110316EhorseUrineProteomics	Equine	Horse Urine Proteomics	Mudpit_102016EHU3CTio2 (F002270)	Uncharacterized protein OS=Equus caballus PE=4 SV=1	F6QAU5_HORSE	Horse_20161102.fasta	11439.5	1	8	12	47	0.000202	0.421	possibly correct	TRUE	102016EHU3DTio2.2219.2219.2 File:"102016EHU3DTio2.raw", NativeID:"controllerType=0 controllerNumber=1 scan=2219"	VQTTRPSKqSNGK	R	Y	0.997	30.6	42.6	3.85	2		q9: Deamidated (+0.98)	716.381	1430.75	1431.76	2	1.406e-05	0.009818	1224.21	4008.27	54	66	TRUE
110316EhorseUrineProteomics	Equine	Horse Urine Proteomics	Mudpit_102016EHU3CTio2 (F002270)	Uncharacterized protein OS=Equus caballus PE=4 SV=1	F6QAU5_HORSE	Horse_20161102.fasta	11439.5	1	8	12	47	0.000202	0.421	possibly correct	TRUE	092216EHU3D.1508.1508.2 File:"092216EHU3D.raw", NativeID:"controllerType=0 controllerNumber=1 scan=1508"	VQTTRPSKqSNGK	R	Y	0.997	31	42.7	1.2	2		q9: Deamidated (+0.98)	716.379	1430.74	1431.76	2	-0.004138	-2.89	612.546	6032.21	54	66	TRUE
110316EhorseUrineProteomics	Equine	Horse Urine Proteomics	Mudpit_102016EHU3CTio2 (F002270)	Uncharacterized protein OS=Equus caballus PE=4 SV=1	F6QAU5_HORSE	Horse_20161102.fasta	11439.5	1	8	12	47	0.000202	0.421	possibly correct	TRUE	092216EHU2D.1351.1351.2 File:"092216EHU2D.raw", NativeID:"controllerType=0 controllerNumber=1 scan=1351"	VQTTRPSKQSnGK	R	Y	0.997	40	42.7	0.28	2		n11: Deamidated (+0.98)	716.379	1430.74	1431.76	2	-0.00426	-2.975	576.595	3792.84	54	66	TRUE
110316EhorseUrineProteomics	Equine	Horse Urine Proteomics	Mudpit_102016EHU3CTio2 (F002270)	Uncharacterized protein OS=Equus caballus PE=4 SV=1	F6QAU5_HORSE	Horse_20161102.fasta	11439.5	1	8	12	47	0.000202	0.421	possibly correct	TRUE	092216EHU2D.867.867.2 File:"092216EHU2D.raw", NativeID:"controllerType=0 controllerNumber=1 scan=867"	VQTTRPSKQSNGK	R	Y	0.997	39.7	42.3	19.3	2			715.888	1429.76	1430.77	2	-0.002544	-1.778	387.261	1724.54	54	66	TRUE
110316EhorseUrineProteomics	Equine	Horse Urine Proteomics	Mudpit_102016EHU3CTio2 (F002270)	Uncharacterized protein OS=Equus caballus PE=4 SV=1	F6QAU5_HORSE	Horse_20161102.fasta	11439.5	1	8	12	47	0.000202	0.421	possibly correct	TRUE	092216EHU3D.1009.1009.2 File:"092216EHU3D.raw", NativeID:"controllerType=0 controllerNumber=1 scan=1009"	VQTTRPSKQSNGK	R	Y	0.997	41.4	42.5	24.7	2			715.887	1429.76	1430.77	2	-0.00352	-2.46	418.373	3194.67	54	66	TRUE
110316EhorseUrineProteomics	Equine	Horse Urine Proteomics	Mudpit_102016EHU3CTio2 (F002270)	Uncharacterized protein OS=Equus caballus PE=4 SV=1	F6QAU5_HORSE	Horse_20161102.fasta	11439.5	1	8	12	47	0.000202	0.421	possibly correct	TRUE	102016EHU3ATio2.5422.5422.2 File:"102016EHU3ATio2.raw", NativeID:"controllerType=0 controllerNumber=1 scan=5422"	YAASSYLTR	K	T	0.997	43.2	40.4	33	2			516.262	1030.51	1031.52	2	0.0002501	0.2424	2275.8	17187	67	75	TRUE
110316EhorseUrineProteomics	Equine	Horse Urine Proteomics	Mudpit_102016EHU3CTio2 (F002270)	Uncharacterized protein OS=Equus caballus PE=4 SV=1	F6QAU5_HORSE	Horse_20161102.fasta	11439.5	1	8	12	47	0.000202	0.421	possibly correct	TRUE	092216EHU1C.4895.4895.2 File:"092216EHU1C.raw", NativeID:"controllerType=0 controllerNumber=1 scan=4895"	YAASSYLTR	K	T	0.997	44.5	40.8	27	2			516.264	1030.51	1031.52	2	0.00562	5.448	1660.66	31875.3	67	75	TRUE
110316EhorseUrineProteomics	Equine	Horse Urine Proteomics	Mudpit_102016EHU3CTio2 (F002270)	Uncharacterized protein OS=Equus caballus PE=4 SV=1	F6QAU5_HORSE	Horse_20161102.fasta	11439.5	1	8	12	47	0.000202	0.421	possibly correct	TRUE	102016EHU2ATio2.5562.5562.2 File:"102016EHU2ATio2.raw", NativeID:"controllerType=0 controllerNumber=1 scan=5562"	YAASSYLTR	K	T	0.997	51.8	41.2	31.9	2			516.263	1030.51	1031.52	2	0.003056	2.963	2308.87	14997.6	67	75	TRUE
110316EhorseUrineProteomics	Equine	Horse Urine Proteomics	Mudpit_102016EHU3CTio2 (F002270)	Uncharacterized protein OS=Equus caballus PE=4 SV=1	F6QAU5_HORSE	Horse_20161102.fasta	11439.5	1	8	12	47	0.000202	0.421	possibly correct	TRUE	092216EHU3B.4595.4595.2 File:"092216EHU3B.raw", NativeID:"controllerType=0 controllerNumber=1 scan=4595"	YAASSYLTR	K	T	0.997	56.2	41.2	39.2	2			516.267	1030.52	1031.52	2	0.01124	10.89	1691.11	43097.6	67	75	TRUE
110316EhorseUrineProteomics	Equine	Horse Urine Proteomics	Mudpit_102016EHU3CTio2 (F002270)	Uncharacterized protein OS=Equus caballus PE=4 SV=1	F6QAU5_HORSE	Horse_20161102.fasta	11439.5	1	8	12	47	0.000202	0.421	possibly correct	TRUE	092216EHU3A.4813.4813.2 File:"092216EHU3A.raw", NativeID:"controllerType=0 controllerNumber=1 scan=4813"	YAASSYLTR	K	T	0.997	56.2	40.9	39.2	2			516.266	1030.52	1031.52	2	0.008306	8.052	1697.35	62585.4	67	75	TRUE
110316EhorseUrineProteomics	Equine	Horse Urine Proteomics	Mudpit_102016EHU3CTio2 (F002270)	Uncharacterized protein OS=Equus caballus PE=4 SV=1	F6QAU5_HORSE	Horse_20161102.fasta	11439.5	1	8	12	47	0.000202	0.421	possibly correct	TRUE	092216EHU2C.4770.4770.2 File:"092216EHU2C.raw", NativeID:"controllerType=0 controllerNumber=1 scan=4770"	YAASSYLTR	K	T	0.997	56.2	40.8	39.2	2			516.265	1030.52	1031.52	2	0.007574	7.343	1696.25	47553.3	67	75	TRUE
110316EhorseUrineProteomics	Equine	Horse Urine Proteomics	Mudpit_102016EHU3CTio2 (F002270)	Uncharacterized protein OS=Equus caballus PE=4 SV=1	F6QAU5_HORSE	Horse_20161102.fasta	11439.5	1	8	12	47	0.000202	0.421	possibly correct	TRUE	092216EHU3D.4866.4866.2 File:"092216EHU3D.raw", NativeID:"controllerType=0 controllerNumber=1 scan=4866"	YAASSYLTR	K	T	0.997	58.8	41.2	41.6	2			516.263	1030.51	1031.52	2	0.00269	2.608	1715.96	120348	67	75	TRUE
110316EhorseUrineProteomics	Equine	Horse Urine Proteomics	Mudpit_102016EHU3CTio2 (F002270)	Uncharacterized protein OS=Equus caballus GN=CDH15 PE=4 SV=1	F6WEI6_HORSE	Horse_20161102.fasta	81738.3	1	5	7	11	4.73e-05	0.118	possibly correct	TRUE	102016EHU1ATio2.4616.4616.2 File:"102016EHU1ATio2.raw", NativeID:"controllerType=0 controllerNumber=1 scan=4616"	AEATDADDPETDNAALR	K	Y	0.997	25.6	44.6	13.8	2			888.386	1774.76	1774.77	2	0.991	-6.607	2074.87	2036.91	145	161	TRUE
110316EhorseUrineProteomics	Equine	Horse Urine Proteomics	Mudpit_102016EHU3CTio2 (F002270)	Uncharacterized protein OS=Equus caballus GN=CDH15 PE=4 SV=1	F6WEI6_HORSE	Horse_20161102.fasta	81738.3	1	5	7	11	4.73e-05	0.118	possibly correct	TRUE	102016EHU3ATio2.4489.4489.2 File:"102016EHU3ATio2.raw", NativeID:"controllerType=0 controllerNumber=1 scan=4489"	AEATDADDPETDNAALR	K	Y	0.997	35.2	44.8	16	2			887.891	1773.77	1774.77	2	0.001616	0.9106	2035.18	2391.27	145	161	TRUE
110316EhorseUrineProteomics	Equine	Horse Urine Proteomics	Mudpit_102016EHU3CTio2 (F002270)	Uncharacterized protein OS=Equus caballus GN=CDH15 PE=4 SV=1	F6WEI6_HORSE	Horse_20161102.fasta	81738.3	1	5	7	11	4.73e-05	0.118	possibly correct	TRUE	102016EHU3BTio2.4262.4262.2 File:"102016EHU3BTio2.raw", NativeID:"controllerType=0 controllerNumber=1 scan=4262"	AEATDADDPETDNAALR	K	Y	0.997	40.3	45	22.7	2			887.893	1773.77	1774.77	2	0.0054	3.043	2026.74	1826.58	145	161	TRUE
110316EhorseUrineProteomics	Equine	Horse Urine Proteomics	Mudpit_102016EHU3CTio2 (F002270)	Uncharacterized protein OS=Equus caballus GN=CDH15 PE=4 SV=1	F6WEI6_HORSE	Horse_20161102.fasta	81738.3	1	5	7	11	4.73e-05	0.118	possibly correct	TRUE	102016EHU1BTio2.4081.4081.2 File:"102016EHU1BTio2.raw", NativeID:"controllerType=0 controllerNumber=1 scan=4081"	AEATDADDPETDNAALR	K	Y	0.997	41.6	44.8	21.9	2			887.889	1773.76	1774.77	2	-0.001192	-0.6716	2059.1	1531.49	145	161	TRUE
110316EhorseUrineProteomics	Equine	Horse Urine Proteomics	Mudpit_102016EHU3CTio2 (F002270)	Uncharacterized protein OS=Equus caballus GN=CDH15 PE=4 SV=1	F6WEI6_HORSE	Horse_20161102.fasta	81738.3	1	5	7	11	4.73e-05	0.118	possibly correct	TRUE	102016EHU2BTio2.4258.4258.2 File:"102016EHU2BTio2.raw", NativeID:"controllerType=0 controllerNumber=1 scan=4258"	AEATDADDPETDnAALR	K	Y	0.997	51	45.4	24.9	2		n13: Deamidated (+0.98)	888.393	1774.77	1775.76	2	0.02285	12.87	2045.98	1141.97	145	161	TRUE
110316EhorseUrineProteomics	Equine	Horse Urine Proteomics	Mudpit_102016EHU3CTio2 (F002270)	Uncharacterized protein OS=Equus caballus GN=CDH15 PE=4 SV=1	F6WEI6_HORSE	Horse_20161102.fasta	81738.3	1	5	7	11	4.73e-05	0.118	possibly correct	TRUE	102016EHU1BTio2.6987.6987.2 File:"102016EHU1BTio2.raw", NativeID:"controllerType=0 controllerNumber=1 scan=6987"	DVNEAPVFQENPLR	R	T	0.997	27.8	44.7	14.1	2			814.407	1626.8	1627.81	2	-0.00159	-0.9767	2944.71	3832.94	339	352	TRUE
110316EhorseUrineProteomics	Equine	Horse Urine Proteomics	Mudpit_102016EHU3CTio2 (F002270)	Uncharacterized protein OS=Equus caballus GN=CDH15 PE=4 SV=1	F6WEI6_HORSE	Horse_20161102.fasta	81738.3	1	5	7	11	4.73e-05	0.118	possibly correct	TRUE	102016EHU3BTio2.7567.7567.2 File:"102016EHU3BTio2.raw", NativeID:"controllerType=0 controllerNumber=1 scan=7567"	DVNEAPVFQENPLR	R	T	0.997	62.9	44.8	37.2	2			814.405	1626.8	1627.81	2	-0.00452	-2.777	2904.77	11470.6	339	352	TRUE
110316EhorseUrineProteomics	Equine	Horse Urine Proteomics	Mudpit_102016EHU3CTio2 (F002270)	Uncharacterized protein OS=Equus caballus GN=CDH15 PE=4 SV=1	F6WEI6_HORSE	Horse_20161102.fasta	81738.3	1	5	7	11	4.73e-05	0.118	possibly correct	TRUE	102016EHU3BTio2.8992.8992.2 File:"102016EHU3BTio2.raw", NativeID:"controllerType=0 controllerNumber=1 scan=8992"	FTILEGDPDGQFAIR	R	T	0.997	32.3	44.9	21	2			839.928	1677.84	1678.84	2	0.004346	2.589	3277.76	2757.45	269	283	TRUE
110316EhorseUrineProteomics	Equine	Horse Urine Proteomics	Mudpit_102016EHU3CTio2 (F002270)	Uncharacterized protein OS=Equus caballus GN=CDH15 PE=4 SV=1	F6WEI6_HORSE	Horse_20161102.fasta	81738.3	1	5	7	11	4.73e-05	0.118	possibly correct	TRUE	102016EHU2BTio2.8882.8882.2 File:"102016EHU2BTio2.raw", NativeID:"controllerType=0 controllerNumber=1 scan=8882"	FTILEGDPDGqFAIR	R	T	0.997	33.2	45	16.9	2		q11: Deamidated (+0.98)	840.427	1678.84	1679.83	2	0.0196	11.67	3333.49	2030.14	269	283	TRUE
110316EhorseUrineProteomics	Equine	Horse Urine Proteomics	Mudpit_102016EHU3CTio2 (F002270)	Uncharacterized protein OS=Equus caballus GN=CDH15 PE=4 SV=1	F6WEI6_HORSE	Horse_20161102.fasta	81738.3	1	5	7	11	4.73e-05	0.118	possibly correct	TRUE	102016EHU2BTio2.7477.7477.3 File:"102016EHU2BTio2.raw", NativeID:"controllerType=0 controllerNumber=1 scan=7477"	TSLAEGAAAGTPVATFAAQDPDTQQLQR	R	L	0.997	44.7	49.3	25.5	2			939.136	2814.39	2815.39	3	0.006445	2.289	2941.09	3146.37	353	380	TRUE
110316EhorseUrineProteomics	Equine	Horse Urine Proteomics	Mudpit_102016EHU3CTio2 (F002270)	Uncharacterized protein OS=Equus caballus GN=CDH15 PE=4 SV=1	F6WEI6_HORSE	Horse_20161102.fasta	81738.3	1	5	7	11	4.73e-05	0.118	possibly correct	TRUE	092216EHU2B.4832.4832.2 File:"092216EHU2B.raw", NativeID:"controllerType=0 controllerNumber=1 scan=4832"	VAVQNEAPLQATAPR	K	A	0.997	61.4	41.7	38.1	2			782.93	1563.85	1564.84	2	0.009196	5.877	1735.33	5928.42	311	325	TRUE
110316EhorseUrineProteomics	Equine	Horse Urine Proteomics	Mudpit_102016EHU3CTio2 (F002270)	Calcium-activated chloride channel regulator 1 OS=Equus caballus GN=CLCA1 PE=1 SV=1	CLCA1_HORSE	Horse_20161102.fasta	100136	1	26	34	101	0.000434	0.323	possibly correct	TRUE	092216EHU2A.5274.5274.2 File:"092216EHU2A.raw", NativeID:"controllerType=0 controllerNumber=1 scan=5274"	ASSATLPPVTVTSK	R	V	0.997	39	42	21.7	2			679.877	1357.74	1358.75	2	-0.00687	-5.056	1809.91	17481.3	583	596	TRUE
110316EhorseUrineProteomics	Equine	Horse Urine Proteomics	Mudpit_102016EHU3CTio2 (F002270)	Calcium-activated chloride channel regulator 1 OS=Equus caballus GN=CLCA1 PE=1 SV=1	CLCA1_HORSE	Horse_20161102.fasta	100136	1	26	34	101	0.000434	0.323	possibly correct	TRUE	092216EHU2B.5015.5015.2 File:"092216EHU2B.raw", NativeID:"controllerType=0 controllerNumber=1 scan=5015"	ASSATLPPVTVTSK	R	V	0.997	44.3	41.3	23.7	2			679.884	1357.75	1358.75	2	0.008266	6.084	1785.3	24762.7	583	596	TRUE
110316EhorseUrineProteomics	Equine	Horse Urine Proteomics	Mudpit_102016EHU3CTio2 (F002270)	Calcium-activated chloride channel regulator 1 OS=Equus caballus GN=CLCA1 PE=1 SV=1	CLCA1_HORSE	Horse_20161102.fasta	100136	1	26	34	101	0.000434	0.323	possibly correct	TRUE	102016EHU2ATio2.8912.8912.2 File:"102016EHU2ATio2.raw", NativeID:"controllerType=0 controllerNumber=1 scan=8912"	ATVTALIESVDGK	R	T	0.997	70.1	41.9	45	2			652.358	1302.7	1303.71	2	-0.002002	-1.536	3157.98	8096.42	624	636	TRUE
110316EhorseUrineProteomics	Equine	Horse Urine Proteomics	Mudpit_102016EHU3CTio2 (F002270)	Calcium-activated chloride channel regulator 1 OS=Equus caballus GN=CLCA1 PE=1 SV=1	CLCA1_HORSE	Horse_20161102.fasta	100136	1	26	34	101	0.000434	0.323	possibly correct	TRUE	092216EHU2A.9090.9090.2 File:"092216EHU2A.raw", NativeID:"controllerType=0 controllerNumber=1 scan=9090"	ATVTALIESVDGK	R	T	0.997	84.2	42	68.6	2			652.356	1302.7	1303.71	2	-0.005908	-4.532	2727.13	32791.5	624	636	TRUE
110316EhorseUrineProteomics	Equine	Horse Urine Proteomics	Mudpit_102016EHU3CTio2 (F002270)	Calcium-activated chloride channel regulator 1 OS=Equus caballus GN=CLCA1 PE=1 SV=1	CLCA1_HORSE	Horse_20161102.fasta	100136	1	26	34	101	0.000434	0.323	possibly correct	TRUE	102016EHU3BTio2.8503.8503.2 File:"102016EHU3BTio2.raw", NativeID:"controllerType=0 controllerNumber=1 scan=8503"	ATVTALIESVDGK	R	T	0.997	95.3	42	77.3	2			652.358	1302.7	1303.71	2	-0.002368	-1.816	3146.12	22299.7	624	636	TRUE
110316EhorseUrineProteomics	Equine	Horse Urine Proteomics	Mudpit_102016EHU3CTio2 (F002270)	Calcium-activated chloride channel regulator 1 OS=Equus caballus GN=CLCA1 PE=1 SV=1	CLCA1_HORSE	Horse_20161102.fasta	100136	1	26	34	101	0.000434	0.323	possibly correct	TRUE	092216EHU2B.9003.9003.2 File:"092216EHU2B.raw", NativeID:"controllerType=0 controllerNumber=1 scan=9003"	ATVTALIESVDGK	R	T	0.997	98	41.7	71.6	2			652.362	1302.71	1303.71	2	0.005932	4.55	2739.29	52682.7	624	636	TRUE
110316EhorseUrineProteomics	Equine	Horse Urine Proteomics	Mudpit_102016EHU3CTio2 (F002270)	Calcium-activated chloride channel regulator 1 OS=Equus caballus GN=CLCA1 PE=1 SV=1	CLCA1_HORSE	Horse_20161102.fasta	100136	1	26	34	101	0.000434	0.323	possibly correct	TRUE	102016EHU1BTio2.8069.8069.2 File:"102016EHU1BTio2.raw", NativeID:"controllerType=0 controllerNumber=1 scan=8069"	ATVTALIESVDGK	R	T	0.997	99	41.8	79.5	2			652.358	1302.7	1303.71	2	-0.001636	-1.255	3237.92	14102.7	624	636	TRUE
110316EhorseUrineProteomics	Equine	Horse Urine Proteomics	Mudpit_102016EHU3CTio2 (F002270)	Calcium-activated chloride channel regulator 1 OS=Equus caballus GN=CLCA1 PE=1 SV=1	CLCA1_HORSE	Horse_20161102.fasta	100136	1	26	34	101	0.000434	0.323	possibly correct	TRUE	102016EHU2BTio2.8347.8347.2 File:"102016EHU2BTio2.raw", NativeID:"controllerType=0 controllerNumber=1 scan=8347"	ATVTALIESVDGK	R	T	0.997	99.1	41.8	81.3	2			652.358	1302.7	1303.71	2	-0.001026	-0.7869	3176.47	22103.1	624	636	TRUE
110316EhorseUrineProteomics	Equine	Horse Urine Proteomics	Mudpit_102016EHU3CTio2 (F002270)	Calcium-activated chloride channel regulator 1 OS=Equus caballus GN=CLCA1 PE=1 SV=1	CLCA1_HORSE	Horse_20161102.fasta	100136	1	26	34	101	0.000434	0.323	possibly correct	TRUE	092216EHU2C.9143.9143.2 File:"092216EHU2C.raw", NativeID:"controllerType=0 controllerNumber=1 scan=9143"	ATVTALIESVDGK	R	T	0.997	102	41.6	86.1	2			652.36	1302.71	1303.71	2	0.002392	1.835	2740.2	6621.53	624	636	TRUE
110316EhorseUrineProteomics	Equine	Horse Urine Proteomics	Mudpit_102016EHU3CTio2 (F002270)	Calcium-activated chloride channel regulator 1 OS=Equus caballus GN=CLCA1 PE=1 SV=1	CLCA1_HORSE	Horse_20161102.fasta	100136	1	26	34	101	0.000434	0.323	possibly correct	TRUE	092216EHU1B.8896.8896.2 File:"092216EHU1B.raw", NativeID:"controllerType=0 controllerNumber=1 scan=8896"	ATVTALIESVDGK	R	T	0.997	102	41.6	86.2	2			652.36	1302.71	1303.71	2	0.002392	1.835	2723.64	13781.9	624	636	TRUE
110316EhorseUrineProteomics	Equine	Horse Urine Proteomics	Mudpit_102016EHU3CTio2 (F002270)	Calcium-activated chloride channel regulator 1 OS=Equus caballus GN=CLCA1 PE=1 SV=1	CLCA1_HORSE	Horse_20161102.fasta	100136	1	26	34	101	0.000434	0.323	possibly correct	TRUE	092216EHU3B.8591.8591.2 File:"092216EHU3B.raw", NativeID:"controllerType=0 controllerNumber=1 scan=8591"	ATVTALIESVDGK	R	T	0.997	103	41.5	77.3	2			652.363	1302.71	1303.71	2	0.009106	6.985	2717.93	19415.6	624	636	TRUE
110316EhorseUrineProteomics	Equine	Horse Urine Proteomics	Mudpit_102016EHU3CTio2 (F002270)	Calcium-activated chloride channel regulator 1 OS=Equus caballus GN=CLCA1 PE=1 SV=1	CLCA1_HORSE	Horse_20161102.fasta	100136	1	26	34	101	0.000434	0.323	possibly correct	TRUE	092216EHU1A.9166.9166.2 File:"092216EHU1A.raw", NativeID:"controllerType=0 controllerNumber=1 scan=9166"	ATVTALIESVDGK	R	T	0.997	118	41.9	103	2			652.357	1302.7	1303.71	2	-0.003588	-2.752	2725.38	56759	624	636	TRUE
110316EhorseUrineProteomics	Equine	Horse Urine Proteomics	Mudpit_102016EHU3CTio2 (F002270)	Calcium-activated chloride channel regulator 1 OS=Equus caballus GN=CLCA1 PE=1 SV=1	CLCA1_HORSE	Horse_20161102.fasta	100136	1	26	34	101	0.000434	0.323	possibly correct	TRUE	092216EHU2B.2069.2069.2 File:"092216EHU2B.raw", NativeID:"controllerType=0 controllerNumber=1 scan=2069"	cSADIAGK	K	N	0.99	35.7	32	22.2	2	c1: Carbamidomethyl (+57.02)		411.198	820.381	821.382	2	0.005921	7.208	784.476	10914.8	187	194	TRUE
110316EhorseUrineProteomics	Equine	Horse Urine Proteomics	Mudpit_102016EHU3CTio2 (F002270)	Calcium-activated chloride channel regulator 1 OS=Equus caballus GN=CLCA1 PE=1 SV=1	CLCA1_HORSE	Horse_20161102.fasta	100136	1	26	34	101	0.000434	0.323	possibly correct	TRUE	102016EHU3CTio2.6676.6676.2 File:"102016EHU3CTio2.raw", NativeID:"controllerType=0 controllerNumber=1 scan=6676"	DmVTQASPYLFEATEK	K	R	0.997	25.5	45.9	12.8	2		m2: Oxidation (+15.99)	923.433	1844.85	1845.86	2	0.000785	0.4253	2895.97	1151.58	55	70	TRUE
110316EhorseUrineProteomics	Equine	Horse Urine Proteomics	Mudpit_102016EHU3CTio2 (F002270)	Calcium-activated chloride channel regulator 1 OS=Equus caballus GN=CLCA1 PE=1 SV=1	CLCA1_HORSE	Horse_20161102.fasta	100136	1	26	34	101	0.000434	0.323	possibly correct	TRUE	102016EHU2BTio2.7272.7272.2 File:"102016EHU2BTio2.raw", NativeID:"controllerType=0 controllerNumber=1 scan=7272"	DmVTQASPYLFEATEK	K	R	0.997	30.7	46	4.12	2		m2: Oxidation (+15.99)	923.935	1845.86	1845.86	2	1.005	1.063	2884.65	1770.67	55	70	TRUE
110316EhorseUrineProteomics	Equine	Horse Urine Proteomics	Mudpit_102016EHU3CTio2 (F002270)	Calcium-activated chloride channel regulator 1 OS=Equus caballus GN=CLCA1 PE=1 SV=1	CLCA1_HORSE	Horse_20161102.fasta	100136	1	26	34	101	0.000434	0.323	possibly correct	TRUE	102016EHU1BTio2.6955.6955.2 File:"102016EHU1BTio2.raw", NativeID:"controllerType=0 controllerNumber=1 scan=6955"	DmVTqASPYLFEATEK	K	R	0.997	30.9	45.9	4.01	2		m2: Oxidation (+15.99), q5: Deamidated (+0.98)	923.932	1845.85	1846.84	2	0.01531	8.287	2935.1	2475.07	55	70	TRUE
110316EhorseUrineProteomics	Equine	Horse Urine Proteomics	Mudpit_102016EHU3CTio2 (F002270)	Calcium-activated chloride channel regulator 1 OS=Equus caballus GN=CLCA1 PE=1 SV=1	CLCA1_HORSE	Horse_20161102.fasta	100136	1	26	34	101	0.000434	0.323	possibly correct	TRUE	102016EHU1ATio2.7868.7868.2 File:"102016EHU1ATio2.raw", NativeID:"controllerType=0 controllerNumber=1 scan=7868"	DmVTQASPYLFEATEK	K	R	0.997	40.2	45.9	27.3	2		m2: Oxidation (+15.99)	923.431	1844.85	1845.86	2	-0.002633	-1.426	2938.97	2827.48	55	70	TRUE
110316EhorseUrineProteomics	Equine	Horse Urine Proteomics	Mudpit_102016EHU3CTio2 (F002270)	Calcium-activated chloride channel regulator 1 OS=Equus caballus GN=CLCA1 PE=1 SV=1	CLCA1_HORSE	Horse_20161102.fasta	100136	1	26	34	101	0.000434	0.323	possibly correct	TRUE	102016EHU2ATio2.7848.7848.2 File:"102016EHU2ATio2.raw", NativeID:"controllerType=0 controllerNumber=1 scan=7848"	DmVTQASPYLFEATEK	K	R	0.997	41.5	45.9	26.5	2		m2: Oxidation (+15.99)	923.432	1844.85	1845.86	2	-0.000923	-0.5	2893.09	2666.37	55	70	TRUE
110316EhorseUrineProteomics	Equine	Horse Urine Proteomics	Mudpit_102016EHU3CTio2 (F002270)	Calcium-activated chloride channel regulator 1 OS=Equus caballus GN=CLCA1 PE=1 SV=1	CLCA1_HORSE	Horse_20161102.fasta	100136	1	26	34	101	0.000434	0.323	possibly correct	TRUE	102016EHU3ATio2.7633.7633.2 File:"102016EHU3ATio2.raw", NativeID:"controllerType=0 controllerNumber=1 scan=7633"	DmVTQASPYLFEATEK	K	R	0.997	41.9	45.9	23.7	2		m2: Oxidation (+15.99)	923.433	1844.85	1845.86	2	0.001151	0.6236	2868.99	2107.97	55	70	TRUE
110316EhorseUrineProteomics	Equine	Horse Urine Proteomics	Mudpit_102016EHU3CTio2 (F002270)	Calcium-activated chloride channel regulator 1 OS=Equus caballus GN=CLCA1 PE=1 SV=1	CLCA1_HORSE	Horse_20161102.fasta	100136	1	26	34	101	0.000434	0.323	possibly correct	TRUE	102016EHU1ATio2.7410.7410.2 File:"102016EHU1ATio2.raw", NativeID:"controllerType=0 controllerNumber=1 scan=7410"	DmVTQASPYLFEATEKR	K	F	0.852	23.4	46.9	12.8	2		m2: Oxidation (+15.99)	1001.48	2000.95	2001.96	2	-0.000339	-0.1693	2817.62	2077.66	55	71	TRUE
110316EhorseUrineProteomics	Equine	Horse Urine Proteomics	Mudpit_102016EHU3CTio2 (F002270)	Calcium-activated chloride channel regulator 1 OS=Equus caballus GN=CLCA1 PE=1 SV=1	CLCA1_HORSE	Horse_20161102.fasta	100136	1	26	34	101	0.000434	0.323	possibly correct	TRUE	102016EHU2ATio2.7376.7376.3 File:"102016EHU2ATio2.raw", NativeID:"controllerType=0 controllerNumber=1 scan=7376"	DmVTQASPYLFEATEKR	K	F	0.997	28.4	46.9	12.4	2		m2: Oxidation (+15.99)	667.991	2000.95	2001.96	3	-0.000778	-0.3886	2781.23	10843.4	55	71	TRUE
110316EhorseUrineProteomics	Equine	Horse Urine Proteomics	Mudpit_102016EHU3CTio2 (F002270)	Calcium-activated chloride channel regulator 1 OS=Equus caballus GN=CLCA1 PE=1 SV=1	CLCA1_HORSE	Horse_20161102.fasta	100136	1	26	34	101	0.000434	0.323	possibly correct	TRUE	102016EHU1BTio2.6669.6669.2 File:"102016EHU1BTio2.raw", NativeID:"controllerType=0 controllerNumber=1 scan=6669"	DmVTQASPYLFEATEKR	K	F	0.997	32.2	46.9	7.14	2		m2: Oxidation (+15.99)	1001.48	2000.95	2001.96	2	0.002103	1.05	2853.48	2038.89	55	71	TRUE
110316EhorseUrineProteomics	Equine	Horse Urine Proteomics	Mudpit_102016EHU3CTio2 (F002270)	Calcium-activated chloride channel regulator 1 OS=Equus caballus GN=CLCA1 PE=1 SV=1	CLCA1_HORSE	Horse_20161102.fasta	100136	1	26	34	101	0.000434	0.323	possibly correct	TRUE	102016EHU2BTio2.6877.6877.2 File:"102016EHU2BTio2.raw", NativeID:"controllerType=0 controllerNumber=1 scan=6877"	DmVTQASPYLFEATEKR	K	F	0.997	33.3	46.8	17.5	2		m2: Oxidation (+15.99)	1001.49	2000.96	2001.96	2	0.006985	3.489	2780.06	1719.21	55	71	TRUE
110316EhorseUrineProteomics	Equine	Horse Urine Proteomics	Mudpit_102016EHU3CTio2 (F002270)	Calcium-activated chloride channel regulator 1 OS=Equus caballus GN=CLCA1 PE=1 SV=1	CLCA1_HORSE	Horse_20161102.fasta	100136	1	26	34	101	0.000434	0.323	possibly correct	TRUE	102016EHU3ATio2.7239.7239.3 File:"102016EHU3ATio2.raw", NativeID:"controllerType=0 controllerNumber=1 scan=7239"	DmVTQASPYLFEATEKR	K	F	0.997	39.9	46.9	24.3	2		m2: Oxidation (+15.99)	667.991	2000.95	2001.96	3	-0.001144	-0.5714	2769.03	34266.2	55	71	TRUE
110316EhorseUrineProteomics	Equine	Horse Urine Proteomics	Mudpit_102016EHU3CTio2 (F002270)	Calcium-activated chloride channel regulator 1 OS=Equus caballus GN=CLCA1 PE=1 SV=1	CLCA1_HORSE	Horse_20161102.fasta	100136	1	26	34	101	0.000434	0.323	possibly correct	TRUE	102016EHU3ATio2.7206.7206.2 File:"102016EHU3ATio2.raw", NativeID:"controllerType=0 controllerNumber=1 scan=7206"	DmVTQASPYLFEATEKR	K	F	0.997	41.2	46.9	20.4	2		m2: Oxidation (+15.99)	1001.49	2000.96	2001.96	2	0.004789	2.392	2760.75	4237.13	55	71	TRUE
110316EhorseUrineProteomics	Equine	Horse Urine Proteomics	Mudpit_102016EHU3CTio2 (F002270)	Calcium-activated chloride channel regulator 1 OS=Equus caballus GN=CLCA1 PE=1 SV=1	CLCA1_HORSE	Horse_20161102.fasta	100136	1	26	34	101	0.000434	0.323	possibly correct	TRUE	102016EHU3BTio2.7039.7039.3 File:"102016EHU3BTio2.raw", NativeID:"controllerType=0 controllerNumber=1 scan=7039"	DmVTQASPYLFEATEKR	K	F	0.997	41.3	46.9	25.3	2		m2: Oxidation (+15.99)	667.991	2000.95	2001.96	3	-0.000778	-0.3886	2769.13	37570.6	55	71	TRUE
110316EhorseUrineProteomics	Equine	Horse Urine Proteomics	Mudpit_102016EHU3CTio2 (F002270)	Calcium-activated chloride channel regulator 1 OS=Equus caballus GN=CLCA1 PE=1 SV=1	CLCA1_HORSE	Horse_20161102.fasta	100136	1	26	34	101	0.000434	0.323	possibly correct	TRUE	102016EHU3BTio2.7018.7018.2 File:"102016EHU3BTio2.raw", NativeID:"controllerType=0 controllerNumber=1 scan=7018"	DmVTQASPYLFEATEKR	K	F	0.997	44.1	46.9	19.1	2		m2: Oxidation (+15.99)	1001.48	2000.95	2001.96	2	0.000881	0.4401	2763.61	2128.39	55	71	TRUE
110316EhorseUrineProteomics	Equine	Horse Urine Proteomics	Mudpit_102016EHU3CTio2 (F002270)	Calcium-activated chloride channel regulator 1 OS=Equus caballus GN=CLCA1 PE=1 SV=1	CLCA1_HORSE	Horse_20161102.fasta	100136	1	26	34	101	0.000434	0.323	possibly correct	TRUE	102016EHU3BTio2.6657.6657.2 File:"102016EHU3BTio2.raw", NativeID:"controllerType=0 controllerNumber=1 scan=6657"	DTGKFPSPVVVYAK	K	I	0.997	25.4	42.4	13.9	2			754.41	1506.81	1507.82	2	-0.002366	-1.569	2672.74	4421.19	600	613	TRUE
110316EhorseUrineProteomics	Equine	Horse Urine Proteomics	Mudpit_102016EHU3CTio2 (F002270)	Calcium-activated chloride channel regulator 1 OS=Equus caballus GN=CLCA1 PE=1 SV=1	CLCA1_HORSE	Horse_20161102.fasta	100136	1	26	34	101	0.000434	0.323	possibly correct	TRUE	102016EHU1ATio2.7094.7094.2 File:"102016EHU1ATio2.raw", NativeID:"controllerType=0 controllerNumber=1 scan=7094"	DTGKFPSPVVVYAK	K	I	0.997	28.3	42.4	15.4	2			754.41	1506.81	1507.82	2	-0.002488	-1.65	2733.16	6812.9	600	613	TRUE
110316EhorseUrineProteomics	Equine	Horse Urine Proteomics	Mudpit_102016EHU3CTio2 (F002270)	Calcium-activated chloride channel regulator 1 OS=Equus caballus GN=CLCA1 PE=1 SV=1	CLCA1_HORSE	Horse_20161102.fasta	100136	1	26	34	101	0.000434	0.323	possibly correct	TRUE	102016EHU3ATio2.6881.6881.2 File:"102016EHU3ATio2.raw", NativeID:"controllerType=0 controllerNumber=1 scan=6881"	DTGKFPSPVVVYAK	K	I	0.997	32.1	42	19.5	2			754.412	1506.81	1507.82	2	0.001418	0.9405	2671.42	5508.48	600	613	TRUE
110316EhorseUrineProteomics	Equine	Horse Urine Proteomics	Mudpit_102016EHU3CTio2 (F002270)	Calcium-activated chloride channel regulator 1 OS=Equus caballus GN=CLCA1 PE=1 SV=1	CLCA1_HORSE	Horse_20161102.fasta	100136	1	26	34	101	0.000434	0.323	possibly correct	TRUE	092216EHU3A.2200.2200.2 File:"092216EHU3A.raw", NativeID:"controllerType=0 controllerNumber=1 scan=2200"	GGTDRDALTK	K	S	0.997	30.5	40.4	11.5	2			517.267	1032.52	1033.53	2	-0.001374	-1.329	833.661	98804.9	364	373	TRUE
110316EhorseUrineProteomics	Equine	Horse Urine Proteomics	Mudpit_102016EHU3CTio2 (F002270)	Calcium-activated chloride channel regulator 1 OS=Equus caballus GN=CLCA1 PE=1 SV=1	CLCA1_HORSE	Horse_20161102.fasta	100136	1	26	34	101	0.000434	0.323	possibly correct	TRUE	092216EHU2A.2183.2183.2 File:"092216EHU2A.raw", NativeID:"controllerType=0 controllerNumber=1 scan=2183"	GGTDRDALTK	K	S	0.997	33.1	40.6	10.8	2			517.267	1032.52	1033.53	2	-0.0001539	-0.1489	829.223	16634.8	364	373	TRUE
110316EhorseUrineProteomics	Equine	Horse Urine Proteomics	Mudpit_102016EHU3CTio2 (F002270)	Calcium-activated chloride channel regulator 1 OS=Equus caballus GN=CLCA1 PE=1 SV=1	CLCA1_HORSE	Horse_20161102.fasta	100136	1	26	34	101	0.000434	0.323	possibly correct	TRUE	092216EHU3B.1909.1909.2 File:"092216EHU3B.raw", NativeID:"controllerType=0 controllerNumber=1 scan=1909"	GGTDRDALTK	K	S	0.997	33	40.5	9.35	2			517.27	1032.53	1033.53	2	0.005584	5.403	804.979	77967.5	364	373	TRUE
110316EhorseUrineProteomics	Equine	Horse Urine Proteomics	Mudpit_102016EHU3CTio2 (F002270)	Calcium-activated chloride channel regulator 1 OS=Equus caballus GN=CLCA1 PE=1 SV=1	CLCA1_HORSE	Horse_20161102.fasta	100136	1	26	34	101	0.000434	0.323	possibly correct	TRUE	102016EHU1BTio2.8077.8077.2 File:"102016EHU1BTio2.raw", NativeID:"controllerType=0 controllerNumber=1 scan=8077"	INIDDLLSK	K	Q	0.997	41.9	41.1	20.3	2			515.794	1029.57	1030.58	2	0.00198	1.921	3240.3	22062	716	724	TRUE
110316EhorseUrineProteomics	Equine	Horse Urine Proteomics	Mudpit_102016EHU3CTio2 (F002270)	Calcium-activated chloride channel regulator 1 OS=Equus caballus GN=CLCA1 PE=1 SV=1	CLCA1_HORSE	Horse_20161102.fasta	100136	1	26	34	101	0.000434	0.323	possibly correct	TRUE	102016EHU3BTio2.8494.8494.2 File:"102016EHU3BTio2.raw", NativeID:"controllerType=0 controllerNumber=1 scan=8494"	INIDDLLSK	K	Q	0.997	44.2	41	17.2	2			515.792	1029.57	1030.58	2	-0.0004619	-0.4482	3143.88	16650.5	716	724	TRUE
110316EhorseUrineProteomics	Equine	Horse Urine Proteomics	Mudpit_102016EHU3CTio2 (F002270)	Calcium-activated chloride channel regulator 1 OS=Equus caballus GN=CLCA1 PE=1 SV=1	CLCA1_HORSE	Horse_20161102.fasta	100136	1	26	34	101	0.000434	0.323	possibly correct	TRUE	092216EHU3B.8650.8650.1 File:"092216EHU3B.raw", NativeID:"controllerType=0 controllerNumber=1 scan=8650"	INIDDLLSK	K	Q	0.997	44.5	40.5	12.8	2			1030.59	1029.58	1030.58	1	0.01267	12.3	2730.46	2285.17	716	724	TRUE
110316EhorseUrineProteomics	Equine	Horse Urine Proteomics	Mudpit_102016EHU3CTio2 (F002270)	Calcium-activated chloride channel regulator 1 OS=Equus caballus GN=CLCA1 PE=1 SV=1	CLCA1_HORSE	Horse_20161102.fasta	100136	1	26	34	101	0.000434	0.323	possibly correct	TRUE	092216EHU3A.10158.10158.2 File:"092216EHU3A.raw", NativeID:"controllerType=0 controllerNumber=1 scan=10158"	IYFTPDFLAGK	R	R	0.997	29.8	42.4	10.6	2			636.344	1270.67	1271.67	2	0.0131	10.3	2957.5	16853.2	132	142	TRUE
110316EhorseUrineProteomics	Equine	Horse Urine Proteomics	Mudpit_102016EHU3CTio2 (F002270)	Calcium-activated chloride channel regulator 1 OS=Equus caballus GN=CLCA1 PE=1 SV=1	CLCA1_HORSE	Horse_20161102.fasta	100136	1	26	34	101	0.000434	0.323	possibly correct	TRUE	092216EHU1B.10003.10003.2 File:"092216EHU1B.raw", NativeID:"controllerType=0 controllerNumber=1 scan=10003"	IYFTPDFLAGK	R	R	0.997	36.6	41.7	17.6	2			636.339	1270.66	1271.67	2	0.004066	3.197	2969.96	15420.3	132	142	TRUE
110316EhorseUrineProteomics	Equine	Horse Urine Proteomics	Mudpit_102016EHU3CTio2 (F002270)	Calcium-activated chloride channel regulator 1 OS=Equus caballus GN=CLCA1 PE=1 SV=1	CLCA1_HORSE	Horse_20161102.fasta	100136	1	26	34	101	0.000434	0.323	possibly correct	TRUE	092216EHU1A.10245.10245.2 File:"092216EHU1A.raw", NativeID:"controllerType=0 controllerNumber=1 scan=10245"	IYFTPDFLAGK	R	R	0.997	37.4	41.7	17.9	2			636.338	1270.66	1271.67	2	0.001626	1.279	2959.64	16004.5	132	142	TRUE
110316EhorseUrineProteomics	Equine	Horse Urine Proteomics	Mudpit_102016EHU3CTio2 (F002270)	Calcium-activated chloride channel regulator 1 OS=Equus caballus GN=CLCA1 PE=1 SV=1	CLCA1_HORSE	Horse_20161102.fasta	100136	1	26	34	101	0.000434	0.323	possibly correct	TRUE	092216EHU2A.10168.10168.2 File:"092216EHU2A.raw", NativeID:"controllerType=0 controllerNumber=1 scan=10168"	IYFTPDFLAGK	R	R	0.997	38	41.8	16.7	2			636.336	1270.66	1271.67	2	-0.001914	-1.505	2960.35	8886.14	132	142	TRUE
110316EhorseUrineProteomics	Equine	Horse Urine Proteomics	Mudpit_102016EHU3CTio2 (F002270)	Calcium-activated chloride channel regulator 1 OS=Equus caballus GN=CLCA1 PE=1 SV=1	CLCA1_HORSE	Horse_20161102.fasta	100136	1	26	34	101	0.000434	0.323	possibly correct	TRUE	092216EHU2B.10028.10028.2 File:"092216EHU2B.raw", NativeID:"controllerType=0 controllerNumber=1 scan=10028"	IYFTPDFLAGK	R	R	0.997	42.6	42.5	27.2	2			636.34	1270.67	1271.67	2	0.006386	5.022	2976.45	14164.6	132	142	TRUE
110316EhorseUrineProteomics	Equine	Horse Urine Proteomics	Mudpit_102016EHU3CTio2 (F002270)	Calcium-activated chloride channel regulator 1 OS=Equus caballus GN=CLCA1 PE=1 SV=1	CLCA1_HORSE	Horse_20161102.fasta	100136	1	26	34	101	0.000434	0.323	possibly correct	TRUE	092216EHU3B.9702.9702.2 File:"092216EHU3B.raw", NativeID:"controllerType=0 controllerNumber=1 scan=9702"	IYFTPDFLAGK	R	R	0.997	45.6	42.4	28.5	2			636.344	1270.67	1271.67	2	0.01261	9.918	2959.92	16051.5	132	142	TRUE
110316EhorseUrineProteomics	Equine	Horse Urine Proteomics	Mudpit_102016EHU3CTio2 (F002270)	Calcium-activated chloride channel regulator 1 OS=Equus caballus GN=CLCA1 PE=1 SV=1	CLCA1_HORSE	Horse_20161102.fasta	100136	1	26	34	101	0.000434	0.323	possibly correct	TRUE	092216EHU2B.8833.8833.2 File:"092216EHU2B.raw", NativeID:"controllerType=0 controllerNumber=1 scan=8833"	IYFTPDFLAGKR	R	L	0.997	37.1	41.7	22	2			714.393	1426.77	1427.77	2	0.01124	7.875	2700.62	7380.83	132	143	TRUE
110316EhorseUrineProteomics	Equine	Horse Urine Proteomics	Mudpit_102016EHU3CTio2 (F002270)	Calcium-activated chloride channel regulator 1 OS=Equus caballus GN=CLCA1 PE=1 SV=1	CLCA1_HORSE	Horse_20161102.fasta	100136	1	26	34	101	0.000434	0.323	possibly correct	TRUE	092216EHU3B.8558.8558.2 File:"092216EHU3B.raw", NativeID:"controllerType=0 controllerNumber=1 scan=8558"	IYFTPDFLAGKR	R	L	0.997	46.8	41.5	36.2	2			714.395	1426.78	1427.77	2	0.01491	10.44	2710.59	5359.35	132	143	TRUE
110316EhorseUrineProteomics	Equine	Horse Urine Proteomics	Mudpit_102016EHU3CTio2 (F002270)	Calcium-activated chloride channel regulator 1 OS=Equus caballus GN=CLCA1 PE=1 SV=1	CLCA1_HORSE	Horse_20161102.fasta	100136	1	26	34	101	0.000434	0.323	possibly correct	TRUE	092216EHU1B.8828.8828.2 File:"092216EHU1B.raw", NativeID:"controllerType=0 controllerNumber=1 scan=8828"	IYFTPDFLAGKR	R	L	0.997	47.7	41.6	27.4	2			714.391	1426.77	1427.77	2	0.006726	4.711	2708.6	4467.12	132	143	TRUE
110316EhorseUrineProteomics	Equine	Horse Urine Proteomics	Mudpit_102016EHU3CTio2 (F002270)	Calcium-activated chloride channel regulator 1 OS=Equus caballus GN=CLCA1 PE=1 SV=1	CLCA1_HORSE	Horse_20161102.fasta	100136	1	26	34	101	0.000434	0.323	possibly correct	TRUE	102016EHU2CTio2.4290.4290.2 File:"102016EHU2CTio2.raw", NativeID:"controllerType=0 controllerNumber=1 scan=4290"	KQDGFVVDTNTK	K	M	0.997	39.2	42.7	25	2			676.347	1350.68	1351.69	2	0.001248	0.9233	2126.63	2945.5	538	549	TRUE
110316EhorseUrineProteomics	Equine	Horse Urine Proteomics	Mudpit_102016EHU3CTio2 (F002270)	Calcium-activated chloride channel regulator 1 OS=Equus caballus GN=CLCA1 PE=1 SV=1	CLCA1_HORSE	Horse_20161102.fasta	100136	1	26	34	101	0.000434	0.323	possibly correct	TRUE	092216EHU1B.3836.3836.2 File:"092216EHU1B.raw", NativeID:"controllerType=0 controllerNumber=1 scan=3836"	KQDGFVVDTNTK	K	M	0.997	41.7	42.8	26.2	2			676.35	1350.69	1351.69	2	0.00784	5.8	1441.38	6496.86	538	549	TRUE
110316EhorseUrineProteomics	Equine	Horse Urine Proteomics	Mudpit_102016EHU3CTio2 (F002270)	Calcium-activated chloride channel regulator 1 OS=Equus caballus GN=CLCA1 PE=1 SV=1	CLCA1_HORSE	Horse_20161102.fasta	100136	1	26	34	101	0.000434	0.323	possibly correct	TRUE	092216EHU2A.4427.4427.2 File:"092216EHU2A.raw", NativeID:"controllerType=0 controllerNumber=1 scan=4427"	KqDGFVVDTNTK	K	M	0.997	42.7	42.9	9.52	2		q2: Deamidated (+0.98)	676.846	1351.68	1352.67	2	0.01442	10.66	1565.55	5363.17	538	549	TRUE
110316EhorseUrineProteomics	Equine	Horse Urine Proteomics	Mudpit_102016EHU3CTio2 (F002270)	Calcium-activated chloride channel regulator 1 OS=Equus caballus GN=CLCA1 PE=1 SV=1	CLCA1_HORSE	Horse_20161102.fasta	100136	1	26	34	101	0.000434	0.323	possibly correct	TRUE	102016EHU3BTio2.4477.4477.2 File:"102016EHU3BTio2.raw", NativeID:"controllerType=0 controllerNumber=1 scan=4477"	KQDGFVVDTNTK	K	M	0.997	45.3	43.4	28.5	2			676.345	1350.68	1351.69	2	-0.001804	-1.335	2091.93	5048.54	538	549	TRUE
110316EhorseUrineProteomics	Equine	Horse Urine Proteomics	Mudpit_102016EHU3CTio2 (F002270)	Calcium-activated chloride channel regulator 1 OS=Equus caballus GN=CLCA1 PE=1 SV=1	CLCA1_HORSE	Horse_20161102.fasta	100136	1	26	34	101	0.000434	0.323	possibly correct	TRUE	102016EHU2BTio2.4475.4475.2 File:"102016EHU2BTio2.raw", NativeID:"controllerType=0 controllerNumber=1 scan=4475"	KQDGFVVDTNTK	K	M	0.997	45.8	42.7	34.1	2			676.347	1350.68	1351.69	2	0.0007601	0.5623	2114.55	4560.82	538	549	TRUE
110316EhorseUrineProteomics	Equine	Horse Urine Proteomics	Mudpit_102016EHU3CTio2 (F002270)	Calcium-activated chloride channel regulator 1 OS=Equus caballus GN=CLCA1 PE=1 SV=1	CLCA1_HORSE	Horse_20161102.fasta	100136	1	26	34	101	0.000434	0.323	possibly correct	TRUE	102016EHU2BTio2.3725.3725.2 File:"102016EHU2BTio2.raw", NativeID:"controllerType=0 controllerNumber=1 scan=3725"	LDEYGPQGR	R	V	0.997	32.8	39.2	15.1	2			517.749	1033.48	1034.49	2	5.806e-05	0.05612	1863.38	11810.6	144	152	TRUE
110316EhorseUrineProteomics	Equine	Horse Urine Proteomics	Mudpit_102016EHU3CTio2 (F002270)	Calcium-activated chloride channel regulator 1 OS=Equus caballus GN=CLCA1 PE=1 SV=1	CLCA1_HORSE	Horse_20161102.fasta	100136	1	26	34	101	0.000434	0.323	possibly correct	TRUE	102016EHU1BTio2.3667.3667.2 File:"102016EHU1BTio2.raw", NativeID:"controllerType=0 controllerNumber=1 scan=3667"	LDEYGPQGR	R	V	0.997	36.1	39.2	16.2	2			517.749	1033.48	1034.49	2	0.0006701	0.6477	1896.05	11359.2	144	152	TRUE
110316EhorseUrineProteomics	Equine	Horse Urine Proteomics	Mudpit_102016EHU3CTio2 (F002270)	Calcium-activated chloride channel regulator 1 OS=Equus caballus GN=CLCA1 PE=1 SV=1	CLCA1_HORSE	Horse_20161102.fasta	100136	1	26	34	101	0.000434	0.323	possibly correct	TRUE	102016EHU2ATio2.3911.3911.2 File:"102016EHU2ATio2.raw", NativeID:"controllerType=0 controllerNumber=1 scan=3911"	LDEYGPQGR	R	V	0.997	44.1	39.2	16.5	2			517.749	1033.48	1034.49	2	0.0004241	0.4099	1880.27	13477.5	144	152	TRUE
110316EhorseUrineProteomics	Equine	Horse Urine Proteomics	Mudpit_102016EHU3CTio2 (F002270)	Calcium-activated chloride channel regulator 1 OS=Equus caballus GN=CLCA1 PE=1 SV=1	CLCA1_HORSE	Horse_20161102.fasta	100136	1	26	34	101	0.000434	0.323	possibly correct	TRUE	102016EHU1ATio2.6182.6182.2 File:"102016EHU1ATio2.raw", NativeID:"controllerType=0 controllerNumber=1 scan=6182"	mAYLQVPGTAK	K	V	0.492	24.2	41.4	11	2		m1: Oxidation (+15.99)	597.813	1193.61	1194.62	2	-0.000527	-0.4411	2492.23	9183.62	550	560	TRUE
110316EhorseUrineProteomics	Equine	Horse Urine Proteomics	Mudpit_102016EHU3CTio2 (F002270)	Calcium-activated chloride channel regulator 1 OS=Equus caballus GN=CLCA1 PE=1 SV=1	CLCA1_HORSE	Horse_20161102.fasta	100136	1	26	34	101	0.000434	0.323	possibly correct	TRUE	092216EHU2B.5482.5482.2 File:"092216EHU2B.raw", NativeID:"controllerType=0 controllerNumber=1 scan=5482"	mAYLQVPGTAK	K	V	0.997	55.3	41.2	40.9	2		m1: Oxidation (+15.99)	597.817	1193.62	1194.62	2	0.007041	5.894	1906.84	30582.2	550	560	TRUE
110316EhorseUrineProteomics	Equine	Horse Urine Proteomics	Mudpit_102016EHU3CTio2 (F002270)	Calcium-activated chloride channel regulator 1 OS=Equus caballus GN=CLCA1 PE=1 SV=1	CLCA1_HORSE	Horse_20161102.fasta	100136	1	26	34	101	0.000434	0.323	possibly correct	TRUE	102016EHU2BTio2.6026.6026.3 File:"102016EHU2BTio2.raw", NativeID:"controllerType=0 controllerNumber=1 scan=6026"	NADVLVAEPNPPGnDQpYTEQMGK	K	C	0.63	27.2	49.4	0	2		n14: Deamidated (+0.98), p17: Oxidation (+15.99)	867.731	2600.17	2601.18	3	0.001374	0.5282	2555.49	7026.29	101	124	TRUE
110316EhorseUrineProteomics	Equine	Horse Urine Proteomics	Mudpit_102016EHU3CTio2 (F002270)	Calcium-activated chloride channel regulator 1 OS=Equus caballus GN=CLCA1 PE=1 SV=1	CLCA1_HORSE	Horse_20161102.fasta	100136	1	26	34	101	0.000434	0.323	possibly correct	TRUE	102016EHU2BTio2.6214.6214.3 File:"102016EHU2BTio2.raw", NativeID:"controllerType=0 controllerNumber=1 scan=6214"	NADVLVAEPnPpGNDQPYTEQMGK	K	C	0.692	28.3	49.5	0	2		n10: Deamidated (+0.98), p12: Oxidation (+15.99)	867.733	2600.18	2601.18	3	0.006684	2.57	2605.75	2175.87	101	124	TRUE
110316EhorseUrineProteomics	Equine	Horse Urine Proteomics	Mudpit_102016EHU3CTio2 (F002270)	Calcium-activated chloride channel regulator 1 OS=Equus caballus GN=CLCA1 PE=1 SV=1	CLCA1_HORSE	Horse_20161102.fasta	100136	1	26	34	101	0.000434	0.323	possibly correct	TRUE	102016EHU3BTio2.6003.6003.3 File:"102016EHU3BTio2.raw", NativeID:"controllerType=0 controllerNumber=1 scan=6003"	NADVLVAEPNPPGnDQpYTEQmGK	K	C	0.997	41.6	49.5	7.97	2		n14: Deamidated (+0.98), p17: Oxidation (+15.99), m22: Oxidation (+15.99)	873.075	2616.2	2617.17	3	0.03917	14.97	2506.96	2852.43	101	124	TRUE
110316EhorseUrineProteomics	Equine	Horse Urine Proteomics	Mudpit_102016EHU3CTio2 (F002270)	Calcium-activated chloride channel regulator 1 OS=Equus caballus GN=CLCA1 PE=1 SV=1	CLCA1_HORSE	Horse_20161102.fasta	100136	1	26	34	101	0.000434	0.323	possibly correct	TRUE	102016EHU1BTio2.5591.5591.3 File:"102016EHU1BTio2.raw", NativeID:"controllerType=0 controllerNumber=1 scan=5591"	NADVLVAEPNPPGNDQPYTEQmGK	K	C	0.997	51.3	49.5	10.9	2		m22: Oxidation (+15.99)	867.403	2599.19	2600.19	3	0.0001	0.03848	2545.82	6092.28	101	124	TRUE
110316EhorseUrineProteomics	Equine	Horse Urine Proteomics	Mudpit_102016EHU3CTio2 (F002270)	Calcium-activated chloride channel regulator 1 OS=Equus caballus GN=CLCA1 PE=1 SV=1	CLCA1_HORSE	Horse_20161102.fasta	100136	1	26	34	101	0.000434	0.323	possibly correct	TRUE	102016EHU2ATio2.6382.6382.3 File:"102016EHU2ATio2.raw", NativeID:"controllerType=0 controllerNumber=1 scan=6382"	NADVLVAEPNPPGNDQPYTEQmGK	K	C	0.997	56.4	49.5	10.2	2		m22: Oxidation (+15.99)	867.402	2599.19	2600.19	3	-0.000815	-0.3134	2521.93	13724.6	101	124	TRUE
110316EhorseUrineProteomics	Equine	Horse Urine Proteomics	Mudpit_102016EHU3CTio2 (F002270)	Calcium-activated chloride channel regulator 1 OS=Equus caballus GN=CLCA1 PE=1 SV=1	CLCA1_HORSE	Horse_20161102.fasta	100136	1	26	34	101	0.000434	0.323	possibly correct	TRUE	102016EHU3BTio2.6042.6042.3 File:"102016EHU3BTio2.raw", NativeID:"controllerType=0 controllerNumber=1 scan=6042"	NADVLVAEPNPPGNDQPYTEQmGK	K	C	0.997	62.6	49.5	3.3	2		m22: Oxidation (+15.99)	867.402	2599.19	2600.19	3	-0.001364	-0.5246	2515.83	22022.7	101	124	TRUE
110316EhorseUrineProteomics	Equine	Horse Urine Proteomics	Mudpit_102016EHU3CTio2 (F002270)	Calcium-activated chloride channel regulator 1 OS=Equus caballus GN=CLCA1 PE=1 SV=1	CLCA1_HORSE	Horse_20161102.fasta	100136	1	26	34	101	0.000434	0.323	possibly correct	TRUE	102016EHU2BTio2.5857.5857.3 File:"102016EHU2BTio2.raw", NativeID:"controllerType=0 controllerNumber=1 scan=5857"	NADVLVAEPNPPGNDQPYTEQmGK	K	C	0.997	74.4	49.5	11.2	2		m22: Oxidation (+15.99)	867.402	2599.19	2600.19	3	-0.000815	-0.3134	2515.58	20031.2	101	124	TRUE
110316EhorseUrineProteomics	Equine	Horse Urine Proteomics	Mudpit_102016EHU3CTio2 (F002270)	Calcium-activated chloride channel regulator 1 OS=Equus caballus GN=CLCA1 PE=1 SV=1	CLCA1_HORSE	Horse_20161102.fasta	100136	1	26	34	101	0.000434	0.323	possibly correct	TRUE	102016EHU1ATio2.6392.6392.3 File:"102016EHU1ATio2.raw", NativeID:"controllerType=0 controllerNumber=1 scan=6392"	NADVLVAEPNPPGNDQPYTEQmGK	K	C	0.997	77.8	49.5	7.69	2		m22: Oxidation (+15.99)	867.402	2599.18	2600.19	3	-0.001547	-0.5949	2546.72	25770.4	101	124	TRUE
110316EhorseUrineProteomics	Equine	Horse Urine Proteomics	Mudpit_102016EHU3CTio2 (F002270)	Calcium-activated chloride channel regulator 1 OS=Equus caballus GN=CLCA1 PE=1 SV=1	CLCA1_HORSE	Horse_20161102.fasta	100136	1	26	34	101	0.000434	0.323	possibly correct	TRUE	092216EHU3B.8588.8588.2 File:"092216EHU3B.raw", NativeID:"controllerType=0 controllerNumber=1 scan=8588"	NVAILVPENWK	K	T	0.997	29.9	39.2	17.8	2			641.868	1281.72	1282.72	2	0.01275	9.941	2716.87	8568.83	76	86	TRUE
110316EhorseUrineProteomics	Equine	Horse Urine Proteomics	Mudpit_102016EHU3CTio2 (F002270)	Calcium-activated chloride channel regulator 1 OS=Equus caballus GN=CLCA1 PE=1 SV=1	CLCA1_HORSE	Horse_20161102.fasta	100136	1	26	34	101	0.000434	0.323	possibly correct	TRUE	092216EHU2B.8901.8901.2 File:"092216EHU2B.raw", NativeID:"controllerType=0 controllerNumber=1 scan=8901"	NVAILVPENWK	K	T	0.997	45.5	39.5	22.5	2			641.865	1281.72	1282.72	2	0.007258	5.658	2715.55	8997.6	76	86	TRUE
110316EhorseUrineProteomics	Equine	Horse Urine Proteomics	Mudpit_102016EHU3CTio2 (F002270)	Calcium-activated chloride channel regulator 1 OS=Equus caballus GN=CLCA1 PE=1 SV=1	CLCA1_HORSE	Horse_20161102.fasta	100136	1	26	34	101	0.000434	0.323	possibly correct	TRUE	102016EHU3BTio2.5009.5009.2 File:"102016EHU3BTio2.raw", NativeID:"controllerType=0 controllerNumber=1 scan=5009"	QDGFVVDTNTK	K	M	0.997	29.5	41.2	17.6	2			612.299	1222.58	1223.59	2	-0.0006759	-0.5524	2237.03	19944.4	539	549	TRUE
110316EhorseUrineProteomics	Equine	Horse Urine Proteomics	Mudpit_102016EHU3CTio2 (F002270)	Calcium-activated chloride channel regulator 1 OS=Equus caballus GN=CLCA1 PE=1 SV=1	CLCA1_HORSE	Horse_20161102.fasta	100136	1	26	34	101	0.000434	0.323	possibly correct	TRUE	102016EHU2BTio2.4979.4979.2 File:"102016EHU2BTio2.raw", NativeID:"controllerType=0 controllerNumber=1 scan=4979"	QDGFVVDTNTK	K	M	0.997	56.3	41.2	43.5	2			612.299	1222.58	1223.59	2	0.0004221	0.3449	2263.52	24586.2	539	549	TRUE
110316EhorseUrineProteomics	Equine	Horse Urine Proteomics	Mudpit_102016EHU3CTio2 (F002270)	Calcium-activated chloride channel regulator 1 OS=Equus caballus GN=CLCA1 PE=1 SV=1	CLCA1_HORSE	Horse_20161102.fasta	100136	1	26	34	101	0.000434	0.323	possibly correct	TRUE	102016EHU1BTio2.4840.4840.2 File:"102016EHU1BTio2.raw", NativeID:"controllerType=0 controllerNumber=1 scan=4840"	QDGFVVDTNTK	K	M	0.997	60.3	41.2	45.4	2			612.299	1222.58	1223.59	2	-0.0003099	-0.2533	2312.1	15757.9	539	549	TRUE
110316EhorseUrineProteomics	Equine	Horse Urine Proteomics	Mudpit_102016EHU3CTio2 (F002270)	Calcium-activated chloride channel regulator 1 OS=Equus caballus GN=CLCA1 PE=1 SV=1	CLCA1_HORSE	Horse_20161102.fasta	100136	1	26	34	101	0.000434	0.323	possibly correct	TRUE	092216EHU1A.3327.3327.2 File:"092216EHU1A.raw", NativeID:"controllerType=0 controllerNumber=1 scan=3327"	QmGISQQnGAmYR	R	A	0.631	25.4	42.3	0	2		m2: Oxidation (+15.99), n8: Deamidated (+0.98), m11: Oxidation (+15.99)	759.331	1516.65	1516.65	2	1.003	0.2355	1255.14	2500.55	686	698	TRUE
110316EhorseUrineProteomics	Equine	Horse Urine Proteomics	Mudpit_102016EHU3CTio2 (F002270)	Calcium-activated chloride channel regulator 1 OS=Equus caballus GN=CLCA1 PE=1 SV=1	CLCA1_HORSE	Horse_20161102.fasta	100136	1	26	34	101	0.000434	0.323	possibly correct	TRUE	092216EHU2A.3516.3516.2 File:"092216EHU2A.raw", NativeID:"controllerType=0 controllerNumber=1 scan=3516"	QmGISqqNGAmYR	R	A	0.997	48.3	42.2	0.14	2		m2: Oxidation (+15.99), q6: Deamidated (+0.98), q7: Deamidated (+0.98), m11: Oxidation (+15.99)	759.327	1516.64	1517.64	2	0.01138	7.498	1262.15	3312.9	686	698	TRUE
110316EhorseUrineProteomics	Equine	Horse Urine Proteomics	Mudpit_102016EHU3CTio2 (F002270)	Calcium-activated chloride channel regulator 1 OS=Equus caballus GN=CLCA1 PE=1 SV=1	CLCA1_HORSE	Horse_20161102.fasta	100136	1	26	34	101	0.000434	0.323	possibly correct	TRUE	102016EHU3ATio2.9379.9379.3 File:"102016EHU3ATio2.raw", NativeID:"controllerType=0 controllerNumber=1 scan=9379"	QSGAIIHTVALGPSAAAELEELSK	K	M	0.961	27.1	44.4	9.79	2			798.097	2391.27	2392.27	3	0.005455	2.28	3397.98	3073.31	427	450	TRUE
110316EhorseUrineProteomics	Equine	Horse Urine Proteomics	Mudpit_102016EHU3CTio2 (F002270)	Calcium-activated chloride channel regulator 1 OS=Equus caballus GN=CLCA1 PE=1 SV=1	CLCA1_HORSE	Horse_20161102.fasta	100136	1	26	34	101	0.000434	0.323	possibly correct	TRUE	102016EHU1ATio2.9883.9883.3 File:"102016EHU1ATio2.raw", NativeID:"controllerType=0 controllerNumber=1 scan=9883"	QSGAIIHTVALGPSAAAELEELSK	K	M	0.997	29.2	44.8	10.1	2			798.095	2391.26	2392.27	3	-0.001685	-0.7043	3478.84	5160.55	427	450	TRUE
110316EhorseUrineProteomics	Equine	Horse Urine Proteomics	Mudpit_102016EHU3CTio2 (F002270)	Calcium-activated chloride channel regulator 1 OS=Equus caballus GN=CLCA1 PE=1 SV=1	CLCA1_HORSE	Horse_20161102.fasta	100136	1	26	34	101	0.000434	0.323	possibly correct	TRUE	102016EHU2ATio2.4173.4173.2 File:"102016EHU2ATio2.raw", NativeID:"controllerType=0 controllerNumber=1 scan=4173"	RLDEYGPQGR	K	V	0.997	28.3	41.3	14	2			595.799	1189.58	1190.59	2	0.0002781	0.2335	1954.86	9048.36	143	152	TRUE
110316EhorseUrineProteomics	Equine	Horse Urine Proteomics	Mudpit_102016EHU3CTio2 (F002270)	Calcium-activated chloride channel regulator 1 OS=Equus caballus GN=CLCA1 PE=1 SV=1	CLCA1_HORSE	Horse_20161102.fasta	100136	1	26	34	101	0.000434	0.323	possibly correct	TRUE	102016EHU2BTio2.3936.3936.2 File:"102016EHU2BTio2.raw", NativeID:"controllerType=0 controllerNumber=1 scan=3936"	RLDEYGPQGR	K	V	0.997	36.2	41.3	21.2	2			595.799	1189.58	1190.59	2	0.0001541	0.1294	1932.58	5597.06	143	152	TRUE
110316EhorseUrineProteomics	Equine	Horse Urine Proteomics	Mudpit_102016EHU3CTio2 (F002270)	Calcium-activated chloride channel regulator 1 OS=Equus caballus GN=CLCA1 PE=1 SV=1	CLCA1_HORSE	Horse_20161102.fasta	100136	1	26	34	101	0.000434	0.323	possibly correct	TRUE	092216EHU1B.3236.3236.2 File:"092216EHU1B.raw", NativeID:"controllerType=0 controllerNumber=1 scan=3236"	RLDEYGPQGR	K	V	0.997	46.1	41.3	31.8	2			595.802	1189.59	1190.59	2	0.00577	4.846	1230.44	25296.7	143	152	TRUE
110316EhorseUrineProteomics	Equine	Horse Urine Proteomics	Mudpit_102016EHU3CTio2 (F002270)	Calcium-activated chloride channel regulator 1 OS=Equus caballus GN=CLCA1 PE=1 SV=1	CLCA1_HORSE	Horse_20161102.fasta	100136	1	26	34	101	0.000434	0.323	possibly correct	TRUE	092216EHU1A.1846.1846.2 File:"092216EHU1A.raw", NativeID:"controllerType=0 controllerNumber=1 scan=1846"	SGSmAIGDR	K	L	0.997	38.9	35.5	20	2		m4: Oxidation (+15.99)	455.208	908.401	909.41	2	-0.001615	-1.776	771.081	2788.3	314	322	TRUE
110316EhorseUrineProteomics	Equine	Horse Urine Proteomics	Mudpit_102016EHU3CTio2 (F002270)	Calcium-activated chloride channel regulator 1 OS=Equus caballus GN=CLCA1 PE=1 SV=1	CLCA1_HORSE	Horse_20161102.fasta	100136	1	26	34	101	0.000434	0.323	possibly correct	TRUE	092216EHU1B.1777.1777.2 File:"092216EHU1B.raw", NativeID:"controllerType=0 controllerNumber=1 scan=1777"	SGSmAIGDR	K	L	0.997	40.7	36.3	22.6	2		m4: Oxidation (+15.99)	455.211	908.408	909.41	2	0.005343	5.875	722.841	7842.95	314	322	TRUE
110316EhorseUrineProteomics	Equine	Horse Urine Proteomics	Mudpit_102016EHU3CTio2 (F002270)	Calcium-activated chloride channel regulator 1 OS=Equus caballus GN=CLCA1 PE=1 SV=1	CLCA1_HORSE	Horse_20161102.fasta	100136	1	26	34	101	0.000434	0.323	possibly correct	TRUE	092216EHU3A.9932.9932.3 File:"092216EHU3A.raw", NativeID:"controllerType=0 controllerNumber=1 scan=9932"	TTPmTAQPPqPTFSLLQIGQR	K	I	0.997	35.1	45.1	2.06	2		m4: Oxidation (+15.99), q10: Deamidated (+0.98)	777.413	2329.22	2329.19	3	1.039	15.48	2908.26	9619.96	285	305	TRUE
110316EhorseUrineProteomics	Equine	Horse Urine Proteomics	Mudpit_102016EHU3CTio2 (F002270)	Calcium-activated chloride channel regulator 1 OS=Equus caballus GN=CLCA1 PE=1 SV=1	CLCA1_HORSE	Horse_20161102.fasta	100136	1	26	34	101	0.000434	0.323	possibly correct	TRUE	092216EHU2A.10003.10003.3 File:"092216EHU2A.raw", NativeID:"controllerType=0 controllerNumber=1 scan=10003"	TTPmTAQPPQPTFSLLqIGQR	K	I	0.997	43.2	46.4	1.76	2		m4: Oxidation (+15.99), q17: Deamidated (+0.98)	777.069	2328.18	2329.19	3	0.004997	2.145	2924.74	5773.87	285	305	TRUE
110316EhorseUrineProteomics	Equine	Horse Urine Proteomics	Mudpit_102016EHU3CTio2 (F002270)	Calcium-activated chloride channel regulator 1 OS=Equus caballus GN=CLCA1 PE=1 SV=1	CLCA1_HORSE	Horse_20161102.fasta	100136	1	26	34	101	0.000434	0.323	possibly correct	TRUE	092216EHU3B.9526.9526.3 File:"092216EHU3B.raw", NativeID:"controllerType=0 controllerNumber=1 scan=9526"	TTPmTAQPPQPTFSLLQIGQR	K	I	0.997	50.1	45.2	3.74	2		m4: Oxidation (+15.99)	776.746	2327.22	2328.2	3	0.02149	9.229	2921.27	9928.58	285	305	TRUE
110316EhorseUrineProteomics	Equine	Horse Urine Proteomics	Mudpit_102016EHU3CTio2 (F002270)	Calcium-activated chloride channel regulator 1 OS=Equus caballus GN=CLCA1 PE=1 SV=1	CLCA1_HORSE	Horse_20161102.fasta	100136	1	26	34	101	0.000434	0.323	possibly correct	TRUE	102016EHU3ATio2.7913.7913.2 File:"102016EHU3ATio2.raw", NativeID:"controllerType=0 controllerNumber=1 scan=7913"	TVTLELLDnGAGADATK	K	D	0.997	33.7	44.6	22.4	2		n9: Deamidated (+0.98)	845.43	1688.85	1689.85	2	-0.001752	-1.037	2942.28	2898.55	637	653	TRUE
110316EhorseUrineProteomics	Equine	Horse Urine Proteomics	Mudpit_102016EHU3CTio2 (F002270)	Calcium-activated chloride channel regulator 1 OS=Equus caballus GN=CLCA1 PE=1 SV=1	CLCA1_HORSE	Horse_20161102.fasta	100136	1	26	34	101	0.000434	0.323	possibly correct	TRUE	102016EHU1BTio2.7269.7269.2 File:"102016EHU1BTio2.raw", NativeID:"controllerType=0 controllerNumber=1 scan=7269"	TVTLELLDnGAGADATK	K	D	0.997	45.2	44.6	22.6	2		n9: Deamidated (+0.98)	845.933	1689.85	1689.85	2	1.004	0.6703	3021.18	3732.54	637	653	TRUE
110316EhorseUrineProteomics	Equine	Horse Urine Proteomics	Mudpit_102016EHU3CTio2 (F002270)	Calcium-activated chloride channel regulator 1 OS=Equus caballus GN=CLCA1 PE=1 SV=1	CLCA1_HORSE	Horse_20161102.fasta	100136	1	26	34	101	0.000434	0.323	possibly correct	TRUE	102016EHU3BTio2.7816.7816.2 File:"102016EHU3BTio2.raw", NativeID:"controllerType=0 controllerNumber=1 scan=7816"	TVTLELLDnGAGADATK	K	D	0.997	63.8	44.2	29.2	2		n9: Deamidated (+0.98)	845.439	1688.86	1689.85	2	0.01644	9.726	2969.88	3409.1	637	653	TRUE
110316EhorseUrineProteomics	Equine	Horse Urine Proteomics	Mudpit_102016EHU3CTio2 (F002270)	Calcium-activated chloride channel regulator 1 OS=Equus caballus GN=CLCA1 PE=1 SV=1	CLCA1_HORSE	Horse_20161102.fasta	100136	1	26	34	101	0.000434	0.323	possibly correct	TRUE	102016EHU2BTio2.7621.7621.2 File:"102016EHU2BTio2.raw", NativeID:"controllerType=0 controllerNumber=1 scan=7621"	TVTLELLDNGAGADATK	K	D	0.997	84.6	44.2	62.6	2			844.94	1687.86	1688.87	2	0.001794	1.062	2981.67	5112.5	637	653	TRUE
110316EhorseUrineProteomics	Equine	Horse Urine Proteomics	Mudpit_102016EHU3CTio2 (F002270)	Calcium-activated chloride channel regulator 1 OS=Equus caballus GN=CLCA1 PE=1 SV=1	CLCA1_HORSE	Horse_20161102.fasta	100136	1	26	34	101	0.000434	0.323	possibly correct	TRUE	102016EHU1BTio2.7866.7866.3 File:"102016EHU1BTio2.raw", NativeID:"controllerType=0 controllerNumber=1 scan=7866"	TVTLELLDnGAGADATKDDGIYSR	K	Y	0.448	26.1	48.7	6.57	2		n9: Deamidated (+0.98)	832.742	2495.21	2496.21	3	0.002099	0.8409	3179.55	4586.5	637	660	TRUE
110316EhorseUrineProteomics	Equine	Horse Urine Proteomics	Mudpit_102016EHU3CTio2 (F002270)	Calcium-activated chloride channel regulator 1 OS=Equus caballus GN=CLCA1 PE=1 SV=1	CLCA1_HORSE	Horse_20161102.fasta	100136	1	26	34	101	0.000434	0.323	possibly correct	TRUE	102016EHU1ATio2.8498.8498.3 File:"102016EHU1ATio2.raw", NativeID:"controllerType=0 controllerNumber=1 scan=8498"	TVTLELLDnGAGADATKDDGIYSR	K	Y	0.89	29.6	48.4	2.04	2		n9: Deamidated (+0.98)	832.749	2495.23	2496.21	3	0.02242	8.983	3099.7	6283.53	637	660	TRUE
110316EhorseUrineProteomics	Equine	Horse Urine Proteomics	Mudpit_102016EHU3CTio2 (F002270)	Calcium-activated chloride channel regulator 1 OS=Equus caballus GN=CLCA1 PE=1 SV=1	CLCA1_HORSE	Horse_20161102.fasta	100136	1	26	34	101	0.000434	0.323	possibly correct	TRUE	102016EHU3ATio2.8558.8558.3 File:"102016EHU3ATio2.raw", NativeID:"controllerType=0 controllerNumber=1 scan=8558"	TVTLELLDnGAGADATKDDGIYSR	K	Y	0.997	34.7	48.7	5.85	2		n9: Deamidated (+0.98)	832.743	2495.21	2496.21	3	0.004478	1.794	3125.22	3053.05	637	660	TRUE
110316EhorseUrineProteomics	Equine	Horse Urine Proteomics	Mudpit_102016EHU3CTio2 (F002270)	Calcium-activated chloride channel regulator 1 OS=Equus caballus GN=CLCA1 PE=1 SV=1	CLCA1_HORSE	Horse_20161102.fasta	100136	1	26	34	101	0.000434	0.323	possibly correct	TRUE	102016EHU2ATio2.8525.8525.3 File:"102016EHU2ATio2.raw", NativeID:"controllerType=0 controllerNumber=1 scan=8525"	TVTLELLDNGAGADATKDDGIYSR	K	Y	0.997	35.9	48.6	14.2	2			832.41	2494.21	2495.23	3	-0.01126	-4.513	3061.41	4885.39	637	660	TRUE
110316EhorseUrineProteomics	Equine	Horse Urine Proteomics	Mudpit_102016EHU3CTio2 (F002270)	Calcium-activated chloride channel regulator 1 OS=Equus caballus GN=CLCA1 PE=1 SV=1	CLCA1_HORSE	Horse_20161102.fasta	100136	1	26	34	101	0.000434	0.323	possibly correct	TRUE	102016EHU3ATio2.8365.8365.3 File:"102016EHU3ATio2.raw", NativeID:"controllerType=0 controllerNumber=1 scan=8365"	TVTLELLDNGAGADATKDDGIYSR	K	Y	0.997	55	48.5	26.4	2			832.415	2494.22	2495.23	3	0.002655	1.064	3071.25	8186.85	637	660	TRUE
110316EhorseUrineProteomics	Equine	Horse Urine Proteomics	Mudpit_102016EHU3CTio2 (F002270)	Calcium-activated chloride channel regulator 1 OS=Equus caballus GN=CLCA1 PE=1 SV=1	CLCA1_HORSE	Horse_20161102.fasta	100136	1	26	34	101	0.000434	0.323	possibly correct	TRUE	102016EHU2BTio2.8211.8211.3 File:"102016EHU2BTio2.raw", NativeID:"controllerType=0 controllerNumber=1 scan=8211"	TVTLELLDnGAGADATKDDGIYSR	K	Y	0.997	56.3	48.7	4.23	2		n9: Deamidated (+0.98)	832.743	2495.21	2496.21	3	0.003563	1.427	3137.55	4533	637	660	TRUE
110316EhorseUrineProteomics	Equine	Horse Urine Proteomics	Mudpit_102016EHU3CTio2 (F002270)	Calcium-activated chloride channel regulator 1 OS=Equus caballus GN=CLCA1 PE=1 SV=1	CLCA1_HORSE	Horse_20161102.fasta	100136	1	26	34	101	0.000434	0.323	possibly correct	TRUE	102016EHU3BTio2.8306.8306.3 File:"102016EHU3BTio2.raw", NativeID:"controllerType=0 controllerNumber=1 scan=8306"	TVTLELLDnGAGADATKDDGIYSR	K	Y	0.997	59.8	48.7	35.9	2		n9: Deamidated (+0.98)	832.743	2495.21	2496.21	3	0.003563	1.427	3095.4	6005.72	637	660	TRUE
110316EhorseUrineProteomics	Equine	Horse Urine Proteomics	Mudpit_102016EHU3CTio2 (F002270)	Calcium-activated chloride channel regulator 1 OS=Equus caballus GN=CLCA1 PE=1 SV=1	CLCA1_HORSE	Horse_20161102.fasta	100136	1	26	34	101	0.000434	0.323	possibly correct	TRUE	102016EHU1ATio2.8683.8683.3 File:"102016EHU1ATio2.raw", NativeID:"controllerType=0 controllerNumber=1 scan=8683"	TVTLELLDnGAGADATKDDGIYSR	K	Y	0.997	65.6	48.6	9.21	2		n9: Deamidated (+0.98)	832.746	2495.22	2496.21	3	0.01345	5.389	3146.74	7139.85	637	660	TRUE
110316EhorseUrineProteomics	Equine	Horse Urine Proteomics	Mudpit_102016EHU3CTio2 (F002270)	Calcium-activated chloride channel regulator 1 OS=Equus caballus GN=CLCA1 PE=1 SV=1	CLCA1_HORSE	Horse_20161102.fasta	100136	1	26	34	101	0.000434	0.323	possibly correct	TRUE	102016EHU2ATio2.8700.8700.3 File:"102016EHU2ATio2.raw", NativeID:"controllerType=0 controllerNumber=1 scan=8700"	TVTLELLDNGAGADATKDDGIYSR	K	Y	0.997	65.5	48.5	44.3	2			832.415	2494.22	2495.23	3	0.002838	1.137	3104.08	8087.68	637	660	TRUE
110316EhorseUrineProteomics	Equine	Horse Urine Proteomics	Mudpit_102016EHU3CTio2 (F002270)	Calcium-activated chloride channel regulator 1 OS=Equus caballus GN=CLCA1 PE=1 SV=1	CLCA1_HORSE	Horse_20161102.fasta	100136	1	26	34	101	0.000434	0.323	possibly correct	TRUE	102016EHU1BTio2.7673.7673.3 File:"102016EHU1BTio2.raw", NativeID:"controllerType=0 controllerNumber=1 scan=7673"	TVTLELLDNGAGADATKDDGIYSR	K	Y	0.997	73.7	48.4	52.1	2			832.415	2494.22	2495.23	3	0.003021	1.211	3127.29	15197	637	660	TRUE
110316EhorseUrineProteomics	Equine	Horse Urine Proteomics	Mudpit_102016EHU3CTio2 (F002270)	Calcium-activated chloride channel regulator 1 OS=Equus caballus GN=CLCA1 PE=1 SV=1	CLCA1_HORSE	Horse_20161102.fasta	100136	1	26	34	101	0.000434	0.323	possibly correct	TRUE	102016EHU2BTio2.8029.8029.3 File:"102016EHU2BTio2.raw", NativeID:"controllerType=0 controllerNumber=1 scan=8029"	TVTLELLDNGAGADATKDDGIYSR	K	Y	0.997	81.7	48.5	63.5	2			832.414	2494.22	2495.23	3	-0.0002759	-0.1106	3089.43	12169.5	637	660	TRUE
110316EhorseUrineProteomics	Equine	Horse Urine Proteomics	Mudpit_102016EHU3CTio2 (F002270)	Calcium-activated chloride channel regulator 1 OS=Equus caballus GN=CLCA1 PE=1 SV=1	CLCA1_HORSE	Horse_20161102.fasta	100136	1	26	34	101	0.000434	0.323	possibly correct	TRUE	102016EHU3BTio2.8124.8124.3 File:"102016EHU3BTio2.raw", NativeID:"controllerType=0 controllerNumber=1 scan=8124"	TVTLELLDNGAGADATKDDGIYSR	K	Y	0.997	86.6	48.5	62	2			832.413	2494.22	2495.23	3	-0.001191	-0.4773	3051.86	23522.3	637	660	TRUE
110316EhorseUrineProteomics	Equine	Horse Urine Proteomics	Mudpit_102016EHU3CTio2 (F002270)	Calcium-activated chloride channel regulator 1 OS=Equus caballus GN=CLCA1 PE=1 SV=1	CLCA1_HORSE	Horse_20161102.fasta	100136	1	26	34	101	0.000434	0.323	possibly correct	TRUE	092216EHU3B.5524.5524.3 File:"092216EHU3B.raw", NativeID:"controllerType=0 controllerNumber=1 scan=5524"	VNKDTGKFPSPVVVYAK	K	I	0.997	34.6	40.5	20.6	2			617.019	1848.04	1849.02	3	0.02045	11.06	1955.46	17825.3	597	613	TRUE
110316EhorseUrineProteomics	Equine	Horse Urine Proteomics	Mudpit_102016EHU3CTio2 (F002270)	Calcium-activated chloride channel regulator 1 OS=Equus caballus GN=CLCA1 PE=1 SV=1	CLCA1_HORSE	Horse_20161102.fasta	100136	1	26	34	101	0.000434	0.323	possibly correct	TRUE	102016EHU2BTio2.4975.4975.2 File:"102016EHU2BTio2.raw", NativeID:"controllerType=0 controllerNumber=1 scan=4975"	YFTAYNTnGR	R	Y	0.997	44.8	40.2	9.39	2		n8: Deamidated (+0.98)	604.273	1206.53	1207.54	2	0.00147	1.217	2262.28	10498	661	670	TRUE
110316EhorseUrineProteomics	Equine	Horse Urine Proteomics	Mudpit_102016EHU3CTio2 (F002270)	Calcium-activated chloride channel regulator 1 OS=Equus caballus GN=CLCA1 PE=1 SV=1	CLCA1_HORSE	Horse_20161102.fasta	100136	1	26	34	101	0.000434	0.323	possibly correct	TRUE	092216EHU2B.4530.4530.2 File:"092216EHU2B.raw", NativeID:"controllerType=0 controllerNumber=1 scan=4530"	YFTAYNTnGR	R	Y	0.997	46	40	10.4	2		n8: Deamidated (+0.98)	604.278	1206.54	1207.54	2	0.01002	8.295	1649.45	31914.3	661	670	TRUE
110316EhorseUrineProteomics	Equine	Horse Urine Proteomics	Mudpit_102016EHU3CTio2 (F002270)	Calcium-activated chloride channel regulator 1 OS=Equus caballus GN=CLCA1 PE=1 SV=1	CLCA1_HORSE	Horse_20161102.fasta	100136	1	26	34	101	0.000434	0.323	possibly correct	TRUE	092216EHU3B.4460.4460.2 File:"092216EHU3B.raw", NativeID:"controllerType=0 controllerNumber=1 scan=4460"	YFTAYNTnGR	R	Y	0.997	50	40.3	23.9	2		n8: Deamidated (+0.98)	604.279	1206.54	1207.54	2	0.01295	10.72	1652.65	29412.7	661	670	TRUE
110316EhorseUrineProteomics	Equine	Horse Urine Proteomics	Mudpit_102016EHU3CTio2 (F002270)	Calcium-activated chloride channel regulator 1 OS=Equus caballus GN=CLCA1 PE=1 SV=1	CLCA1_HORSE	Horse_20161102.fasta	100136	1	26	34	101	0.000434	0.323	possibly correct	TRUE	102016EHU3BTio2.9030.9030.3 File:"102016EHU3BTio2.raw", NativeID:"controllerType=0 controllerNumber=1 scan=9030"	YKTDGSEIVLLTDGEDNTISScFNEVK	K	Q	0.997	38.2	50.7	14.5	2	c22: Carbamidomethyl (+57.02)		1012.15	3033.42	3034.42	3	0.007171	2.363	3288.31	2064.56	400	426	TRUE
110316EhorseUrineProteomics	Equine	Horse Urine Proteomics	Mudpit_102016EHU3CTio2 (F002270)	F6PQ04_HORSE-DECOY	F6PQ04_HORSE-DECOY		0	1	4	4	4	1.72e-05	0	possibly correct	FALSE	102016EHU2CTio2.8347.8347.3 File:"102016EHU2CTio2.raw", NativeID:"controllerType=0 controllerNumber=1 scan=8347"	nnsGPSEkPDKpVpKPkPSTSR	?	?	0.988	30.7	48.4	4.49	2		n1: Deamidated (+0.98), n2: Deamidated (+0.98), s3: Phospho (+79.97), k8: Methyl (+14.02), p12: Oxidation (+15.99), p14: Oxidation (+15.99), k17: Methyl (+14.02)	830.743	2489.21	2489.19	3	1.022	7.579	3514.07	2366.43	0	0	TRUE
110316EhorseUrineProteomics	Equine	Horse Urine Proteomics	Mudpit_102016EHU3CTio2 (F002270)	F6PQ04_HORSE-DECOY	F6PQ04_HORSE-DECOY		0	1	4	4	4	1.72e-05	0	possibly correct	FALSE	102016EHU1BTio2.8952.8952.3 File:"102016EHU1BTio2.raw", NativeID:"controllerType=0 controllerNumber=1 scan=8952"	npqpEtkpkVLQtGppIMGkPpDkVk	?	?	0.558	30.5	51.4	0	2		n1: Deamidated (+0.98), p2: Oxidation (+15.99), q3: Deamidated (+0.98), p4: Oxidation (+15.99), t6: Phospho (+79.97), k7: Acetyl (+42.01), p8: Oxidation (+15.99), k9: Acetyl (+42.01), t13: Phospho (+79.97), p15: Oxidation (+15.99), p16: Oxidation (+15.99), k20: Methyl (+14.02), p22: Oxidation (+15.99), k24: Acetyl (+42.01), k26: Acetyl (+42.01)	1088.84	3263.51	3264.5	3	0.009988	3.06	3495.71	60648.7	0	0	TRUE
110316EhorseUrineProteomics	Equine	Horse Urine Proteomics	Mudpit_102016EHU3CTio2 (F002270)	F6PQ04_HORSE-DECOY	F6PQ04_HORSE-DECOY		0	1	4	4	4	1.72e-05	0	possibly correct	FALSE	102016EHU2BTio2.8876.8876.3 File:"102016EHU2BTio2.raw", NativeID:"controllerType=0 controllerNumber=1 scan=8876"	tIpLEVWkGASPGGqKIGLSqyK	?	?	0.997	34.9	49.3	9.91	2		t1: Phospho (+79.97), p3: Oxidation (+15.99), k8: Methyl (+14.02), q15: Deamidated (+0.98), q21: Deamidated (+0.98), y22: Phospho (+79.97)	884.091	2649.25	2649.26	3	0.9969	-2.186	3330.95	1520.88	0	0	TRUE
110316EhorseUrineProteomics	Equine	Horse Urine Proteomics	Mudpit_102016EHU3CTio2 (F002270)	F6PQ04_HORSE-DECOY	F6PQ04_HORSE-DECOY		0	1	4	4	4	1.72e-05	0	possibly correct	FALSE	102016EHU2CTio2.6251.6251.2 File:"102016EHU2CTio2.raw", NativeID:"controllerType=0 controllerNumber=1 scan=6251"	VKnpqpETkpK	?	?	0.997	31.1	42.8	8.78	2		n3: Deamidated (+0.98), p4: Oxidation (+15.99), q5: Deamidated (+0.98), p6: Oxidation (+15.99), k9: Acetyl (+42.01), p10: Oxidation (+15.99)	679.351	1356.69	1357.68	2	0.009228	6.797	2796.64	3564.93	0	0	TRUE
110316EhorseUrineProteomics	Equine	Horse Urine Proteomics	Mudpit_102016EHU3CTio2 (F002270)	Uncharacterized protein OS=Equus caballus GN=KRT5 PE=3 SV=1	F6W7V0_HORSE	Horse_20161102.fasta	62436.8	1	10	11	33	0.000142	0.189	possibly correct	TRUE	092216EHU2A.3870.3870.2 File:"092216EHU2A.raw", NativeID:"controllerType=0 controllerNumber=1 scan=3870"	AQYEEIANR	K	S	0.931	29.8	39.6	12.3	2			547.265	1092.52	1093.53	2	-0.00376	-3.438	1382.83	9053.41	343	351	TRUE
110316EhorseUrineProteomics	Equine	Horse Urine Proteomics	Mudpit_102016EHU3CTio2 (F002270)	Uncharacterized protein OS=Equus caballus GN=KRT5 PE=3 SV=1	F6W7V0_HORSE	Horse_20161102.fasta	62436.8	1	10	11	33	0.000142	0.189	possibly correct	TRUE	102016EHU1BTio2.3976.3976.2 File:"102016EHU1BTio2.raw", NativeID:"controllerType=0 controllerNumber=1 scan=3976"	AQYEEIANR	K	S	0.997	28.4	39.6	18.1	2			547.268	1092.52	1093.53	2	0.0007561	0.6914	2016.28	4678.71	343	351	TRUE
110316EhorseUrineProteomics	Equine	Horse Urine Proteomics	Mudpit_102016EHU3CTio2 (F002270)	Uncharacterized protein OS=Equus caballus GN=KRT5 PE=3 SV=1	F6W7V0_HORSE	Horse_20161102.fasta	62436.8	1	10	11	33	0.000142	0.189	possibly correct	TRUE	092216EHU3A.3798.3798.2 File:"092216EHU3A.raw", NativeID:"controllerType=0 controllerNumber=1 scan=3798"	AQYEEIANR	K	S	0.997	36.5	39.9	10.7	2			547.271	1092.53	1093.53	2	0.00747	6.831	1385.14	28159.5	343	351	TRUE
110316EhorseUrineProteomics	Equine	Horse Urine Proteomics	Mudpit_102016EHU3CTio2 (F002270)	Uncharacterized protein OS=Equus caballus GN=KRT5 PE=3 SV=1	F6W7V0_HORSE	Horse_20161102.fasta	62436.8	1	10	11	33	0.000142	0.189	possibly correct	TRUE	102016EHU2BTio2.4109.4109.2 File:"102016EHU2BTio2.raw", NativeID:"controllerType=0 controllerNumber=1 scan=4109"	AQYEEIANR	K	S	0.997	36.8	39.7	11.7	2			547.268	1092.52	1093.53	2	0.00161	1.472	1992.63	6631.22	343	351	TRUE
110316EhorseUrineProteomics	Equine	Horse Urine Proteomics	Mudpit_102016EHU3CTio2 (F002270)	Uncharacterized protein OS=Equus caballus GN=KRT5 PE=3 SV=1	F6W7V0_HORSE	Horse_20161102.fasta	62436.8	1	10	11	33	0.000142	0.189	possibly correct	TRUE	092216EHU1A.3695.3695.2 File:"092216EHU1A.raw", NativeID:"controllerType=0 controllerNumber=1 scan=3695"	AQYEEIANR	K	S	0.997	48.2	39.6	27.5	2			547.268	1092.52	1093.53	2	0.0007561	0.6914	1376.77	11116.1	343	351	TRUE
110316EhorseUrineProteomics	Equine	Horse Urine Proteomics	Mudpit_102016EHU3CTio2 (F002270)	Uncharacterized protein OS=Equus caballus GN=KRT5 PE=3 SV=1	F6W7V0_HORSE	Horse_20161102.fasta	62436.8	1	10	11	33	0.000142	0.189	possibly correct	TRUE	092216EHU3A.6275.6275.2 File:"092216EHU3A.raw", NativeID:"controllerType=0 controllerNumber=1 scan=6275"	FASFIDKVR	K	F	0.997	53.1	37.2	0	2			541.808	1081.6	1082.6	2	0.0091	8.406	2074.52	28114.7	178	186	TRUE
110316EhorseUrineProteomics	Equine	Horse Urine Proteomics	Mudpit_102016EHU3CTio2 (F002270)	Uncharacterized protein OS=Equus caballus GN=KRT5 PE=3 SV=1	F6W7V0_HORSE	Horse_20161102.fasta	62436.8	1	10	11	33	0.000142	0.189	possibly correct	TRUE	092216EHU1B.6186.6186.2 File:"092216EHU1B.raw", NativeID:"controllerType=0 controllerNumber=1 scan=6186"	FASFIDKVR	K	F	0.997	61.3	37.5	0	2			541.806	1081.6	1082.6	2	0.005072	4.685	2087.99	14720.2	178	186	TRUE
110316EhorseUrineProteomics	Equine	Horse Urine Proteomics	Mudpit_102016EHU3CTio2 (F002270)	Uncharacterized protein OS=Equus caballus GN=KRT5 PE=3 SV=1	F6W7V0_HORSE	Horse_20161102.fasta	62436.8	1	10	11	33	0.000142	0.189	possibly correct	TRUE	102016EHU1ATio2.8036.8036.3 File:"102016EHU1ATio2.raw", NativeID:"controllerType=0 controllerNumber=1 scan=8036"	MFFEAELSqmqTHVSDTSVVLSmDNnR	K	S	0.655	31.2	51.1	0	2		q9: Deamidated (+0.98), m10: Oxidation (+15.99), q11: Deamidated (+0.98), m23: Oxidation (+15.99), n26: Deamidated (+0.98)	1051.47	3151.38	3151.35	3	1.036	10.71	2981.31	3477.88	304	330	TRUE
110316EhorseUrineProteomics	Equine	Horse Urine Proteomics	Mudpit_102016EHU3CTio2 (F002270)	Uncharacterized protein OS=Equus caballus GN=KRT5 PE=3 SV=1	F6W7V0_HORSE	Horse_20161102.fasta	62436.8	1	10	11	33	0.000142	0.189	possibly correct	TRUE	102016EHU3ATio2.8261.8261.2 File:"102016EHU3ATio2.raw", NativeID:"controllerType=0 controllerNumber=1 scan=8261"	NKLAELEDALQk	R	A	0.997	33.9	41.8	8.69	2		k12: Methyl (+14.02)	693.386	1384.76	1385.76	2	0.001366	0.9859	3044.09	4138.25	429	440	TRUE
110316EhorseUrineProteomics	Equine	Horse Urine Proteomics	Mudpit_102016EHU3CTio2 (F002270)	Uncharacterized protein OS=Equus caballus GN=KRT5 PE=3 SV=1	F6W7V0_HORSE	Horse_20161102.fasta	62436.8	1	10	11	33	0.000142	0.189	possibly correct	TRUE	102016EHU1ATio2.3889.3889.2 File:"102016EHU1ATio2.raw", NativeID:"controllerType=0 controllerNumber=1 scan=3889"	NKYEDEINK	K	R	0.997	30.7	40.8	11.9	2			576.781	1151.55	1152.55	2	0.001856	1.61	1876.72	9717.83	255	263	TRUE
110316EhorseUrineProteomics	Equine	Horse Urine Proteomics	Mudpit_102016EHU3CTio2 (F002270)	Uncharacterized protein OS=Equus caballus GN=KRT5 PE=3 SV=1	F6W7V0_HORSE	Horse_20161102.fasta	62436.8	1	10	11	33	0.000142	0.189	possibly correct	TRUE	102016EHU3BTio2.3645.3645.2 File:"102016EHU3BTio2.raw", NativeID:"controllerType=0 controllerNumber=1 scan=3645"	NKYEDEINK	K	R	0.997	32.7	40.8	13.3	2			576.782	1151.55	1152.55	2	0.003076	2.669	1827.53	6915.36	255	263	TRUE
110316EhorseUrineProteomics	Equine	Horse Urine Proteomics	Mudpit_102016EHU3CTio2 (F002270)	Uncharacterized protein OS=Equus caballus GN=KRT5 PE=3 SV=1	F6W7V0_HORSE	Horse_20161102.fasta	62436.8	1	10	11	33	0.000142	0.189	possibly correct	TRUE	092216EHU1D.3328.3328.3 File:"092216EHU1D.raw", NativeID:"controllerType=0 controllerNumber=1 scan=3328"	NKYEDEINKR	K	T	0.997	28.5	42.7	13.7	2			436.892	1307.65	1308.65	3	0.005998	4.583	1216.74	24666	255	264	TRUE
110316EhorseUrineProteomics	Equine	Horse Urine Proteomics	Mudpit_102016EHU3CTio2 (F002270)	Uncharacterized protein OS=Equus caballus GN=KRT5 PE=3 SV=1	F6W7V0_HORSE	Horse_20161102.fasta	62436.8	1	10	11	33	0.000142	0.189	possibly correct	TRUE	102016EHU3BTio2.3923.3923.3 File:"102016EHU3BTio2.raw", NativeID:"controllerType=0 controllerNumber=1 scan=3923"	NKYEDEINKR	K	T	0.997	32.8	42.7	15.2	2			436.89	1307.65	1308.65	3	0.001879	1.436	1916.14	29778.7	255	264	TRUE
110316EhorseUrineProteomics	Equine	Horse Urine Proteomics	Mudpit_102016EHU3CTio2 (F002270)	Uncharacterized protein OS=Equus caballus GN=KRT5 PE=3 SV=1	F6W7V0_HORSE	Horse_20161102.fasta	62436.8	1	10	11	33	0.000142	0.189	possibly correct	TRUE	092216EHU3B.3040.3040.3 File:"092216EHU3B.raw", NativeID:"controllerType=0 controllerNumber=1 scan=3040"	NKYEDEINKR	K	T	0.997	36.4	42.7	18.7	2			436.894	1307.66	1308.65	3	0.01332	10.18	1199.56	107705	255	264	TRUE
110316EhorseUrineProteomics	Equine	Horse Urine Proteomics	Mudpit_102016EHU3CTio2 (F002270)	Uncharacterized protein OS=Equus caballus GN=KRT5 PE=3 SV=1	F6W7V0_HORSE	Horse_20161102.fasta	62436.8	1	10	11	33	0.000142	0.189	possibly correct	TRUE	102016EHU3ATio2.3951.3951.2 File:"102016EHU3ATio2.raw", NativeID:"controllerType=0 controllerNumber=1 scan=3951"	NKYEDEINKR	K	T	0.997	39.8	42.9	23.3	2			654.831	1307.65	1308.65	2	-0.0002459	-0.1879	1891.54	36724.2	255	264	TRUE
110316EhorseUrineProteomics	Equine	Horse Urine Proteomics	Mudpit_102016EHU3CTio2 (F002270)	Uncharacterized protein OS=Equus caballus GN=KRT5 PE=3 SV=1	F6W7V0_HORSE	Horse_20161102.fasta	62436.8	1	10	11	33	0.000142	0.189	possibly correct	TRUE	102016EHU3ATio2.3930.3930.3 File:"102016EHU3ATio2.raw", NativeID:"controllerType=0 controllerNumber=1 scan=3930"	NKYEDEINKR	K	T	0.997	39.8	42.6	24.2	2			436.89	1307.65	1308.65	3	0.001054	0.8055	1885.59	34538.9	255	264	TRUE
110316EhorseUrineProteomics	Equine	Horse Urine Proteomics	Mudpit_102016EHU3CTio2 (F002270)	Uncharacterized protein OS=Equus caballus GN=KRT5 PE=3 SV=1	F6W7V0_HORSE	Horse_20161102.fasta	62436.8	1	10	11	33	0.000142	0.189	possibly correct	TRUE	102016EHU2BTio2.2777.2777.2 File:"102016EHU2BTio2.raw", NativeID:"controllerType=0 controllerNumber=1 scan=2777"	NTKHEISEmNR	R	M	0.489	23.5	42.3	11.3	2		m9: Oxidation (+15.99)	687.824	1373.63	1374.64	2	-0.001899	-1.381	1468.8	2165.58	380	390	TRUE
110316EhorseUrineProteomics	Equine	Horse Urine Proteomics	Mudpit_102016EHU3CTio2 (F002270)	Uncharacterized protein OS=Equus caballus GN=KRT5 PE=3 SV=1	F6W7V0_HORSE	Horse_20161102.fasta	62436.8	1	10	11	33	0.000142	0.189	possibly correct	TRUE	102016EHU1ATio2.10627.10627.2 File:"102016EHU1ATio2.raw", NativeID:"controllerType=0 controllerNumber=1 scan=10627"	SLDLDSIIAEVK	R	A	0.997	50.6	41.8	32.5	2			651.862	1301.71	1302.72	2	0.0006441	0.4944	3709.66	10311.6	331	342	TRUE
110316EhorseUrineProteomics	Equine	Horse Urine Proteomics	Mudpit_102016EHU3CTio2 (F002270)	Uncharacterized protein OS=Equus caballus GN=KRT5 PE=3 SV=1	F6W7V0_HORSE	Horse_20161102.fasta	62436.8	1	10	11	33	0.000142	0.189	possibly correct	TRUE	102016EHU3ATio2.10006.10006.2 File:"102016EHU3ATio2.raw", NativeID:"controllerType=0 controllerNumber=1 scan=10006"	SLDLDSIIAEVK	R	A	0.997	52.8	41.6	31.5	2			651.862	1301.71	1302.72	2	0.002232	1.713	3642.75	5183.06	331	342	TRUE
110316EhorseUrineProteomics	Equine	Horse Urine Proteomics	Mudpit_102016EHU3CTio2 (F002270)	Uncharacterized protein OS=Equus caballus GN=KRT5 PE=3 SV=1	F6W7V0_HORSE	Horse_20161102.fasta	62436.8	1	10	11	33	0.000142	0.189	possibly correct	TRUE	102016EHU2ATio2.10455.10455.2 File:"102016EHU2ATio2.raw", NativeID:"controllerType=0 controllerNumber=1 scan=10455"	SLDLDSIIAEVK	R	A	0.997	56.7	41.6	36.7	2			651.863	1301.71	1302.72	2	0.00333	2.556	3654.77	5354.5	331	342	TRUE
110316EhorseUrineProteomics	Equine	Horse Urine Proteomics	Mudpit_102016EHU3CTio2 (F002270)	Uncharacterized protein OS=Equus caballus GN=KRT5 PE=3 SV=1	F6W7V0_HORSE	Horse_20161102.fasta	62436.8	1	10	11	33	0.000142	0.189	possibly correct	TRUE	102016EHU2CTio2.8695.8695.2 File:"102016EHU2CTio2.raw", NativeID:"controllerType=0 controllerNumber=1 scan=8695"	SLDLDSIIAEVK	R	A	0.997	61.4	41.8	41	2			651.862	1301.71	1302.72	2	0.001132	0.869	3647.94	5645.77	331	342	TRUE
110316EhorseUrineProteomics	Equine	Horse Urine Proteomics	Mudpit_102016EHU3CTio2 (F002270)	Uncharacterized protein OS=Equus caballus GN=KRT5 PE=3 SV=1	F6W7V0_HORSE	Horse_20161102.fasta	62436.8	1	10	11	33	0.000142	0.189	possibly correct	TRUE	102016EHU1CTio2.8276.8276.2 File:"102016EHU1CTio2.raw", NativeID:"controllerType=0 controllerNumber=1 scan=8276"	SLDLDSIIAEVK	R	A	0.997	61.9	41.4	44.2	2			651.865	1301.72	1302.72	2	0.007602	5.836	3630.26	9445.96	331	342	TRUE
110316EhorseUrineProteomics	Equine	Horse Urine Proteomics	Mudpit_102016EHU3CTio2 (F002270)	Uncharacterized protein OS=Equus caballus GN=KRT5 PE=3 SV=1	F6W7V0_HORSE	Horse_20161102.fasta	62436.8	1	10	11	33	0.000142	0.189	possibly correct	TRUE	092216EHU3A.11464.11464.2 File:"092216EHU3A.raw", NativeID:"controllerType=0 controllerNumber=1 scan=11464"	SLDLDSIIAEVK	R	A	0.997	64.4	41.2	44.3	2			651.866	1301.72	1302.72	2	0.009556	7.335	3245.05	8304.13	331	342	TRUE
110316EhorseUrineProteomics	Equine	Horse Urine Proteomics	Mudpit_102016EHU3CTio2 (F002270)	Uncharacterized protein OS=Equus caballus GN=KRT5 PE=3 SV=1	F6W7V0_HORSE	Horse_20161102.fasta	62436.8	1	10	11	33	0.000142	0.189	possibly correct	TRUE	092216EHU2D.11115.11115.2 File:"092216EHU2D.raw", NativeID:"controllerType=0 controllerNumber=1 scan=11115"	SLDLDSIIAEVK	R	A	0.997	72.6	41.5	55.7	2			651.864	1301.71	1302.72	2	0.004918	3.775	3272.58	4949.42	331	342	TRUE
110316EhorseUrineProteomics	Equine	Horse Urine Proteomics	Mudpit_102016EHU3CTio2 (F002270)	Uncharacterized protein OS=Equus caballus GN=KRT5 PE=3 SV=1	F6W7V0_HORSE	Horse_20161102.fasta	62436.8	1	10	11	33	0.000142	0.189	possibly correct	TRUE	092216EHU1A.11518.11518.2 File:"092216EHU1A.raw", NativeID:"controllerType=0 controllerNumber=1 scan=11518"	SLDLDSIIAEVK	R	A	0.997	83.9	42.2	59.6	2			651.859	1301.7	1302.72	2	-0.004238	-3.253	3244.62	15330.5	331	342	TRUE
110316EhorseUrineProteomics	Equine	Horse Urine Proteomics	Mudpit_102016EHU3CTio2 (F002270)	Uncharacterized protein OS=Equus caballus GN=KRT5 PE=3 SV=1	F6W7V0_HORSE	Horse_20161102.fasta	62436.8	1	10	11	33	0.000142	0.189	possibly correct	TRUE	092216EHU2A.11471.11471.2 File:"092216EHU2A.raw", NativeID:"controllerType=0 controllerNumber=1 scan=11471"	SLDLDSIIAEVK	R	A	0.997	85.2	42.1	50.7	2			651.859	1301.7	1302.72	2	-0.00558	-4.283	3252.71	15193.1	331	342	TRUE
110316EhorseUrineProteomics	Equine	Horse Urine Proteomics	Mudpit_102016EHU3CTio2 (F002270)	Uncharacterized protein OS=Equus caballus GN=KRT5 PE=3 SV=1	F6W7V0_HORSE	Horse_20161102.fasta	62436.8	1	10	11	33	0.000142	0.189	possibly correct	TRUE	102016EHU2BTio2.9714.9714.2 File:"102016EHU2BTio2.raw", NativeID:"controllerType=0 controllerNumber=1 scan=9714"	SLDLDSIIAEVK	R	A	0.997	87.3	41.8	65.1	2			651.862	1301.71	1302.72	2	0.001254	0.9626	3620.79	11349.1	331	342	TRUE
110316EhorseUrineProteomics	Equine	Horse Urine Proteomics	Mudpit_102016EHU3CTio2 (F002270)	Uncharacterized protein OS=Equus caballus GN=KRT5 PE=3 SV=1	F6W7V0_HORSE	Horse_20161102.fasta	62436.8	1	10	11	33	0.000142	0.189	possibly correct	TRUE	102016EHU3BTio2.9984.9984.2 File:"102016EHU3BTio2.raw", NativeID:"controllerType=0 controllerNumber=1 scan=9984"	SLDLDSIIAEVK	R	A	0.997	87.6	41.8	62.4	2			651.861	1301.71	1302.72	2	-0.0005759	-0.4421	3594.82	22415.2	331	342	TRUE
110316EhorseUrineProteomics	Equine	Horse Urine Proteomics	Mudpit_102016EHU3CTio2 (F002270)	Uncharacterized protein OS=Equus caballus GN=KRT5 PE=3 SV=1	F6W7V0_HORSE	Horse_20161102.fasta	62436.8	1	10	11	33	0.000142	0.189	possibly correct	TRUE	092216EHU1B.11281.11281.2 File:"092216EHU1B.raw", NativeID:"controllerType=0 controllerNumber=1 scan=11281"	SLDLDSIIAEVK	R	A	0.997	92.6	41.3	70.8	2			651.865	1301.71	1302.72	2	0.00687	5.274	3265.2	30153.4	331	342	TRUE
110316EhorseUrineProteomics	Equine	Horse Urine Proteomics	Mudpit_102016EHU3CTio2 (F002270)	Uncharacterized protein OS=Equus caballus GN=KRT5 PE=3 SV=1	F6W7V0_HORSE	Horse_20161102.fasta	62436.8	1	10	11	33	0.000142	0.189	possibly correct	TRUE	092216EHU1D.4184.4184.2 File:"092216EHU1D.raw", NativeID:"controllerType=0 controllerNumber=1 scan=4184"	SLYNLGGSKR	R	I	0.501	23.9	39.9	14.8	2			547.805	1093.6	1094.6	2	0.007364	6.728	1519.08	10570.2	63	72	TRUE
110316EhorseUrineProteomics	Equine	Horse Urine Proteomics	Mudpit_102016EHU3CTio2 (F002270)	Uncharacterized protein OS=Equus caballus GN=KRT5 PE=3 SV=1	F6W7V0_HORSE	Horse_20161102.fasta	62436.8	1	10	11	33	0.000142	0.189	possibly correct	TRUE	102016EHU3BTio2.6989.6989.2 File:"102016EHU3BTio2.raw", NativeID:"controllerType=0 controllerNumber=1 scan=6989"	VDALmDEINFmK	K	M	0.816	25.7	42.9	10.3	2		m5: Oxidation (+15.99), m11: Oxidation (+15.99)	729.838	1457.66	1457.67	2	1.003	0.2601	2756.67	4394.95	292	303	TRUE
110316EhorseUrineProteomics	Equine	Horse Urine Proteomics	Mudpit_102016EHU3CTio2 (F002270)	Uncharacterized protein OS=Equus caballus GN=KRT5 PE=3 SV=1	F6W7V0_HORSE	Horse_20161102.fasta	62436.8	1	10	11	33	0.000142	0.189	possibly correct	TRUE	102016EHU1BTio2.6585.6585.2 File:"102016EHU1BTio2.raw", NativeID:"controllerType=0 controllerNumber=1 scan=6585"	VDALmDEINFmK	K	M	0.997	30.5	42.8	18.1	2		m5: Oxidation (+15.99), m11: Oxidation (+15.99)	729.337	1456.66	1457.67	2	0.001642	1.126	2828.17	5088.36	292	303	TRUE
110316EhorseUrineProteomics	Equine	Horse Urine Proteomics	Mudpit_102016EHU3CTio2 (F002270)	Uncharacterized protein OS=Equus caballus GN=KRT5 PE=3 SV=1	F6W7V0_HORSE	Horse_20161102.fasta	62436.8	1	10	11	33	0.000142	0.189	possibly correct	TRUE	102016EHU1ATio2.7395.7395.2 File:"102016EHU1ATio2.raw", NativeID:"controllerType=0 controllerNumber=1 scan=7395"	VDALmDEINFmK	K	M	0.997	72.6	42.6	49.9	2		m5: Oxidation (+15.99), m11: Oxidation (+15.99)	729.335	1456.66	1457.67	2	-0.00202	-1.386	2813.9	14195.4	292	303	TRUE
110316EhorseUrineProteomics	Equine	Horse Urine Proteomics	Mudpit_102016EHU3CTio2 (F002270)	Uncharacterized protein OS=Equus caballus GN=SERPINC1 PE=3 SV=1	F7CYR1_HORSE	Horse_20161102.fasta	52371.4	1	7	11	17	7.31e-05	0.173	possibly correct	TRUE	102016EHU3BTio2.8628.8628.3 File:"102016EHU3BTio2.raw", NativeID:"controllerType=0 controllerNumber=1 scan=8628"	AFLEVNEEGSEAAASTAVVIAGR	K	S	0.997	32.7	47.1	16.2	2			764.39	2290.15	2291.15	3	0.003415	1.491	3179.43	3229.34	404	426	TRUE
110316EhorseUrineProteomics	Equine	Horse Urine Proteomics	Mudpit_102016EHU3CTio2 (F002270)	Uncharacterized protein OS=Equus caballus GN=SERPINC1 PE=3 SV=1	F7CYR1_HORSE	Horse_20161102.fasta	52371.4	1	7	11	17	7.31e-05	0.173	possibly correct	TRUE	102016EHU2BTio2.8424.8424.3 File:"102016EHU2BTio2.raw", NativeID:"controllerType=0 controllerNumber=1 scan=8424"	AFLEVnEEGSEAAASTAVVIAGR	K	S	0.997	37.1	47.3	9.04	2		n6: Deamidated (+0.98)	764.722	2291.14	2292.14	3	0.01494	6.519	3196.49	3659.94	404	426	TRUE
110316EhorseUrineProteomics	Equine	Horse Urine Proteomics	Mudpit_102016EHU3CTio2 (F002270)	Uncharacterized protein OS=Equus caballus GN=SERPINC1 PE=3 SV=1	F7CYR1_HORSE	Horse_20161102.fasta	52371.4	1	7	11	17	7.31e-05	0.173	possibly correct	TRUE	102016EHU2ATio2.3907.3907.2 File:"102016EHU2ATio2.raw", NativeID:"controllerType=0 controllerNumber=1 scan=3907"	ATEDEGSEQKIPEATNR	K	R	0.55	23.5	46.1	9.69	2			937.941	1873.87	1874.87	2	0.00208	1.109	1878.99	1828.86	63	79	TRUE
[truncated: 423 more rows]

## Sheet: Sheet2
110316EhorseUrineProteomics, Samples report created on 11/03/2016
Experiment: 110316EhorseUrineProteomics
[truncated: 84 more rows]
[truncated: 11 more columns]
