# Supplementary material for: Serial-omics characterization of equine urine
Source: PLoS One. 2017 Oct 13;12(10):e0186258. doi: 10.1371/journal.pone.0186258 (PMC5640239; doi:10.1371/journal.pone.0186258)
Supplement: S2 Dataset — (XLSX) [file pone.0186258.s002.xlsx]

## Sheet: Combined Metabolomics
Polar metabolite	MW	Accession	Molecular Formula	Log10 Peak Area 1	Log10 Peak Area 2	Log10 Peak Area 3	Avg
p-Cresol glucuronide	284.1	HMDB11686	C 13H 16O 7	11.3	11.3	11.4	11.3333	Blue: Non-targeted experiment (QExactive HF orbitrap/Elements software)
Phenylacetylglycine	193.1	HMDB00821	C 10H 11NO 3	11.6	11.5	11.7	11.6	Color Coding Key
Acetohydroxamic Acid	75	HMDB14691	C 2H 5NO 2	10.8	10.8	10.9	10.8333	Yellow: Targeted experiment (5500 QTRAP/MultiQuant software)
2-mercapto-Ethanol	78	CASNO:60-24-2	C 2H 6OS	8.14	8.7	8.71	8.51667
Licorice glycoside E	693.2	HMDB31996	C 35H 35NO 14	9.02	8.97	8.99	8.99333
cis-Mulberroside A	568.2	HMDB31726	C 26H 32O 14	10.3	10.3	10.4	10.3333
Cinncassiol D1 glucoside	514.3	HMDB34677	C 26H 42O 10	7.79	8.37	8.41	8.19
2-Methyl-1-hydroxypropyl-ThPP	497.1	HMDB06866	C 16H 27N 4O 8P 2S	8.9	8.94	8.56	8.8
Picroside I	492.2	CASNO:27409-30-9	C 24H 28O 11	9.97	9.89	9.97	9.94333
4'-Methyl-(-)-epigallocatechin 3-(4-methyl-gallate)	486.1	HMDB41668	C 24H 22O 11	9.01	9.01	9.02	9.01333
Isorhamnetin 7-glucoside	478.1	HMDB29479	C 22H 22O 12	9.03	9.05	9.03	9.03667
4H-1-Benzopyran-4-one, 7-(.beta.-D-glucopyranosyloxy)-5-hydroxy-3-(4-hydroxyphenyl)-6-methoxy-	462.1	CASNO:611-40-5	C 22H 22O 11	8.01	8.01	8.47	8.16333
Irilone 4'-glucoside	460.1	HMDB33818	C 22H 20O 11	9.07	9.19	9.08	9.11333
Catechin 3'-glucoside	452.1	HMDB37946	C 21H 24O 11	9.27	9.26	9.18	9.23667
(-)-Epicatechin 8-C-glucoside	452.1	HMDB37401	C 21H 24O 11	8.27	8.73	8.11	8.37
Prunitrin	446.1	HMDB34149	C 22H 22O 10	8.68	8.77	8.74	8.73
Glycitin	446.1	CASNO:40246-10-4	C 22H 22O 10	8.46	8.35	8.52	8.44333
Betavulgarin xyloside	444.1	HMDB41214	C 22H 20O 10	8.87	8.86	8.75	8.82667
Cnidimol 7-glucoside	438.2	HMDB40502	C 21H 26O 10	9.46	9.33	9.07	9.28667
Phlorizin	436.1	HMDB36634	C 21H 24O 10	10.3	10.2	10.3	10.2667
Trilobatin	436.1	HMDB37505	C 21H 24O 10	9.7	9.68	9.68	9.68667
Vestitone 7-glucoside	434.2	HMDB33012	C 22H 26O 9	8.35	7.89	8.39	8.21
2-O-Caffeoylarbutin	434.1	HMDB31347	C 21H 22O 10	9.41	9.31	9.24	9.32
Trehalose 6-phosphate	422.1	HMDB01124	C 12H 23O 14P	7.94	8.43	8.18	8.18333
2',4',6'-Trihydroxydihydrochalcone 4'-glucoside	420.1	HMDB37484	C 21H 24O 9	9.48	9.37	9.26	9.37
Neoisoliquiritin	418.1	HMDB37317	C 21H 22O 9	10.5	10.5	10.5	10.5
Neoliquiritin	418.1	HMDB37490	C 21H 22O 9	9.91	9.88	9.88	9.89
Phenylethyl primeveroside	416.2	HMDB41274	C 19H 28O 10	8.31	8.37	8.41	8.36333
(4R,5S,7R,11x)-11,12-Dihydroxy-1(10)-spirovetiven-2-one 12-glucoside	414.2	HMDB30895	C 21H 34O 8	9	9.02	9.01	9.01
Nicosulfuron	410.1	CASNO:111991-09-4	C 15H 18N 6O 6S	9.25	9.24	9.23	9.24
Geranylgeranylcysteine	407.2	HMDB11678	C 23H 37NO 3S	10.4	10.4	10.5	10.4333
Mammeigin	404.2	HMDB30785	C 25H 24O 5	10.6	10.6	10.7	10.6333
Pisumionoside	404.2	HMDB39947	C 19H 32O 9	9.13	9.13	9.26	9.17333
D-Linalool 3-(6''-malonylglucoside)	402.2	HMDB40729	C 19H 30O 9	9.21	10.1	10.1	9.80333
Prostaglandin D2 ethanolamide	395.3	CASNO:398138-28-8	C 22H 37NO 5	9.09	9.24	9.23	9.18667
Sparfloxacin	392.2	HMDB15339	C 19H 22F 2N 4O 3	8.82	8.83	8.8	8.81667
Lubiprostone	390.2	HMDB15180	C 20H 32F 2O 5	9.96	9.95	9.99	9.96667
(3S,5R,6S,7E,9x)-7-Megastigmene-3,6,9-triol 9-glucoside	390.2	HMDB41176	C 19H 34O 8	9.91	9.92	9.93	9.92
Todatriol glucoside	390.2	HMDB37260	C 17H 26O 10	9.48	9.47	9.49	9.48
Diphemanil Methylsulfate	389.2	HMDB14867	C 21H 27NO 4S	9.49	8.59	9.59	9.22333
Dihydroroseoside	388.2	HMDB40614	C 19H 32O 8	9.73	9.74	9.75	9.74
5a,6a-Epoxy-7E-megastigmene-3b,9e-diol 9-glucoside	388.2	HMDB38306	C 19H 32O 8	9.63	9.24	9.23	9.36667
Corchoionol C 9-glucoside	386.2	HMDB29772	C 19H 30O 8	9.89	9.89	9.91	9.89667
Sonchuionoside C	386.2	HMDB35212	C 19H 30O 8	8.07	8.67	8.2	8.31333
Mesoridazine	386.1	HMDB15068	C 21H 26N 2OS 2	10.7	10.6	10.7	10.6667
Misoprostol	382.3	HMDB15064	C 22H 38O 5	7.38	7.9	8.66	7.98
1,2,10-Trihydroxydihydro-trans-linalyl oxide 7-O-beta-D-glucopyranoside	382.2	HMDB33237	C 16H 30O 10	8.3	7.78	7.95	8.01
DIMBOA-Glc	373.1	HMDB29710	C 15H 19NO 10	8.12	8.15	8.59	8.28667
15(R),19(R)-Hydroxyprostaglandin F1.alpha.	372.3	INCHIKEY:JRNZEGAFLBTZDT-HQRTVOGTSA-N	C 20H 36O 6	8.93	8.7	8.96	8.86333
Blumenol C glucoside	372.2	HMDB40668	C 19H 32O 7	8.98	9.02	8.99	8.99667
Isorheagenine	369.1	HMDB29360	C 20H 19NO 6	9.47	9.48	9.48	9.47667
3-O-fucopyranosyl-2-acetamido-2-deoxyglucopyranose	367.1	HMDB06700	C 14H 25NO 10	9.24	8.83	9.18	9.08333
6-Thioinosine-5'-monophosphate	364	HMDB60416	C 10H 13N 4O 7PS	9.2	9.18	9.23	9.20333
13,14-Dihydroprostaglandin F1.alpha.	358.3	CASNO:20592-20-5	C 20H 38O 5	8.62	8.11	8.69	8.47333
Prostaglandin F3a	352.2	HMDB02122	C 20H 32O 5	8.57	8.59	8.18	8.44667
9,11-Dioxo-15S-hydroxy-5Z,13E-prostadienoic acid	350.2	CASNO:275816-51-8	C 20H 30O 5	8.5	8.6	8.66	8.58667
Apigenin 7-sulfate	350	HMDB37851	C 15H 10O 8S	7.86	8.32	8.44	8.20667
Foeniculoside VIII	348.2	HMDB33009	C 16H 28O 8	8.62	8.64	8.68	8.64667
(1R,3S,4S,6R)-6,9-Dihydroxyfenchone 6-O-b-D-glucoside	346.2	HMDB33222	C 16H 26O 8	8.96	9.43	9.57	9.32
Nepetaside	346.2	HMDB38149	C 16H 26O 8	9.27	9.05	9.02	9.11333
Glucosyl 6-hydroxy-2,6-dimethyl-2E,7-octadienoate	346.2	HMDB35822	C 16H 26O 8	8.87	8.08	8.69	8.54667
1-(3-Hydroxy-4-Methoxyphenyl)-1,2-ethanediol 3'-O-b-D-glucoside	346.1	HMDB35057	C 15H 22O 9	8.49	8.57	8.18	8.41333
5-Hydroxytryptophol glucuronide	339.1	HMDB13200	C 16H 21NO 7	8.79	8.55	8.9	8.74667
12-Keto-tetrahydro-leukotriene B4	338.2	HMDB02995	C 20H 34O 4	9.04	8.91	8.36	8.77
3-Indole carboxylic acid glucuronide	337.1	HMDB13189	C 15H 15NO 8	8.86	8.35	8.83	8.68
Betulalbuside A	332.2	HMDB35634	C 16H 28O 7	7.67	7.66	8.44	7.92333
3'-Glucosyl-2',4',6'-trihydroxyacetophenone	330.1	HMDB40621	C 14H 18O 9	8.26	8.32	8.33	8.30333
Perilloside B	328.2	HMDB40465	C 16H 24O 7	9.03	9.05	9.02	9.03333
Blepharin	327.1	HMDB29344	C 14H 17NO 8	8.86	8.88	8.89	8.87667
trans-3,3',4',5,5',7-Hexahydroxyflavanone	320.1	HMDB30835	C 15H 12O 8	8.47	8.51	8.48	8.48667
Vanilloloside	316.1	HMDB32013	C 14H 20O 8	10.2	10.2	10.2	10.2
N'-Hydroxysaxitoxin	315.1	HMDB33664	C 10H 17N 7O 5	10.4	10.3	10.4	10.3667
Tyramine glucuronide	313.1	HMDB10328	C 14H 19NO 7	7.99	8.51	8.2	8.23333
N-Undecylbenzenesulfonic acid	312.2	HMDB32549	C 17H 28O 3S	9.17	9.24	9.21	9.20667
L-.gamma.-Glutamyl-3-(methylseleno)-L-alanine	311.1	CASNO:26046-89-9	C 9H 16N 2O 5Se	8.07	7.79	8.25	8.03667
Inodxyl glucuronide	309.1	HMDB10319	C 14H 15NO 7	8.73	8.78	8.47	8.66
1-(beta-D-Glucopyranosyloxy)-3-octanone	306.2	HMDB31315	C 14H 26O 7	9.81	9.77	9.82	9.8
xi-7-Hydroxyhexadecanedioic acid	302.2	HMDB37830	C 16H 30O 5	8.63	8.15	8.76	8.51333
Pyrogallol-2-O-glucuronide	302.1	HMDB60017	C 12H 14O 9	9.99	9.99	10	9.99333
Salicylic acid beta-D-glucoside	300.1	HMDB41271	C 13H 16O 8	8.91	8.97	8.89	8.92333
Decylbenzenesulfonic acid	298.2	CASNO:140-60-3	C 16H 26O 3S	8.91	8.98	8.91	8.93333
Enterolactone	298.1	CASNO:78473-71-9	C 18H 18O 4	9.46	9.48	9.47	9.47
Benzoyl glucuronide (Benzoic acid)	298.1	HMDB10324	C 13H 14O 8	8.16	7.75	7.93	7.94667
1-Octen-3-yl glucoside	290.2	HMDB32959	C 14H 26O 6	7.59	7.67	8.38	7.88
Dihydro-2,4,6-tris(2-methylpropyl)-4h-1,3,5-dithiazine	289.2	HMDB32221	C 15H 31NS 2	8.47	8.48	8.55	8.5
6-Hydroxypentadecanedioic acid	288.2	HMDB31885	C 15H 28O 5	8.22	7.59	7.69	7.83333
Glucosylisomaltol	288.1	HMDB38341	C 12H 16O 8	9.35	9.37	9.37	9.36333
2,2,4-Trimethyl-1,3-pentadienol diisobutyrate	286.2	HMDB59777	C 16H 30O 4	8.57	8.58	8.63	8.59333
3'-Methoxyfukiic acid	286.1	HMDB29498	C 12H 14O 8	9.01	9.05	8.99	9.01667
Diphenol glucuronide	286.1	HMDB59998	C 12H 14O 8	7.86	8.38	7.96	8.06667
2-(Formamido)-N1-(5-phospho-D-ribosyl)acetamidine	285	HMDB06211	C 6H 12N 3O 8P	9.66	9.67	9.68	9.67
Acrylic acid-2-acrylamido-2-methyl propane sulfonic acid copolymer	279.1	HMDB32162	C 10H 17NO 6S	8.61	8.56	8.22	8.46333
DOPA sulfate	277	HMDB02028	C 9H 11NO 7S	10	10	10.1	10.0333
Biotin sulfone	276.1	HMDB04818	C 10H 16N 2O 5S	9.65	9.64	9.68	9.65667
2-Carboxyarabinitol 5-phosphate	276	HMDB40924	C 6H 13O 10P	8.88	8.96	8.92	8.92
Isoferulic acid 3-sulfate	274	HMDB41748	C 10H 10O 7S	8.79	8.85	8.85	8.83
2-(3-Carboxy-3-(methylammonio)propyl)-L-histidine	271.1	HMDB11654	C 11H 19N 4O 4	7.85	8.36	8.44	8.21667
Phenol glucuronide	270.1	HMDB60014	C 12H 14O 7	9.44	9.55	9.54	9.51
Serinyl-Tyrosine	268.1	HMDB29051	C 12H 16N 2O 5	8.71	8.73	8.72	8.72
Kamahine C	268.1	HMDB38935	C 14H 20O 5	8.49	8.58	8.09	8.38667
Hulupinic acid	264.1	HMDB30102	C 15H 20O 4	8.09	8.69	8.27	8.35
L-beta-aspartyl-L-glutamic acid	262.1	HMDB11164	C 9H 14N 2O 7	9.09	9.15	9.12	9.12
Thioxanthine monophosphate	262	HMDB60876	C 5H 3N 4O 5PS	8.71	8.72	8.77	8.73333
3-(3,5-dihydroxyphenyl)-1-propanoic acid sulphate	262	HMDB61117	C 9H 10O 7S	8.41	8.45	8.18	8.34667
Caffeic acid 4-sulfate	260	HMDB41708	C 9H 8O 7S	7.72	7.87	8.16	7.91667
2-Hexenoylcarnitine	257.2	HMDB13161	C 13H 23NO 4	9.02	8.77	9	8.93
Pyro-L-glutaminyl-L-glutamine	257.1	HMDB39229	C 10H 15N 3O 5	8.7	8.6	8.66	8.65333
Monomenthyl succinate	256.2	HMDB36143	C 14H 24O 4	8.74	8.83	8.79	8.78667
Palitantin	254.2	CASNO:15265-28-8	C 14H 22O 4	9.19	9.19	9.1	9.16
Toxin FS2	252.2	HMDB37063	C 15H 24O 3	8.6	8.16	8.59	8.45
QH(2)	252.1	HMDB59661	C 14H 20O 4	8.59	8.64	8.68	8.63667
Hydroxymethoxyphenylcarboxylic acid-O-sulphate	250	HMDB60000	C 8H 10O 7S	8.11	8.56	8.59	8.42
Coriandrone E	248.1	HMDB29971	C 13H 12O 5	9.78	9.77	9.81	9.78667
(+)-cis-5,6-Dihydro-5-hydroxy-4-methoxy-6-(2-phenylethyl)-2H-pyran-2-one	248.1	HMDB29575	C 14H 16O 4	9.19	9.17	9.18	9.18
Vanillic acid 4-sulfate	248	HMDB41788	C 8H 8O 7S	9.01	8.8	8.7	8.83667
Methylphenobarbital	246.1	HMDB14987	C 13H 14N 2O 3	8.5	8.56	8.55	8.53667
2-Methylbutyroylcarnitine	245.2	HMDB00378	C 12H 23NO 4	9.27	9.27	9.25	9.26333
Polyethylene, oxidized	244.1	HMDB32472	C 12H 20O 5	9.34	9.36	9.37	9.35667
Hydroxyprolyl-Isoleucine	244.1	HMDB28866	C 11H 20N 2O 4	7.96	8.56	8.15	8.22333
4-phenylbutanic acid-O-sulphate	244	HMDB59983	C 10H 12O 5S	9.65	9.61	9.68	9.64667
Tiglylcarnitine	243.1	HMDB02366	C 12H 21NO 4	8.55	8.54	8.59	8.56
2,2,4,4,-Tetramethyl-6-(1-oxopropyl)-1,3,5-cyclohexanetrione	238.1	HMDB33191	C 13H 18O 4	9.07	8.57	9.09	8.91
Ala-Met(O)	236.1	INCHIKEY:QHFFJEANZFCRKI-UHFFFAOYSA-N	C 8H 16N 2O 4S	8.45	7.94	8.09	8.16
5-Methoxytryptophan	234.1	HMDB02339	C 12H 14N 2O 3	8.67	8.61	8.27	8.51667
Dehydrooreadone	234.1	HMDB36046	C 14H 18O 3	8.61	8.02	8.19	8.27333
Casimiroin	233.1	HMDB33349	C 12H 11NO 4	8.53	8.51	8.18	8.40667
N-(1,3-Dioxolan-2-ylmethoxy)benzimidoyl cyanide	232.1	CASNO:74782-23-3	C 12H 12N 2O 3	9.9	9.87	9.89	9.88667
4-Hydroxy-8-methoxy-2H-furo[2,3-h]-1-benzopyran-2-one	232	HMDB32659	C 12H 8O 5	10.4	10.3	10.4	10.3667
Butyrylcarnitine	231.1	HMDB02013	C 11H 21NO 4	10.1	10	10.1	10.0667
2',4'-Dihydroxy-2-biphenylcarboxylic acid	230.1	HMDB39209	C 13H 10O 4	9.19	9.16	9.23	9.19333
Butenylcarnitine	229.1	HMDB13126	C 11H 19NO 4	9.45	9.41	9.48	9.44667
L-leucyl-L-proline	228.1	HMDB11175	C 11H 20N 2O 3	10.2	10.2	10.3	10.2333
Methyl dihydrojasmonate	226.2	HMDB31740	C 13H 22O 3	8.49	8.49	8.58	8.52
Riesling acetal	226.2	HMDB37562	C 13H 22O 3	8.35	7.68	7.92	7.98333
Allixin	226.1	HMDB40705	C 12H 18O 4	9.41	9.4	9.42	9.41
3-(N-Morpholino)-2-hydroxypropane sulfonic acid	225.1	CASNO:68399-77-9	C 7H 15NO 5S	8.87	8.88	8.87	8.87333
Vanilloylglycine	225.1	HMDB60026	C 10H 11NO 5	8.46	8.06	8.18	8.23333
Diplosporin	224.1	HMDB30680	C 12H 16O 4	9.06	8.97	8.48	8.83667
Butalbital	224.1	HMDB14386	C 11H 16N 2O 3	8.41	8.06	8.01	8.16
Threoninyl-Cysteine	222.1	HMDB29058	C 7H 14N 2O 4S	9.64	9.6	9.66	9.63333
Carbofuran	221.1	HMDB31770	C 12H 15NO 3	9.26	9.29	9.27	9.27333
Methionyl-Alanine	220.1	HMDB28966	C 8H 16N 2O 3S	8.34	8.36	8	8.23333
Buntansin A	220	HMDB35086	C 11H 8O 5	10.9	10.8	11	10.9
Diphenyl disulfide	218	HMDB31823	C 12H 10S 2	9.52	9.53	9.55	9.53333
1-Aminopyrene	217.1	HMDB41793	C 16H 11N	8.71	8.74	8.41	8.62
sn-glycero-3-Phosphoethanolamine	215.1	HMDB59660	C 5H 14NO 6P	9.75	9.71	9.73	9.73
3-Phenoxybenzoic acid	214.1	HMDB41807	C 13H 10O 3	7.86	8.26	8.39	8.17
L-Aspartyl-4-phosphate	213	HMDB12250	C 4H 8NO 7P	9.35	9.35	9.36	9.35333
3,4-Methyleneazelaic acid	212.1	HMDB59744	C 11H 16O 4	8.86	8.8	8.37	8.67667
Orciprenaline	211.1	HMDB14954	C 11H 17NO 3	8.86	8.44	8.87	8.72333
Neryl propionate	210.2	HMDB38258	C 13H 22O 2	9.22	9.22	9.22	9.22
Lactaroviolin	210.1	HMDB35896	C 15H 14O	7.56	8.16	7.73	7.81667
Pilocarpine	208.1	HMDB15217	C 11H 16N 2O 2	9.99	10	10	9.99667
Eremopetasinorol	208.1	HMDB29668	C 13H 20O 2	9.06	9.09	9.06	9.07
Isoamyl salicylate	208.1	HMDB40225	C 12H 16O 3	9.05	8.96	8.92	8.97667
1-Methoxyphenanthrene	208.1	HMDB60323	C 15H 12O	7.56	8.14	8.16	7.95333
Phenylpropionylglycine	207.1	HMDB00860	C 11H 13NO 3	9.39	9.36	9.34	9.36333
Carbamazepine iminoquinone	207.1	HMDB60675	C 14H 9NO	7.84	8.31	8.01	8.05333
Aceteugenol	206.1	HMDB34122	C 12H 14O 3	8.94	8.92	8.88	8.91333
Ethyl (±)-2-ethyl-3-phenylpropanoate	206.1	HMDB37194	C 13H 18O 2	8.91	8.89	8.87	8.89
Citropten	206.1	HMDB32952	C 11H 10O 4	8.39	8.36	8.78	8.51
1-Methyl-1-phenylethyl isobutyrate	206.1	HMDB37623	C 13H 18O 2	8.68	8.19	8.18	8.35
1-Phenylpropyl butyrate	206.1	HMDB36386	C 13H 18O 2	8.49	7.85	8.02	8.12
2-Hydroxy-4-trifluoromethyl benzoic acid	206	HMDB60715	C 8H 5F 3O 3	11.6	11.5	11.6	11.5667
Edulitine	205.1	HMDB30179	C 11H 11NO 3	8.78	8.77	8.77	8.77333
L-Acetylcarnitine	203.1	HMDB00201	C 9H 17NO 4	8.48	7.99	8.04	8.17
Asymmetric dimethylarginine	202.1	HMDB01539	C 8H 18N 4O 2	9.94	9.91	9.93	9.92667
3-(1-Hydroxymethyl-1-propenyl)pentanedioic acid	202.1	HMDB33092	C 9H 14O 5	8.9	8.58	8.88	8.78667
N-(5-Methyl-3-oxohexyl)alanine	201.1	HMDB41540	C 10H 19NO 3	8.77	8.81	8.49	8.69
D-Erythrose 4-phosphate	200	HMDB01321	C 4H 9O 7P	9.6	9.59	9.63	9.60667
6-tert-Butyl-3-methylsulfanyl-2H-1,2,4-triazin-5-one	199.1	CASNO:35045-02-4	C 8H 13N 3OS	9.22	9.23	9.23	9.22667
Guaifenesin	198.1	HMDB04998	C 10H 14O 4	9.42	9.43	9.43	9.42667
Metharbital	198.1	HMDB14606	C 9H 14N 2O 3	8.94	8.97	8.9	8.93667
1-Hydroxy-3-methyl-9H-carbazole	197.1	HMDB33487	C 13H 11NO	8.2	8.19	8.56	8.31667
2-Tridecenal	196.2	HMDB37275	C 13H 24O	8.8	8.88	8.86	8.84667
Isobutyl 2-furanpropionate	196.1	HMDB37734	C 11H 16O 3	9.31	9.31	9.28	9.3
Hexyl 2-furoate	196.1	HMDB37725	C 11H 16O 3	8.02	8.03	8.56	8.20333
N-methyl-4,6,7-trihydroxy-1,2,3,4-tetrahydroisoquinoline	195.1	HMDB60065	C 10H 13NO 3	8.54	8.93	8.92	8.79667
2-Butanone, 4-(2,6,6-trimethyl-2-cyclohexen-1-yl)-	194.2	CASNO:31499-72-6	C 13H 22O	8.89	8.3	8.84	8.67667
mono-Benzyl malonate	194.1	HMDB59721	C 10H 10O 4	9.16	9.18	9.12	9.15333
Pyridylacetylglycine	194.1	HMDB59723	C 9H 10N 2O 3	8.97	8.66	9	8.87667
S-(Allylthio)-L-cysteine	193	HMDB38669	C 6H 11NO 2S 2	8.72	8.68	9	8.8
2,4-Diisopropyl-3-methylphenol	192.2	HMDB29824	C 13H 20O	9.26	9.26	9.26	9.26
8-Hydroxy-7-methoxy-2H-1-benzopyran-2-one	192	HMDB30692	C 10H 8O 4	9.37	9.39	9.38	9.38
Diketogulonic acid	192	HMDB05971	C 6H 8O 7	8.2	8.61	8.29	8.36667
7-Ethoxycoumarin	190.1	CASNO:31005-02-4	C 11H 10O 3	9.24	9.23	9.22	9.23
Megastigmatrienone	190.1	HMDB59906	C 13H 18O	8.79	8.83	8.8	8.80667
1-Nitronaphthalene-7,8-oxide	189	HMDB60332	C 10H 7NO 3	9.61	9.6	9.61	9.60667
3-Buten-2-one 1-(2,3,6-trimethyl phenyl)	188.1	HMDB59677	C 13H 16O	8.2	8.74	8.24	8.39333
Benzyl sulfate	188	HMDB34782	C 7H 8O 4S	9.59	9.55	9.61	9.58333
Isoflurophate	184.1	HMDB14815	C 6H 14FO 3P	9.87	9.83	9.89	9.86333
(E)-10-Oxo-8-decenoic acid	184.1	HMDB40883	C 10H 16O 3	9.04	9.11	9.07	9.07333
Peperinic acid	182.1	HMDB38181	C 10H 14O 3	9.25	9.28	9.26	9.26333
Ethionamide sulphoxide	182.1	HMDB60624	C 8H 10N 2OS	9.25	9.26	9.24	9.25
3-Hydroxyfluorene	182.1	HMDB59802	C 13H 10O	8.62	8.69	8.71	8.67333
(N-(-2-Acetamido))-2-aminoethanesulfonic acid	182	CASNO:7365-82-4	C 4H 10N 2O 4S	8.31	8.35	8.37	8.34333
Diisopropyl methylphosphonate	180.1	CASNO:1445-75-6	C 7H 17O 3P	8.98	9	8.93	8.97
12-Tridecene-4,6,8,10-tetraynal	180.1	HMDB38915	C 13H 8O	8.59	8.61	8.69	8.63
2-Hydroxy-3-(4-hydroxyphenyl)propenoic acid	180	HMDB06915	C 9H 8O 4	8.96	8.38	8.41	8.58333
Hippuric acid	179.1	HMDB00714	C 9H 9NO 3	11.9	11.7	11.9	11.8333
N-methylphenylalanine	179.1	HMDB29224	C 10H 13NO 2	9.79	9.76	9.83	9.79333
N,N-dimethylindoliumolate	177.1	HMDB60063	C 10H 11NO 2	9.19	9.15	9.17	9.17
4-Acetyl-2(3H)-benzoxazolone	177	HMDB40612	C 9H 7NO 3	9.13	9.16	9.12	9.13667
(6E,8E)-4,6,8-Megastigmatriene	176.2	HMDB35180	C 13H 20	9.34	9.27	9.01	9.20667
D-(-)-Isoascorbic acid	176	CASNO:89-65-6	C 6H 8O 6	10.1	10.1	10.1	10.1
1,2,3-Propanetricarboxylic acid	176	HMDB31193	C 6H 8O 6	8.85	8.83	8.82	8.83333
4-Methylumbelliferone	176	HMDB59622	C 10H 8O 3	7.93	7.89	8.43	8.08333
Indoleacetic acid	175.1	HMDB00197	C 10H 9NO 2	9.98	9.96	10	9.98
5-Hydroxyindoleacetaldehyde	175.1	HMDB04073	C 10H 9NO 2	8.61	8.76	8.77	8.71333
alpha-Ionene	174.1	HMDB59826	C 13H 18	8.53	9.08	9.05	8.88667
Valyl-Glycine	174.1	HMDB29127	C 7H 14N 2O 3	8.61	8.24	8.69	8.51333
1,2,3,4,Tetrahydro-1,5,7-trimethylnapthalene	174.1	HMDB59696	C 13H 18	8.77	8.28	8.4	8.48333
apo-[3-methylcrotonoyl-CoA:carbon-dioxide ligase (ADP-forming)]	173.1	HMDB59607	C 7H 15N 3O 2	10.1	10.1	10.2	10.1333
2-Octenedioic acid	172.1	HMDB00341	C 8H 12O 4	8.12	7.63	7.82	7.85667
Monomethyl phenylphosphonate	172	HMDB31868	C 7H 9O 3P	10.6	10.6	10.7	10.6333
Levetiracetam	170.1	HMDB15333	C 8H 14N 2O 2	8.73	8.81	8.75	8.76333
(4-Hydroxy-3-methoxyphenyl)ethanol	168.1	HMDB38925	C 9H 12O 3	9.84	9.82	9.86	9.84
1-Ipomeanol	168.1	HMDB30473	C 9H 12O 3	8.37	8.88	8.39	8.54667
4-Hydroxyphenyl-2-propionic acid	166.1	HMDB41683	C 9H 10O 3	10.6	10.2	10.3	10.3667
5-Hydroxy-p-mentha-6,8-dien-2-one	166.1	HMDB37011	C 10H 14O 2	8.69	8.65	8.6	8.64667
Benzoquinoneacetic acid	166	HMDB02334	C 8H 6O 4	8.91	8.93	8.54	8.79333
Benzocaine	165.1	HMDB04992	C 9H 11NO 2	10.2	10.2	10.2	10.2
DL-Phenylalanine	165.1	CASNO:150-30-1	C 9H 11NO 2	8.76	8.93	8.89	8.86
cis-p-Coumaric acid	164	HMDB30677	C 9H 8O 3	9.6	9.59	9.62	9.60333
Methomyl	162	HMDB31804	C 5H 10N 2O 2S	8.37	8.41	8.1	8.29333
N-Methylphthalimide	161	CASNO:550-44-7	C 9H 7NO 2	10.3	10.3	10.4	10.3333
Indole-3-carboxylic acid	161	HMDB03320	C 9H 7NO 2	8.68	8.08	8.27	8.34333
Isovalerylglycine	159.1	HMDB00678	C 7H 13NO 3	9.8	9.71	9.83	9.78
2-Maleylacetate	158	HMDB60348	C 6H 6O 5	8.73	8.7	8.32	8.58333
3-Methylcrotonylglycine	157.1	HMDB00459	C 7H 11NO 3	9.13	9.19	9.15	9.15667
Tranexamic Acid	157.1	HMDB14447	C 8H 15NO 2	8.08	8.57	8.2	8.28333
(E)-Oak lactone	156.1	HMDB59894	C 9H 16O 2	8.97	8.78	8.98	8.91
Diethylphosphate	154	HMDB12209	C 4H 11O 4P	8.5	8.19	8.22	8.30333
Mesalazine	153	HMDB14389	C 7H 7NO 3	8.72	9.24	9.23	9.06333
Acetaminophen	151.1	HMDB01859	C 8H 9NO 2	10.1	10.1	10.1	10.1
alpha-Fluoro-beta-ureidopropionic acid	150	HMDB60435	C 4H 7FN 2O 3	9.37	9.4	9.37	9.38
4-Hydroxyphthalide	150	HMDB32598	C 8H 6O 3	8.33	8.34	8.67	8.44667
Sevelamer	149.1	HMDB14796	C 6H 12ClNO	8.94	8.99	8.91	8.94667
L-Methionine	149.1	HMDB00696	C 5H 11NO 2S	8.24	8.77	8.75	8.58667
(S)-2-amino-6-oxohexanoate	145.1	HMDB59595	C 6H 11NO 3	8.18	8.68	8.3	8.38667
4-Hydroxycyclohexylcarboxylic acid	144.1	HMDB01988	C 7H 12O 3	8.85	8.52	8.86	8.74333
L-Hypoglycin A	141.1	HMDB29427	C 7H 11NO 2	9.18	9.06	9.13	9.12333
(±)-Pelletierine	141.1	HMDB30325	C 8H 15NO	8.63	9.09	9.07	8.93
3-Ethyl-2-hydroxy-4-methyl-2-cyclopenten-1-one	140.1	HMDB36176	C 8H 12O 2	9.52	9.49	9.54	9.51667
3-Methylene-2-octanone	140.1	HMDB37170	C 9H 16O	8.59	8.08	8.16	8.27667
trans-4-Carboxymethylenebut-2-en-4-olide	140	HMDB60518	C 6H 4O 4	8.42	7.88	7.97	8.09
Butylphosphonic acid	138	CASNO:3321-64-0	C 4H 11O 3P	8.12	8.19	8.3	8.20333
2-Acetyl-1-ethylpyrrole	137.1	HMDB29759	C 8H 11NO	9.31	9.3	9.11	9.24
2-Pyridylacetic acid	137	HMDB60722	C 7H 7NO 2	9.15	9.2	9.19	9.18
3-Methoxybenzaldehyde	136.1	HMDB31459	C 8H 8O 2	8.95	9	8.98	8.97667
Phthalide	134	HMDB32469	C 8H 6O 2	9.06	9.05	9.05	9.05333
(±)-2-Hydroxy-2-phenylacetonitrile	133.1	HMDB34666	C 8H 7NO	9.42	9.42	9.41	9.41667
N-Acetylputrescine	130.1	HMDB02064	C 6H 14N 2O	8.7	8.23	8.42	8.45
Fluorouracil	130	HMDB14684	C 4H 3FN 2O 2	9.43	9.37	9.37	9.39
3-Methylene-indolenine	129.1	HMDB11664	C 9H 7N	8.31	8.78	8.75	8.61333
Flucytosine	129	HMDB15231	C 4H 4FN 3O	7.72	8.05	7.88	7.88333
Squamolone	128.1	HMDB29874	C 5H 8N 2O 2	8.81	8.81	8.87	8.83
xi-5-Isopropyl-2(5H)-furanone	126.1	HMDB41474	C 7H 10O 2	9.81	9.81	9.86	9.82667
3-Ethyl-1,2-cyclopentanedione	126.1	HMDB31222	C 7H 10O 2	8.89	8.9	8.88	8.89
2-(Ethoxymethyl)furan	126.1	HMDB40445	C 7H 10O 2	8.75	8.75	8.42	8.64
2-Octen-4-one	126.1	HMDB31301	C 8H 14O	8.55	7.97	8.12	8.21333
1,2,3-Trihydroxybenzene	126	HMDB13674	C 6H 6O 3	9.63	9.62	9.66	9.63667
2-Ethyl-4,5-dimethyloxazole	125.1	HMDB37865	C 7H 11NO	9.98	9.96	10	9.98
5-Methyl-2-propyloxazole	125.1	HMDB37861	C 7H 11NO	9.7	9.7	9.52	9.64
2-Hydroxybenzyl alcohol	124.1	HMDB59709	C 7H 8O 2	8.1	8.14	8.53	8.25667
p-Anisidine	123.1	HMDB29300	C 7H 9NO	8.97	8.67	8.97	8.87
Santene	122.1	HMDB38140	C 9H 14	8	8.5	8.57	8.35667
Niacinamide	122	HMDB01406	C 6H 6N 2O	8.75	8.48	8.73	8.65333
3-Methylbenzaldehyde	120.1	HMDB29637	C 8H 8O	9.3	9.15	9.11	9.18667
N-Mononitrosopiperazine	114.1	HMDB61162	C 5H 10N 2O	9.04	8.63	9.02	8.89667
Creatinine	113.1	HMDB00562	C 4H 7N 3O	11.3	11.3	11.5	11.3667
N-Acetyl-2,3-dihydro-1H-pyrrole	111.1	HMDB31163	C 6H 9NO	9.66	9.67	9.69	9.67333
Cytosine	111	HMDB00630	C 4H 5N 3O	9.13	9.15	9.15	9.14333
Anisole	108.1	HMDB33895	C 7H 8O	9.97	9.96	9.98	9.97
Benzaldehyde	106	HMDB06115	C 7H 6O	9.08	8.79	9.11	8.99333
2-Oxohexane	100.1	HMDB05842	C 6H 12O	7.99	8.54	8.51	8.34667
(2R)-2-Hydroxy-2-methylbutanenitrile	99.1	HMDB60309	C 5H 9NO	9.13	8.88	9.08	9.03
2-Methyl-2-pentenal	98.1	HMDB33714	C 6H 10O	9.56	9.58	9.61	9.58333
2,4-Dimethyloxazole	97.1	HMDB32968	C 5H 7NO	8.61	8.02	8.22	8.28333
(S)-2-Methylbutanal	86.1	HMDB31525	C 5H 10O	8.47	8.51	9.02	8.66667
Piperidine	85.1	HMDB34301	C 5H 11N	9.8	9.77	9.85	9.80667
Tiglic aldehyde	84.1	HMDB31512	C 5H 8O	8.2	8.77	8.71	8.56
4-Hydroxy-2-butenoic acid gamma-lactone	84	HMDB32330	C 4H 4O 2	7.98	8.3	8.11	8.13
2-Methylfuran	82	HMDB13749	C 5H 6O	9.26	9.28	9.27	9.27
Ethyl methyl sulfide	76	HMDB31238	C 3H 8S	8.2	8.19	8.75	8.38
Trimethylamine N-oxide	75.1	HMDB00925	C 3H 9NO	10.1	10.1	10.2	10.1333
Glycine	75	HMDB00123	C 2H 5NO 2	9.12	9.15	9.13	9.13333
Pyrrolidine	71.1	HMDB31641	C 4H 9N	9.72	9.74	9.76	9.74
Furan	68	HMDB13785	C 4H 4O	8.84	8.87	8.84	8.85
Imidazole	68	HMDB01525	C 3H 4N 2	8.36	8.4	8.46	8.40667
dTDP	401.016	C00363	C10H16N2O11P2	6.47233	3.63524	3.45886	4.52214
guanosine 5-diphosphate,3-diphosphate	595.903	C01228	C10H11N5O17P4	3.68587	3.51001	3.90835	3.70141
dGTP	505.988	C00286	C10H16N5O13P3	4.90395	3.86573	3.42841	4.06603
UTP	482.961	C00075	C9H15N2O15P3	3.57765	3.88147	3.65698	3.70537
CDP-ethanolamine	445.053	C00570	C11H20N4O11P2	6.88831	4.40384	4.34118	5.21111
Cholic acid	407.28	C00695	C24H40O5	4.96016	4.20095	4.76659	4.64257
S-adenosyl-L-methionine	399.145	C00019	C15H22N6O5S	5.78823	4.28679	4.25064	4.77522
S-adenosyl-L-homocysteine	383.114	C00021	C14H20N6O5S	4.61035	4.27344	4.65156	4.51178
orotidine-5-phosphate	367.018	C01103	C10H13N2O11P	4.42818	3.42363	3.98974	3.94718
AMP	348.07	C00020	C10H14N5O7P	3.577	3.9073	4.27555	3.91995
trehalose-sucrose	341.109	C00089	C12H22O11	6.28812	5.36674	5.85476	5.83654
Cellobiose	341.109	C00185	C12H22O11	4.17947	4.50313	4.87842	4.52034
aminoimidazole carboxamide ribonucleotide	339.07	C04677	C9H15N4O8P	3.8462	3.65491	4.13074	3.87728
fructose-1,6-bisphosphate	338.989	C05378	C6H14O12P2	3.99785	4.60786	5.18836	4.59802
cyclic-AMP	328.045	C00575	C10H12N5O6P	8.03558	4.62977	5.20941	5.95825
UMP	325.043	C00105	C9H13N2O9P	4.68651	3.57679	3.57383	3.94571
glutathione	306.077	C00051	C10H17N3O6S	4.76296	4.71867	4.26603	4.58255
S-methyl-5-thioadenosine	298.097	C00170	C11H15N5O3S	3.84872	3.6381	4.19189	3.8929
L-arginino-succinate	291.13	C03406	C10H18N4O6	5.53876	5.85116	6.33056	5.90683
D-sedoheptulose-1-7-phosphate	289.033	C05382	C7H15O10P	6.19673	6.58791	7.0881	6.62425
guanosine	284.099	C00387	C10H13N5O5	5.59162	3.75603	4.12313	4.49026
xanthosine	283.068	C01762	C10H12N4O6	7.40261	3.85817	4.05396	5.10491
6-phospho-D-gluconate	275.017	C00345	C6H13O10P	3.81127	4.25086	4.57733	4.21315
adenosine	268.104	C00212	C10H13N5O4	5.19018	5.31578	5.55966	5.35521
inosine	267.073	C00294	C10H12N4O5	4.95133	5.14486	5.58913	5.22844
S-ribosyl-L-homocysteine	266.07	C03539	C9H17NO6S	4.1529	4.2638	4.57072	4.32914
Glycerophosphocholine	259.118	C00670	C8H21NO6P	5.27956	4.74088	5.38163	5.13403
glucose-6-phosphate	259.022	C00668	C6H13O9P	5.18895	4.32536	4.80919	4.7745
glucose-1-phosphate	259.022	C00103	C6H13O9P	3.57218	5.23569	5.46565	4.75784
hexose-phosphate	259.022	C05345	C6H13O9P	3.43133	4.57467	4.7702	4.25874
fructose-6-phosphate	259.022	C05345	C6H13O9P	4.41701	4.01595	4.21032	4.21442
N-acetyl-glucosamine-1-phosphate	258.038	C04256	C6H14NO8P	6.65018	3.86169	4.16264	4.89151
deoxyinosine	251.079	C05512	C10H12N4O4	5.04942	3.72006	4.22115	4.33021
biotin	245.095	C00120	C10H16N2O3S	4.68991	4.33079	5.08337	4.70136
cytidine	244.093	C00475	C9H13N3O5	4.42914	4.64077	4.98262	4.68418
uridine	243.062	C00299	C9H12N2O6	4.67473	4.30502	4.64226	4.54067
thymidine	241.083	C00214	C10H14N2O5	5.54305	4.86822	5.27724	5.22951
cysteine	241.031	C00491	C6H12N2O4S2	4.63538	5.19747	5.64468	5.15917
Cystine	241.031	C00491	C6H12N2O4S2	5.0575	4.60159	3.71931	4.45947
ribose-phosphate	229.012	C00117	C5H11O8P	5.47715	4.34496	4.68792	4.83668
prephenate	225.04	C00254	C10H10O6	5.24556	3.9605	4.46525	4.55711
Flavone	223.075	C15608	C15H10O2	3.96096	4.0518	4.03423	4.01566
cystathionine	223.075	C02291	C7H14N2O4S	4.66632	4.97991	5.2764	4.97421
N-acetyl-glucosamine	222.097	C00140	C8H15NO6	4.3102	4.99194	5.42006	4.9074
pantothenate	218.103	C00864	C9H17NO5	4.77028	6.7158	6.9313	6.13913
deoxyribose-phosphate	213.017	C00673	C5H11O7P	3.61406	4.35527	4.82331	4.26421
D-glucarate	209.03	C00818	C6H10O8	4.16341	5.2938	5.71625	5.05782
Acetylcarnitine DL	205.131	C02571	C9H18NO4	7.01343	7.06798	7.24922	7.11021
tryptophan	205.097	C00078	C11H12N2O2	7.11896	4.65299	5.16135	5.64443
Ng,NG-dimethyl-L-arginine	203.15	C03626	C8H18N4O2	3.68243	7.46213	7.83317	6.32591
D-erythrose-4-phosphate	199.001	C00279	C4H9O7P	4.19968	3.86345	3.89863	3.98725
D-gluconate	195.051	C00257	C6H12O7	5.19086	6.09925	6.43929	5.9098
2-dehydro-D-gluconate	193.035	C00629	C6H10O7	5.8923	6.06978	6.42643	6.1295
citrate-isocitrate	191.02	C00158	C6H8O7	7.21348	7.0883	7.47946	7.26041
Acetyllysine	189.123	C02727	C8H16N2O3	6.68544	6.7334	7.0433	6.82072
N6-Acetyl-L-lysine	189.123	C02727	C8H16N2O3	6.08188	6.99504	7.11262	6.72985
N-acetyl-glutamine	189.087	HMDB06029	C7H12N2O4	4.84307	5.71555	6.1375	5.56537
Kynurenic acid	188.035	C01717	C10H7NO3	5.77702	6.47981	6.67361	6.31015
Indoleacrylic acid	186.056	HMDB00734	C11H9NO2	5.82091	5.21565	5.54251	5.52636
Phosphorylcholine	185.081	C00588	C5H15NO4P	6.77007	3.76559	4.31458	4.95008
3-phosphoglycerate	184.986	C00197	C3H7O7P	4.33802	4.78843	5.18012	4.76886
tyrosine	182.081	C00082	C9H11NO3	5.94405	4.63397	4.86758	5.14854
4-Pyridoxic acid	182.046	C00847	C8H9NO4	4.97555	5.08352	5.24699	5.10202
homocysteic acid	182.013	C16511	C4H9NO5S	4.37577	4.09011	4.28196	4.24928
glucosamine	180.087	C00329	C6H13NO5	4.45851	4.22117	4.33644	4.33871
myo-inositol	179.056	C00137	C6H12O6	3.87314	6.40056	6.8743	5.716
hydroxyphenylpyruvate	179.035	C01179	C9H8O4	5.31996	5.36589	5.70658	5.46414
N-carbamoyl-L-aspartate	177.051	C00438	C5H8N2O5	5.28619	5.37618	5.89847	5.52028
glucono-?-lactone	177.04	C00198	C6H10O6	5.26365	4.74814	5.09309	5.03496
Pyrophosphate	176.936	C00013	P2H4O7	4.06927	5.88121	5.01431	4.98826
citrulline	176.103	C00327	C6H13N3O3	6.99321	5.24257	5.7482	5.99466
arginine	175.119	C00062	C6H14N4O2	5.16768	4.46427	5.36487	4.99894
N-acetyl-L-ornithine	175.108	C00437	C7H14N2O3	5.24053	3.72253	3.50804	4.15703
2-Isopropylmalic acid	175.061	C02504	C7H12O5	7.09934	7.26457	7.43787	7.26726
allantoate	175.047	C00499	C4H8N4O4	5.39867	5.54994	5.7209	5.5565
Ascorbic acid	175.025	C00072	C6H8O6	5.55882	6.79995	7.07358	6.47745
aconitate	173.009	C00417	C6H6O6	7.00266	7.1068	7.32197	7.14381
sn-glycerol-3-phosphate	171.006	C00093	C3H9O6P	4.07503	4.66684	5.109	4.61695
1-Methyl-Histidine	170.092	C01152	C7H11N3O2	6.91845	7.22857	7.62468	7.25723
dihydroxy-acetone-phosphate	168.991	C00111	C3H7O6P	5.26005	4.08328	3.74736	4.36356
D-glyceraldehdye-3-phosphate	168.991	C00118	C3H7O6P	3.92047	5.05894	3.85046	4.27662
Uric acid	167.021	C00366	C5H4N4O3	4.71288	6.33962	6.6847	5.9124
phosphoenolpyruvate	166.975	C00074	C3H5O6P	4.85614	5.0703	5.34466	5.09037
phenylalanine	166.086	C00079	C9H11NO2	6.08514	5.19349	5.62023	5.63295
Methionine sulfoxide	166.053	HMDB02005	C5H11NO3S	3.77345	4.7965	5.30964	4.62653
quinolinate	166.015	C03722	C7H5NO4	3.90747	4.75118	4.86927	4.50931
Atrolactic acid	165.056	HMDB00475	C9H10O3	4.66769	6.71915	7.1462	6.17768
Phenyllactic acid	165.056	C01479	C9H10O3	3.50178	6.97029	7.35879	5.94362
phenylpyruvate	163.04	C00166	C9H8O3	3.88098	5.41499	5.7369	5.01095
carnitine	162.112	C00318	C7H15NO3	3.77369	6.91365	7.09702	5.92812
Indole-3-carboxylic acid	161	HMDB03320	C9H7NO2	3.86939	5.94716	6.2119	5.34282
2-Aminooctanoic acid	160.133	HMDB00991	C8H17NO2	5.43971	5.41773	5.52328	5.46024
Aminoadipic acid	160.062	C00956	C6H11NO4	6.01314	6.14539	6.4301	6.19621
allantoin	157.037	C01551	C4H6N4O3	6.84142	7.04669	7.39812	7.09541
dihydroorotate	157.025	C00337	C5H6N2O4	3.9322	5.40848	5.59223	4.97764
histidine	156.077	C00135	C6H9N3O2	4.11266	5.32126	5.84887	5.09427
orotate	155.01	C00295	C5H4N2O4	5.57525	6.19396	6.52768	6.09896
2,3-dihydroxybenzoic acid	153.019	C00196	C7H6O4	4.80019	5.15876	5.4527	5.13721
methionine	150.058	C00073	C5H11NO2S	5.26133	4.38323	4.67789	4.77415
3-methylphenylacetic acid	149.061	HMDB02222	C9H10O2	4.77059	4.71506	5.02626	4.8373
O-acetyl-L-serine	148.06	C00979	C5H9NO4	7.27926	4.54366	4.79849	5.54047
glutamate	148.06	C00025	C5H9NO4	4.07626	5.62221	5.85382	5.1841
lysine	147.113	C00047	C6H14N2O2	5.63328	4.76167	4.9932	5.12938
glutamine	147.076	C00064	C5H10N2O3	5.3578	6.21892	6.6397	6.07214
2-Hydroxy-2-methylbutanedioic acid	147.03	C02612	C5H8O5	7.67485	7.66807	7.84815	7.73036
2-hydroxygluterate	147.03	C02630	C5H8O5	6.53144	6.65785	6.97039	6.71989
spermidine	146.165	C00315	C7H19N3	4.40439	5.37487	5.17345	4.98424
Phenylpropiolic acid	145.03	HMDB00563	C9H6O2	6.96912	6.33183	6.49847	6.5998
a-ketoglutarate	145.014	C00026	C5H6O5	4.9222	4.9134	5.26567	5.03376
histidinol	142.097	C00860	C6H11N3O	5.13008	4.51029	4.78639	4.80892
Imidazoleacetic acid	141.066	C02835	C6H8N2O2	3.58705	5.08777	5.52247	4.73243
Carbamoyl phosphate	139.975	C00169	CH4NO5P	4.20928	4.11256	4.33954	4.22046
methylnicotinamide	138.079	C02918	C7H9N2O	6.2888	4.48789	4.52373	5.10014
p-hydroxybenzoate	137.024	C00156	C7H6O3	6.18579	6.21237	6.52974	6.3093
adenine	136.062	C00147	C5H5N5	4.29811	4.63954	4.83509	4.59091
Methylcysteine	136.043	HMDB02108	C4H9NO2S	4.31453	4.49705	4.9119	4.57449
homocysteine	136.043	C00155	C4H9NO2S	3.71672	4.09264	4.75215	4.18717
anthranilate	136.04	C00108	C7H7NO2	4.78394	5.13354	5.3379	5.08513
p-aminobenzoate	136.04	C00568	C7H7NO2	3.88098	5.02038	5.35017	4.75051
hypoxanthine	135.031	C00262	C5H4N4O	4.77733	4.57586	4.24556	4.53292
aspartate	134.045	C00049	C4H7NO4	5.05494	4.81591	5.06642	4.97909
ornithine	133.097	C00077	C5H12N2O2	6.31418	5.23526	5.46968	5.67304
asparagine	133.061	C00152	C4H8N2O3	6.69578	5.40067	5.84626	5.9809
malate	133.014	C00149	C4H6O5	4.35164	5.89009	6.19765	5.47979
leucine-isoleucine	132.102	C00123	C6H13NO2	5.8127	5.83564	6.19884	5.94906
creatine	132.077	C00300	C4H9N3O2	5.11688	5.64736	6.17832	5.64752
hydroxyproline	132.066	C01157	C5H9NO3	5.17417	4.85399	5.39441	5.14085
Hydroxyisocaproic acid	131.071	HMDB00746	C6H12O3	4.4042	5.55619	5.81891	5.25976
oxaloacetate	130.999	C00036	C4H4O5	6.96912	7.07621	7.35286	7.13273
DL-Pipecolic acid	130.086	C00408	C6H11NO2	6.1975	6.5186	6.85692	6.52434
N-Acetyl-L-alanine	130.051	C01073	C5H9NO3	3.77526	5.48204	5.97031	5.07587
2-ketohaxanoic acid	129.056	HMDB01864	C6H10O3	4.67716	4.84007	5.06459	4.86061
Citraconic acid	129.019	C02226	C5H6O4	5.11261	7.13353	7.29429	6.51348
Pyroglutamic acid	128.035	C01879	C5H7NO3	4.90287	4.77013	5.01924	4.89741
thymine	127.05	C00178	C5H6N2O2	3.85038	4.27885	4.54313	4.22412
taurine	124.007	C00245	C2H7NO3S	3.68849	7.34355	7.69461	6.24222
nicotinamide	123.055	C00153	C6H6N2O	4.51763	6.42188	6.90658	5.9487
nicotinate	122.025	C00253	C6H5NO2	5.28604	5.79304	6.15863	5.74591
threonine	120.066	C00188	C4H9NO3	4.47781	6.10227	6.51484	5.69831
homoserine	120.066	C00263	C4H9NO3	3.87845	4.55785	3.95632	4.13087
3-S-methylthiopropionate	119.017	C08276	C4H8O2S	5.24566	5.34285	5.54655	5.37835
betaine	118.086	C00719	C5H11NO2	6.57743	7.56938	7.59785	7.24822
indole	118.065	C00463	C8H7N	4.92163	4.18225	4.26987	4.45792
succinate	117.019	C00042	C4H6O4	5.96398	6.31608	6.44084	6.2403
Methylmalonic acid	117.019	C02170	C4H6O4	4.18509	6.3459	6.48722	5.67274
proline	116.071	C00148	C5H9NO2	4.19937	5.63026	6.07764	5.30242
Guanidoacetic acid	116.047	C00581	C3H7N3O2	3.97648	5.72847	6.04842	5.25112
2-keto-isovalerate	115.04	C00141	C5H8O3	5.15572	5.31019	5.45096	5.30562
Maleic acid	115.004	C01384	C4H4O4	5.81338	5.30725	5.53168	5.55077
fumarate	115.004	C00122	C4H4O4	3.9367	5.23892	5.58868	4.92143
Creatinine	113.1	C00791	C4H7N3O	5.56876	8.1192	8.25276	7.31357
uracil	111.02	C00106	C4H4N2O2	4.12842	5.95328	6.22981	5.43717
cytosine	111	C00380	C4H5N3O	4.23584	5.14666	5.53382	4.97211
serine	106.05	C00065	C3H7NO3	3.91127	6.11909	6.50185	5.51073
choline	105.115	C00114	C5H14NO	3.64304	5.27204	5.64842	4.8545
glycerate	105.019	C00258	C3H6O4	4.69119	5.48165	5.858	5.34361
dimethylglycine	104.071	C01026	C4H9NO2	3.79273	6.36888	6.76665	5.64276
4-aminobutyrate	104.071	C00334	C4H9NO2	3.85326	3.96102	4.01984	3.94471
betaine aldehyde	103.099	C00576	C5H12NO	7.46515	4.40938	4.531	5.46851
acetoacetate	101.024	C00164	C4H6O3	5.53649	5.55032	5.55393	5.54692
2-oxobutanoate	101.024	C00109	C4H6O3	5.43678	5.55437	5.60475	5.53197
alanine	90.055	C00041	C3H7NO2	5.27857	5.39003	5.95765	5.54208
sarcosine	90.055	C00213	C3H7NO2	4.52716	4.56491	5.21371	4.76859
lactate	89.0244	C00186	C3H6O3	6.44166	5.65613	5.83734	5.97838
pyruvate	87.0088	C00022	C3H4O3	6.08904	4.14187	4.06382	4.76491
glycolate	75.0088	C00160	C2H4O3	3.81117	4.61775	5.06445	4.49779
glycine	75	C00037	C2H5NO2	4.58963	3.50881	3.98643	4.02829
glyoxylate	72.9931	C00048	C2H2O3	4.51948	4.31064	4.56066	4.46359
Urea	61.0396	C00086	CH4N2O	5.24148	7.51198	7.83428	6.86258
citrate	191.02	C00158	C6H8O7	6.98738	7.34081	7.6489	7.3257
3-hydroxybuteric acid	104.1045	C01089	C4H8O3	6.19776	6.43255	6.73899	6.45643
arginosuccinic acid	290.273	C03406	C10H18N4O6	5.55882	5.77073	6.24571	5.85842
isocitrate	191.02	C00311	C6H8O7	5.15581	6.00913	6.37173	5.84556
Phosphocreatine	‎211.11	C02305	C4H10N3O5P	6.5663	4.66433	4.72653	5.31905
Sedoheptulose 1,7-bisphosphate	370.007	C00447	C7H16O13P2	6.35456	4.35105	4.86642	5.19068
xanthine	152.11	C00385	C5H4N4O2	5.87001	4.46811	4.9206	5.08624
cholesterol	386.65	C00187	C27H46O	4.24989	5.29556	5.54892	5.03146
D-glucono-?-lactone-6-phosphate	258.12	C01236	C6H11O9P	5.86461	4.45898	4.49107	4.93822
N-acetyl-glutamate	189.166	C00624	C7H11NO5	3.41721	5.41458	5.94541	4.92573
6-Methyladenosine	281.27	C02494	C11H15N5O4	4.48571	4.92195	5.24619	4.88462
octulose-1,8-bisphosphate	399.01		C5H11O8P	3.82498	4.50512	4.8651	4.3984
N1-Methyl-2_2-pyridone-3_5-carboximide	152.151	C05842	C7H8N2O2	4.3102	4.00424	4.4017	4.23871
octulose-8-phosphate	318.171		C5H11O8P	3.59098	3.96103	4.53009	4.02737
N-acetyl spermidine	244.377	C00612	C9H21N3O	3.41721	3.77769	3.79668	3.66386

## Sheet: Untargeted Metabolomics
Elements 1.1.2
Parameters
Software Specifications
Elements Version	1.1.2
ProteoWizard Version(s)	pwiz: 3.0.6948
Workflow
Search Information
Parent Mass Tolerance	10.0 ppm
Fragment Mass Tolerance	0.5 Da
Mass Range	[50.0..1200.0]
Max Charge	1
Mode	Mixed
Noise Threshold	0.1% of max signal
Adducts
Adduct 1	[M-H-H2O]-
Adduct 2	[M-H]-
Adduct 3	[M-H-NH3]-
Adduct 4	[M+NH4]+
Adduct 5	[M+H]+
Libraries
Library 1
Name	hmdb_library_elements.libdb
Vendor
Entries	45905
File Location	C:\Users\MSUser\Desktop\Elements_ProteomeSoftware\Updated databases\hmdb_library_elements.libdb
Library 2
Name	nist_library_elements.libdb
Vendor
Entries	181194
File Location	C:\Users\MSUser\Desktop\Elements_ProteomeSoftware\Updated databases\nist_library_elements.libdb
Thresholds
ID Score	0.7
Log10 Intensity	0
Reproducibility	1
Quantification and Statistics
Normalization Type	Sample Intensity Distributions
Display Type: Log10 Precursor Intensity
Normalization: on
Summarization hierarchy: {}
Comparison Level: MS Sample
Biological Replicate Level: MS Sample
Technical Replicate Level: MS Sample
The data below is summarized at the level of (MS Sample)
Statistical test: None
#	Visible	Star	ID Score	Mass Accuracy Score	Isotopic Distribution Score	MS2 Score	XIC Score	Metabolite Name	Accession Number	Molecular Formula	Molecular Weight	Retention Time (min)	Quantitative Value	092016HSBHorseUrine1r.raw	092016HSBHorseUrine2r.raw	092016HSBHorseUrine3r.raw
150	TRUE	Empty	0.882	0.99	0.83		0.57	Nicosulfuron	CASNO:111991-09-4	C 15H 18N 6O 6S	410.1	33.3		9.25	9.24	9.23
325	TRUE	Empty	0.827	0.98	0.65	0.9	0.03	Decylbenzenesulfonic acid	CASNO:140-60-3	C 16H 26O 3S	298.2	36.5		8.91	8.98	8.91
355	TRUE	Empty	0.775	0.68	0.82		0.86	Diisopropyl methylphosphonate_RT1	CASNO:1445-75-6	C 7H 17O 3P	180.1	2.47		8.98	9	8.93
7	TRUE	Empty	0.976	0.91		1	0.22	DL-Phenylalanine_RT1	CASNO:150-30-1	C 9H 11NO 2	165.1	9.54		8.76	8.93	8.89
348	TRUE	Empty	0.79	0.93	0.85	0.16	0.63	Palitantin_RT1	CASNO:15265-28-8	C 14H 22O 4	254.2	24.77		9.19	9.19	9.1
244	TRUE	Empty	0.864	0.93	0.83		0.23	13,14-Dihydroprostaglandin F1.alpha.	CASNO:20592-20-5	C 20H 38O 5	358.3	33.69		8.62	8.11	8.69
42	TRUE	Empty	0.93	0.91		0.94	0.24	7,8-Dihydroxy-4-methylcoumarin_RT3	CASNO:2107-77-9	C 10H 8O 4	192	17.51		Missing Value	8.76	8.3
212	TRUE	Empty	0.87	0.54		0.98	0.52	L-.gamma.-Glutamyl-3-(methylseleno)-L-alanine	CASNO:26046-89-9	C 9H 16N 2O 5Se	311.1	2.72		8.07	7.79	8.25
358	TRUE	Empty	0.763	0.94	0.98	0.56	0.73	Picroside I_RT3	CASNO:27409-30-9	C 24H 28O 11	492.2	28.55		9.97	9.89	9.97
57	TRUE	Empty	0.92	0.96	0.8	0.99	0.37	9,11-Dioxo-15S-hydroxy-5Z,13E-prostadienoic acid	CASNO:275816-51-8	C 20H 30O 5	350.2	32.53		8.5	8.6	8.66
47	TRUE	Empty	0.925	0.94		0.92	0.74	7-Ethoxycoumarin_RT2	CASNO:31005-02-4	C 11H 10O 3	190.1	18.26		9.24	9.23	9.22
54	TRUE	Empty	0.923	0.93		0.92	0.04	2-Butanone, 4-(2,6,6-trimethyl-2-cyclohexen-1-yl)-	CASNO:31499-72-6	C 13H 22O	194.2	25.77		8.89	8.3	8.84
363	TRUE	Empty	0.752	0.8			0.38	Butylphosphonic acid	CASNO:3321-64-0	C 4H 11O 3P	138	1.39		8.12	8.19	8.3
313	TRUE	Empty	0.833	0.88			0.02	Nonaethylene glycol	CASNO:3386-18-3	C 18H 38O 10	414.2	25.77		Missing Value	8.65	7.8
360	TRUE	Empty	0.757	0.9	0.61	0.81	0.85	6-tert-Butyl-3-methylsulfanyl-2H-1,2,4-triazin-5-one_RT2	CASNO:35045-02-4	C 8H 13N 3OS	199.1	5.86		9.22	9.23	9.23
347	TRUE	Empty	0.79	0.58		0.86	0.61	Prostaglandin D2 ethanolamide	CASNO:398138-28-8	C 22H 37NO 5	395.3	38.62		9.09	9.24	9.23
332	TRUE	Empty	0.819	0.92	0.77		0.29	Glycitin_RT2	CASNO:40246-10-4	C 22H 22O 10	446.1	30.44		8.46	8.35	8.52
36	TRUE	Empty	0.934	0.88		0.95	0.06	Octaethylene glycol	CASNO:5117-19-1	C 16H 34O 9	370.2	24.95		Missing Value	8.78	7.97
17	TRUE	Empty	0.96	0.91	0.96	0.98	0.83	N-Methylphthalimide_RT1	CASNO:550-44-7	C 9H 7NO 2	161	7.54		10.3	10.3	10.4
175	TRUE	Empty	0.877	0.93			0.04	Ethanol, 2-mercapto-	CASNO:60-24-2	C 2H 6OS	78	2.26		8.14	8.7	8.71
128.1	TRUE	Empty	0.887	0.92	0.87		0.38	4H-1-Benzopyran-4-one, 7-(.beta.-D-glucopyranosyloxy)-5-hydroxy-3-(4-hydroxyphenyl)-6-methoxy-	CASNO:611-40-5	C 22H 22O 11	462.1	28.35		8.01	8.01	8.47
80	TRUE	Empty	0.91	0.96			0.56	3-(N-Morpholino)-2-hydroxypropane sulfonic acid	CASNO:68399-77-9	C 7H 15NO 5S	225.1	26.8		8.87	8.88	8.87
138	TRUE	Empty	0.885	0.56		0.99	0.41	(N-(-2-Acetamido))-2-aminoethanesulfonic acid_RT2	CASNO:7365-82-4	C 4H 10N 2O 4S	182	2.62		8.31	8.35	8.37
79.1	TRUE	Empty	0.911	0.91	0.87	0.93	0.95	N-(1,3-Dioxolan-2-ylmethoxy)benzimidoyl cyanide	CASNO:74782-23-3	C 12H 12N 2O 3	232.1	19.89		9.9	9.87	9.89
25	TRUE	Empty	0.942	0.9	0.88	0.99	0.63	Enterolactone_RT1	CASNO:78473-71-9	C 18H 18O 4	298.1	20.88		9.46	9.48	9.47
129	TRUE	Empty	0.887	0.94			0.8	D-(-)-Isoascorbic acid_RT1	CASNO:89-65-6	C 6H 8O 6	176	14.51		10.1	10.1	10.1
101	TRUE	Empty	0.901	0.95			0.75	Glycine_RT1	HMDB:HMDB00123	C 2H 5NO 2	75	6.46		9.12	9.15	9.13
10	TRUE	Empty	0.971	0.92	0.95	1	0.92	Indoleacetic acid_RT2	HMDB:HMDB00197	C 10H 9NO 2	175.1	12.19		9.98	9.96	10
3	TRUE	Empty	0.979	0.93		1	0.27	L-Acetylcarnitine	HMDB:HMDB00201	C 9H 17NO 4	203.1	2.06		8.48	7.99	8.04
376	TRUE	Empty	0.712	0.91	0.9	0.52	0.84	Phenol_RT1	HMDB:HMDB00228	C 6H 6O	94	7.36		10.5	Missing Value	10.6
146	TRUE	Empty	0.883	0.93			0.05	2-Octenedioic acid	HMDB:HMDB00341	C 8H 12O 4	172.1	3.85		8.12	7.63	7.82
13	TRUE	Empty	0.969	0.94		0.98	0.78	2-Methylbutyroylcarnitine	HMDB:HMDB00378	C 12H 23NO 4	245.2	17.69		9.27	9.27	9.25
134	TRUE	Empty	0.885	0.94			0.78	3-Methylcrotonylglycine_RT2	HMDB:HMDB00459	C 7H 11NO 3	157.1	6.47		9.13	9.19	9.15
49	TRUE	Empty	0.925	0.9	0.88	0.97	0.98	Creatinine	HMDB:HMDB00562	C 4H 7N 3O	113.1	2.38		11.3	11.3	11.5
280	TRUE	Empty	0.855	0.52		0.97	0.76	Dodecanedioic acid_RT1	HMDB:HMDB00623	C 12H 22O 4	230.2	18.65		8.95	8.97	Missing Value
8	TRUE	Empty	0.976	0.91		1	0.72	Cytosine	HMDB:HMDB00630	C 4H 5N 3O	111	10.33		9.13	9.15	9.15
59	TRUE	Empty	0.918	0.92	0.81	0.99	0.81	Isovalerylglycine_RT2	HMDB:HMDB00678	C 7H 13NO 3	159.1	6.46		9.8	9.71	9.83
12	TRUE	Empty	0.97	0.92		0.99	0.64	L-Methionine	HMDB:HMDB00696	C 5H 11NO 2S	149.1	2.94		8.24	8.77	8.75
14	TRUE	Empty	0.966	0.9	0.95	1	0.97	Hippuric acid_RT2	HMDB:HMDB00714	C 9H 9NO 3	179.1	7.34		11.9	11.7	11.9
16	TRUE	Empty	0.961	0.91	0.93	1	0.97	Phenylacetylglycine_RT2	HMDB:HMDB00821	C 10H 11NO 3	193.1	12.72		11.6	11.5	11.7
58	TRUE	Empty	0.919	0.94	0.79	1	0.81	Salicyluric acid_RT3	HMDB:HMDB00840	C 9H 9NO 4	195.1	6.66		9.51	9.53	Missing Value
45	TRUE	Empty	0.926	0.92	0.82	1	0.68	Phenylpropionylglycine_RT3	HMDB:HMDB00860	C 11H 13NO 3	207.1	21.14		9.39	9.36	9.34
24	TRUE	Empty	0.944	0.94	0.88	0.99	0.94	Trimethylamine N-oxide	HMDB:HMDB00925	C 3H 9NO	75.1	1.53		10.1	10.1	10.2
40	TRUE	Empty	0.932	0.9	0.95		0.16	Trehalose 6-phosphate	HMDB:HMDB01124	C 12H 23O 14P	422.1	1.29		7.94	8.43	8.18
304	TRUE	Empty	0.841	0.79	0.87		0.73	D-Erythrose 4-phosphate	HMDB:HMDB01321	C 4H 9O 7P	200	27.8		9.6	9.59	9.63
265	TRUE	Empty	0.859	0.91			0.3	Niacinamide_RT2	HMDB:HMDB01406	C 6H 6N 2O	122	10.11		8.75	8.48	8.73
272	TRUE	Empty	0.857	0.91			0.55	Imidazole	HMDB:HMDB01525	C 3H 4N 2	68	2.37		8.36	8.4	8.46
239	TRUE	Empty	0.864	0.93	0.75	0.92	0.87	Asymmetric dimethylarginine	HMDB:HMDB01539	C 8H 18N 4O 2	202.1	2.85		9.94	9.91	9.93
2	TRUE	Empty	0.98	0.92		1	0.74	Acetaminophen	HMDB:HMDB01859	C 8H 9NO 2	151.1	7.47		10.1	10.1	10.1
26	TRUE	Empty	0.94	0.93		0.94	0.61	4-Hydroxycyclohexylcarboxylic acid	HMDB:HMDB01988	C 7H 12O 3	144.1	4.06		8.85	8.52	8.86
22	TRUE	Empty	0.945	0.93	0.91	0.97	0.87	Butyrylcarnitine_RT1	HMDB:HMDB02013	C 11H 21NO 4	231.1	10.79		10.1	10	10.1
334	TRUE	Empty	0.814	0.84	0.8		0.87	DOPA sulfate_RT2	HMDB:HMDB02028	C 9H 11NO 7S	277	12.61		10	10	10.1
15	TRUE	Empty	0.965	0.93		0.98	0.65	N-Acetylputrescine	HMDB:HMDB02064	C 6H 14N 2O	130.1	4.2		8.7	8.23	8.42
34	TRUE	Empty	0.936	0.93	0.87	0.98	0.58	Prostaglandin F3a	HMDB:HMDB02122	C 20H 32O 5	352.2	32.78		8.57	8.59	8.18
205	TRUE	Empty	0.871	0.92			0.6	Benzoquinoneacetic acid	HMDB:HMDB02334	C 8H 6O 4	166	5.23		8.91	8.93	8.54
38	TRUE	Empty	0.934	0.98			0.45	5-Methoxytryptophan	HMDB:HMDB02339	C 12H 14N 2O 3	234.1	27		8.67	8.61	8.27
200	TRUE	Empty	0.872	0.92			0.21	Tiglylcarnitine_RT3	HMDB:HMDB02366	C 12H 21NO 4	243.1	28.06		8.55	8.54	8.59
324	TRUE	Empty	0.828	0.88			0.18	12-Keto-tetrahydro-leukotriene B4	HMDB:HMDB02995	C 20H 34O 4	338.2	30.68		9.04	8.91	8.36
9	TRUE	Empty	0.971	0.92		0.99	0.54	Indole-3-carboxylic acid_RT2	HMDB:HMDB03320	C 9H 7NO 2	161	17.73		8.68	8.08	8.27
117	TRUE	Empty	0.893	0.94			0.71	5-Hydroxyindoleacetaldehyde_RT1	HMDB:HMDB04073	C 10H 9NO 2	175.1	1.5		8.61	8.76	8.77
338	TRUE	Empty	0.809	0.85	0.79		0.94	Biotin sulfone	HMDB:HMDB04818	C 10H 16N 2O 5S	276.1	18.92		9.65	9.64	9.68
104	TRUE	Empty	0.899	0.92	0.82	0.95	0.85	Benzocaine_RT2	HMDB:HMDB04992	C 9H 11NO 2	165.1	12.32		10.2	10.2	10.2
131	TRUE	Empty	0.886	0.93	0.87		0.89	Guaifenesin	HMDB:HMDB04998	C 10H 14O 4	198.1	18.33		9.42	9.43	9.43
319	TRUE	Empty	0.829	0.88			0.03	2-Oxohexane	HMDB:HMDB05842	C 6H 12O	100.1	2.34		7.99	8.54	8.51
297	TRUE	Empty	0.849	0.9			0.08	Diketogulonic acid	HMDB:HMDB05971	C 6H 8O 7	192	1.11		8.2	8.61	8.29
242	TRUE	Empty	0.864	0.91			0.74	Benzaldehyde	HMDB:HMDB06115	C 7H 6O	106	12.5		9.08	8.79	9.11
155.1	TRUE	Empty	0.881	0.94	0.85		0.74	2-(Formamido)-N1-(5-phospho-D-ribosyl)acetamidine	HMDB:HMDB06211	C 6H 12N 3O 8P	285	3.03		9.66	9.67	9.68
39.2	TRUE	Empty	0.854	0.6	0.98		0.5	3-O-fucopyranosyl-2-acetamido-2-deoxyglucopyranose_RT2	HMDB:HMDB06700	C 14H 25NO 10	367.1	26.65		9.24	8.83	9.18
369	TRUE	Empty	0.728	0.78			0.39	2-Methyl-1-hydroxypropyl-ThPP	HMDB:HMDB06866	C 16H 27N 4O 8P 2S	497.1	15.74		8.9	8.94	8.56
190	TRUE	Empty	0.874	0.92			0.65	2-Hydroxy-3-(4-hydroxyphenyl)propenoic acid	HMDB:HMDB06915	C 9H 8O 4	180	19.19		8.96	8.38	8.41
118	TRUE	Empty	0.892	0.94			0.48	Inodxyl glucuronide	HMDB:HMDB10319	C 14H 15NO 7	309.1	6.91		8.73	8.78	8.47
41	TRUE	Empty	0.931	0.98			0.05	Benzoyl glucuronide (Benzoic acid)	HMDB:HMDB10324	C 13H 14O 8	298.1	3.01		8.16	7.75	7.93
246	TRUE	Empty	0.864	0.91			0.26	Tyramine glucuronide	HMDB:HMDB10328	C 14H 19NO 7	313.1	3.5		7.99	8.51	8.2
380	TRUE	Empty	0.704	0.8	0.66		0.6	L-beta-aspartyl-L-glutamic acid	HMDB:HMDB11164	C 9H 14N 2O 7	262.1	2.49		9.09	9.15	9.12
207	TRUE	Empty	0.871	0.92	0.85		0.93	L-leucyl-L-proline _RT2	HMDB:HMDB11175	C 11H 20N 2O 3	228.1	5.4		10.2	10.2	10.3
157	TRUE	Empty	0.881	0.93			0.23	2-(3-Carboxy-3-(methylammonio)propyl)-L-histidine	HMDB:HMDB11654	C 11H 19N 4O 4	271.1	24.4		7.85	8.36	8.44
217	TRUE	Empty	0.869	0.92			0.67	3-Methylene-indolenine_RT2	HMDB:HMDB11664	C 9H 7N	129.1	19.89		8.31	8.78	8.75
11.3	TRUE	Empty	0.748	0.83	0.71		0.85	Geranylgeranylcysteine_RT2	HMDB:HMDB11678	C 23H 37NO 3S	407.2	28.27		10.4	10.4	10.5
48	TRUE	Empty	0.925	0.95	0.91		0.87	p-Cresol glucuronide	HMDB:HMDB11686	C 13H 16O 7	284.1	14.41		11.3	11.3	11.4
317	TRUE	Empty	0.83	0.88			0.48	Diethylphosphate	HMDB:HMDB12209	C 4H 11O 4P	154	1.37		8.5	8.19	8.22
336	TRUE	Empty	0.813	0.62	0.91		0.81	L-Aspartyl-4-phosphate_RT5	HMDB:HMDB12250	C 4H 8NO 7P	213	25.88		9.35	9.35	9.36
201	TRUE	Empty	0.871	0.92			0.63	Butenylcarnitine_RT1	HMDB:HMDB13126	C 11H 19NO 4	229.1	9.16		9.45	9.41	9.48
377	TRUE	Empty	0.709	0.93	0.6		0.76	2-Hexenoylcarnitine_RT2	HMDB:HMDB13161	C 13H 23NO 4	257.2	23.59		9.02	8.77	9
176	TRUE	Empty	0.877	0.93			0.67	3-Indole carboxylic acid glucuronide_RT2	HMDB:HMDB13189	C 15H 15NO 8	337.1	17.48		8.86	8.35	8.83
283	TRUE	Empty	0.855	0.9			0.55	5-Hydroxytryptophol glucuronide	HMDB:HMDB13200	C 16H 21NO 7	339.1	3.97		8.79	8.55	8.9
33	TRUE	Empty	0.936	0.92	0.89	0.97	0.9	1,2,3-Trihydroxybenzene_RT3	HMDB:HMDB13674	C 6H 6O 3	126	4.41		9.63	9.62	9.66
221	TRUE	Empty	0.869	0.92			0.82	2-Methylfuran_RT1	HMDB:HMDB13749	C 5H 6O	82	6.47		9.26	9.28	9.27
267	TRUE	Empty	0.859	0.91			0.57	Furan	HMDB:HMDB13785	C 4H 4O	68	2.89		8.84	8.87	8.84
254	TRUE	Empty	0.861	0.91			0.48	Butalbital	HMDB:HMDB14386	C 11H 16N 2O 3	224.1	14.39		8.41	8.06	8.01
326	TRUE	Empty	0.827	0.9	0.79		0.16	Mesalazine	HMDB:HMDB14389	C 7H 7NO 3	153	2.21		8.72	9.24	9.23
250	TRUE	Empty	0.863	0.91			0.19	Tranexamic Acid_RT1	HMDB:HMDB14447	C 8H 15NO 2	157.1	1.89		8.08	8.57	8.2
177	TRUE	Empty	0.877	0.93			0.75	Metharbital	HMDB:HMDB14606	C 9H 14N 2O 3	198.1	2.6		8.94	8.97	8.9
89	TRUE	Empty	0.906	0.99	0.86		0.28	Fluorouracil	HMDB:HMDB14684	C 4H 3FN 2O 2	130	1.15		9.43	9.37	9.37
299	TRUE	Empty	0.848	0.93	0.77	0.87	0.94	Acetohydroxamic Acid_RT2	HMDB:HMDB14691	C 2H 5NO 2	75	12.86		10.8	10.8	10.9
271.1	TRUE	Empty	0.857	0.91			0.16	Sevelamer	HMDB:HMDB14796	C 6H 12ClNO	149.1	1.19		8.94	8.99	8.91
112	TRUE	Empty	0.894	0.85	0.92		0.92	Isoflurophate_RT2	HMDB:HMDB14815	C 6H 14FO 3P	184.1	6.66		9.87	9.83	9.89
210.4	TRUE	Empty	0.817	0.79	0.83		0.84	Diphemanil Methylsulfate_RT1	HMDB:HMDB14867	C 21H 27NO 4S	389.2	18.48		9.49	8.59	9.59
171	TRUE	Empty	0.877	0.93			0.55	Orciprenaline_RT1	HMDB:HMDB14954	C 11H 17NO 3	211.1	1.74		8.86	8.44	8.87
216	TRUE	Empty	0.87	0.92			0.1	Methylphenobarbital	HMDB:HMDB14987	C 13H 14N 2O 3	246.1	20.66		8.5	8.56	8.55
337	TRUE	Empty	0.812	0.86			0.28	Misoprostol	HMDB:HMDB15064	C 22H 38O 5	382.3	32.88		7.38	7.9	8.66
83.2	TRUE	Empty	0.734	0.96	0.62		0.9	Mesoridazine	HMDB:HMDB15068	C 21H 26N 2OS 2	386.1	12.88		10.7	10.6	10.7
11.2	TRUE	Empty	0.876	0.7	0.97		0.71	Lubiprostone_RT2	HMDB:HMDB15180	C 20H 32F 2O 5	390.2	28.29		9.96	9.95	9.99
235	TRUE	Empty	0.865	0.91	0.84		0.9	Pilocarpine	HMDB:HMDB15217	C 11H 16N 2O 2	208.1	22.2		9.99	10	10
31	TRUE	Empty	0.938	0.99			0.3	Flucytosine	HMDB:HMDB15231	C 4H 4FN 3O	129	1.52		7.72	8.05	7.88
285	TRUE	Empty	0.854	0.9			0.67	Levetiracetam	HMDB:HMDB15333	C 8H 14N 2O 2	170.1	2.82		8.73	8.81	8.75
368	TRUE	Empty	0.73	0.66	0.77		0.65	Sparfloxacin_RT2	HMDB:HMDB15339	C 19H 22F 2N 4O 3	392.2	20.13		8.82	8.83	8.8
71.2	TRUE	Empty	0.829	0.79	0.85		0.96	Aminophylline_RT3	HMDB:HMDB15354	C 16H 24N 10O 4	420.2	19.65		Missing Value	10	10.1
123	TRUE	Empty	0.89	0.93	0.87		0.82	Butethal_RT2	HMDB:HMDB15442	C 10H 16N 2O 3	212.1	3.83		9.36	Missing Value	9.4
225	TRUE	Empty	0.868	0.92			0.41	Hydroxyprolyl-Isoleucine	HMDB:HMDB28866	C 11H 20N 2O 4	244.1	3.16		7.96	8.56	8.15
65	TRUE	Empty	0.917	0.97			0.3	Methionyl-Alanine	HMDB:HMDB28966	C 8H 16N 2O 3S	220.1	28.92		8.34	8.36	8
367	TRUE	Empty	0.74	0.79			0.17	Serinyl-Tyrosine	HMDB:HMDB29051	C 12H 16N 2O 5	268.1	12.87		8.71	8.73	8.72
214	TRUE	Empty	0.87	0.92			0.8	Threoninyl-Cysteine	HMDB:HMDB29058	C 7H 14N 2O 4S	222.1	22.4		9.64	9.6	9.66
130	TRUE	Empty	0.887	0.94			0.51	Valyl-Glycine	HMDB:HMDB29127	C 7H 14N 2O 3	174.1	1.87		8.61	8.24	8.69
166	TRUE	Empty	0.878	0.91	0.86		0.75	N-methylphenylalanine_RT2	HMDB:HMDB29224	C 10H 13NO 2	179.1	14.95		9.79	9.76	9.83
275	TRUE	Empty	0.857	0.91			0.41	p-Anisidine	HMDB:HMDB29300	C 7H 9NO	123.1	5.11		8.97	8.67	8.97
111	TRUE	Empty	0.896	0.95			0.63	Blepharin_RT2	HMDB:HMDB29344	C 14H 17NO 8	327.1	12.36		8.86	8.88	8.89
83.1	TRUE	Empty	0.909	0.89	0.92		0.64	Isorheagenine	HMDB:HMDB29360	C 20H 19NO 6	369.1	12.78		9.47	9.48	9.48
61	TRUE	Empty	0.918	0.92	0.91		0	L-Hypoglycin A_RT1	HMDB:HMDB29427	C 7H 11NO 2	141.1	2.26		9.18	9.06	9.13
333.2	TRUE	Empty	0.817	0.89	0.78		0.51	Isorhamnetin 7-glucoside	HMDB:HMDB29479	C 22H 22O 12	478.1	29.82		9.03	9.05	9.03
356	TRUE	Empty	0.773	0.95	0.69		0.43	3'-Methoxyfukiic acid_RT2	HMDB:HMDB29498	C 12H 14O 8	286.1	6.61		9.01	9.05	8.99
161	TRUE	Empty	0.879	0.92	0.86		0.59	(+)-cis-5,6-Dihydro-5-hydroxy-4-methoxy-6-(2-phenylethyl)-2H-pyran-2-one	HMDB:HMDB29575	C 14H 16O 4	248.1	19.84		9.19	9.17	9.18
23	TRUE	Empty	0.945	1			0.76	Asparagusic acid syn-S-oxide_RT2	HMDB:HMDB29612	C 4H 6O 3S 2	166	40.57		9.76	9.81	Missing Value
237	TRUE	Empty	0.865	0.91			0.7	3-Methylbenzaldehyde	HMDB:HMDB29637	C 8H 8O	120.1	16.79		9.3	9.15	9.11
199	TRUE	Empty	0.872	0.92			0.54	Eremopetasinorol_RT3	HMDB:HMDB29668	C 13H 20O 2	208.1	25.29		9.06	9.09	9.06
151	TRUE	Empty	0.882	0.93			0.42	DIMBOA-Glc_RT2	HMDB:HMDB29710	C 15H 19NO 10	373.1	6.6		8.12	8.15	8.59
289	TRUE	Empty	0.851	0.9			0.36	2-Acetyl-1-ethylpyrrole_RT1	HMDB:HMDB29759	C 8H 11NO	137.1	11.7		9.31	9.3	9.11
113.2	TRUE	Empty	0.894	0.94	0.87		0.77	Corchoionol C 9-glucoside_RT7	HMDB:HMDB29772	C 19H 30O 8	386.2	26.67		9.89	9.89	9.91
103	TRUE	Empty	0.9	0.93	0.88		0.58	2,4-Diisopropyl-3-methylphenol	HMDB:HMDB29824	C 13H 20O	192.2	24.92		9.26	9.26	9.26
226	TRUE	Empty	0.868	0.92			0.67	Squamolone	HMDB:HMDB29874	C 5H 8N 2O 2	128.1	1.84		8.81	8.81	8.87
172	TRUE	Empty	0.877	0.93			0.69	Coriandrone E_RT1	HMDB:HMDB29971	C 13H 12O 5	248.1	14.55		9.78	9.77	9.81
303	TRUE	Empty	0.844	0.89			0.18	Hulupinic acid	HMDB:HMDB30102	C 15H 20O 4	264.1	26.05		8.09	8.69	8.27
238	TRUE	Empty	0.864	0.91			0.61	Edulitine	HMDB:HMDB30179	C 11H 11NO 3	205.1	23.99		8.78	8.77	8.77
195	TRUE	Empty	0.873	0.92			0.62	(±)-Pelletierine	HMDB:HMDB30325	C 8H 15NO	141.1	6.57		8.63	9.09	9.07
286	TRUE	Empty	0.854	0.9			0.2	1-Ipomeanol_RT2	HMDB:HMDB30473	C 9H 12O 3	168.1	21.56		8.37	8.88	8.39
298	TRUE	Empty	0.848	0.93	0.81		0.92	cis-p-Coumaric acid	HMDB:HMDB30677	C 9H 8O 3	164	12.59		9.6	9.59	9.62
248	TRUE	Empty	0.863	0.91	0.84		0.27	Diplosporin	HMDB:HMDB30680	C 12H 16O 4	224.1	29.83		9.06	8.97	8.48
144	TRUE	Empty	0.883	0.93			0.55	8-Hydroxy-7-methoxy-2H-1-benzopyran-2-one_RT1	HMDB:HMDB30692	C 10H 8O 4	192	6.96		9.37	9.39	9.38
83.3	TRUE	Empty	0.702	0.55	0.78		0.9	Mammeigin	HMDB:HMDB30785	C 25H 24O 5	404.2	12.97		10.6	10.6	10.7
243	TRUE	Empty	0.864	0.91			0.35	trans-3,3',4',5,5',7-Hexahydroxyflavanone	HMDB:HMDB30835	C 15H 12O 8	320.1	16.86		8.47	8.51	8.48
137	TRUE	Empty	0.885	0.99	0.83		0.18	(4R,5S,7R,11x)-11,12-Dihydroxy-1(10)-spirovetiven-2-one 12-glucoside	HMDB:HMDB30895	C 21H 34O 8	414.2	35.23		9	9.02	9.01
327	TRUE	Empty	0.825	0.96	0.76		0.59	Corchoionoside B_RT2	HMDB:HMDB30975	C 19H 28O 9	400.2	16.69		9.13	9.14	Missing Value
218	TRUE	Empty	0.869	0.92			0.3	alpha-Carboxy-delta-decalactone_RT3	HMDB:HMDB30985	C 11H 18O 4	214.1	20.49		8.47	8.03	Missing Value
241	TRUE	Empty	0.864	0.91			0.86	N-Acetyl-2,3-dihydro-1H-pyrrole_RT3	HMDB:HMDB31163	C 6H 9NO	111.1	11.09		9.66	9.67	9.69
189	TRUE	Empty	0.874	0.92			0.68	1,2,3-Propanetricarboxylic acid_RT2	HMDB:HMDB31193	C 6H 8O 6	176	23.14		8.85	8.83	8.82
193	TRUE	Empty	0.874	0.92			0.86	3-Ethyl-1,2-cyclopentanedione_RT2	HMDB:HMDB31222	C 7H 10O 2	126.1	4.11		8.89	8.9	8.88
311	TRUE	Empty	0.833	0.88			0.12	Ethyl methyl sulfide	HMDB:HMDB31238	C 3H 8S	76	1.94		8.2	8.19	8.75
270	TRUE	Empty	0.858	0.91			0.66	2-Octen-4-one	HMDB:HMDB31301	C 8H 14O	126.1	16.74		8.55	7.97	8.12
163	TRUE	Empty	0.879	0.94	0.85		0.63	1-(beta-D-Glucopyranosyloxy)-3-octanone	HMDB:HMDB31315	C 14H 26O 7	306.2	28.55		9.81	9.77	9.82
296.1	TRUE	Empty	0.849	0.95	0.8		0.39	2-O-Caffeoylarbutin_RT1	HMDB:HMDB31347	C 21H 22O 10	434.1	26.5		9.41	9.31	9.24
162	TRUE	Empty	0.879	0.93			0.7	3-Methoxybenzaldehyde	HMDB:HMDB31459	C 8H 8O 2	136.1	6.72		8.95	9	8.98
264	TRUE	Empty	0.859	0.91			0.27	Tiglic aldehyde	HMDB:HMDB31512	C 5H 8O	84.1	2.14		8.2	8.77	8.71
329	TRUE	Empty	0.822	0.87			0.53	(S)-2-Methylbutanal	HMDB:HMDB31525	C 5H 10O	86.1	1.9		8.47	8.51	9.02
92	TRUE	Empty	0.905	0.96			0.78	Pyrrolidine	HMDB:HMDB31641	C 4H 9N	71.1	3.99		9.72	9.74	9.76
5	TRUE	Empty	0.978	0.97	0.98		0.71	cis-Mulberroside A	HMDB:HMDB31726	C 26H 32O 14	568.2	14.4		10.3	10.3	10.4
262	TRUE	Empty	0.86	0.91			0.19	Methyl dihydrojasmonate_RT2	HMDB:HMDB31740	C 13H 22O 3	226.2	21.7		8.49	8.49	8.58
68.1	TRUE	Empty	0.915	0.96	0.89		0.86	Methyl 7-epi-12-hydroxyjasmonate glucoside_RT7	HMDB:HMDB31763	C 19H 30O 9	402.2	24.17		9.86	9.03	Missing Value
202	TRUE	Empty	0.871	0.92			0.63	Carbofuran	HMDB:HMDB31770	C 12H 15NO 3	221.1	18.13		9.26	9.29	9.27
139.3	TRUE	Empty	0.757	0.81			0.06	Methomyl	HMDB:HMDB31804	C 5H 10N 2O 2S	162	1.18		8.37	8.41	8.1
353	TRUE	Empty	0.779	0.83			0.64	Diphenyl disulfide_RT1	HMDB:HMDB31823	C 12H 10S 2	218	13.77		9.52	9.53	9.55
174	TRUE	Empty	0.877	0.77	0.93		0.95	Monomethyl phenylphosphonate	HMDB:HMDB31868	C 7H 9O 3P	172	20.04		10.6	10.6	10.7
64	TRUE	Empty	0.917	0.97			0.04	6-Hydroxypentadecanedioic acid	HMDB:HMDB31885	C 15H 28O 5	288.2	26.53		8.22	7.59	7.69
349	TRUE	Empty	0.789	0.85	0.76		0.68	Licorice glycoside E	HMDB:HMDB31996	C 35H 35NO 14	693.2	28.81		9.02	8.97	8.99
109.2	TRUE	Empty	0.826	0.97	0.75		0.92	Vanilloloside	HMDB:HMDB32013	C 14H 20O 8	316.1	23.17		10.2	10.2	10.2
56	TRUE	Empty	0.92	0.97			0.19	Acrylic acid-2-acrylamido-2-methyl propane sulfonic acid copolymer	HMDB:HMDB32162	C 10H 17NO 6S	279.1	24.4		8.61	8.56	8.22
145	TRUE	Empty	0.883	0.93			0.57	Dihydro-2,4,6-tris(2-methylpropyl)-4h-1,3,5-dithiazine_RT1	HMDB:HMDB32221	C 15H 31NS 2	289.2	20.76		8.47	8.48	8.55
215	TRUE	Empty	0.87	0.92			0.57	4-Hydroxy-2-butenoic acid gamma-lactone	HMDB:HMDB32330	C 4H 4O 2	84	2.57		7.98	8.3	8.11
263	TRUE	Empty	0.859	0.91			0.57	Phthalide_RT2	HMDB:HMDB32469	C 8H 6O 2	134	17.62		9.06	9.05	9.05
165	TRUE	Empty	0.878	0.93			0.72	Polyethylene, oxidized	HMDB:HMDB32472	C 12H 20O 5	244.1	4.76		9.34	9.36	9.37
152	TRUE	Empty	0.882	0.92	0.86		0.14	N-Undecylbenzenesulfonic acid	HMDB:HMDB32549	C 17H 28O 3S	312.2	36.78		9.17	9.24	9.21
294	TRUE	Empty	0.85	0.9			0.51	4-Hydroxyphthalide	HMDB:HMDB32598	C 8H 6O 3	150	6.92		8.33	8.34	8.67
232	TRUE	Empty	0.866	0.92			0.9	(Z)-Tamarindienal_RT1	HMDB:HMDB32651	C 6H 6O 3	126	3.04		9.25	9.25	Missing Value
266	TRUE	Empty	0.859	0.78	0.9		0.9	4-Hydroxy-8-methoxy-2H-furo[2,3-h]-1-benzopyran-2-one_RT3	HMDB:HMDB32659	C 12H 8O 5	232	31.83		10.4	10.3	10.4
220	TRUE	Empty	0.869	0.92			0.25	Citropten	HMDB:HMDB32952	C 11H 10O 4	206.1	12.35		8.39	8.36	8.78
187	TRUE	Empty	0.875	0.92			0.34	1-Octen-3-yl glucoside_RT4	HMDB:HMDB32959	C 14H 26O 6	290.2	25.56		7.59	7.67	8.38
18	TRUE	Empty	0.96	0.96	0.96		0.56	1-Octen-3-yl primeveroside_RT5	HMDB:HMDB32960	C 19H 34O 10	422.2	23.07		Missing Value	9.54	9.56
211	TRUE	Empty	0.87	0.92			0.3	2,4-Dimethyloxazole_RT2	HMDB:HMDB32968	C 5H 7NO	97.1	4.53		8.61	8.02	8.22
107	TRUE	Empty	0.898	0.95			0.38	Foeniculoside VIII_RT3	HMDB:HMDB33009	C 16H 28O 8	348.2	29.6		8.62	8.64	8.68
125	TRUE	Empty	0.889	0.98	0.85		0.48	Vestitone 7-glucoside_RT1	HMDB:HMDB33012	C 22H 26O 9	434.2	26.69		8.35	7.89	8.39
198	TRUE	Empty	0.872	0.92			0.6	3-(1-Hydroxymethyl-1-propenyl)pentanedioic acid	HMDB:HMDB33092	C 9H 14O 5	202.1	3.25		8.9	8.58	8.88
281	TRUE	Empty	0.855	0.92	0.82		0.62	2,2,4,4,-Tetramethyl-6-(1-oxopropyl)-1,3,5-cyclohexanetrione	HMDB:HMDB33191	C 13H 18O 4	238.1	25.59		9.07	8.57	9.09
149	TRUE	Empty	0.883	0.95	0.85		0.78	(1R,3S,4S,6R)-6,9-Dihydroxyfenchone 6-O-b-D-glucoside_RT2	HMDB:HMDB33222	C 16H 26O 8	346.2	26.17		8.96	9.43	9.57
251	TRUE	Empty	0.862	0.91			0.44	1,2,10-Trihydroxydihydro-trans-linalyl oxide 7-O-beta-D-glucopyranoside	HMDB:HMDB33237	C 16H 30O 10	382.2	17.73		8.3	7.78	7.95
343	TRUE	Empty	0.797	0.85			0.27	Casimiroin	HMDB:HMDB33349	C 12H 11NO 4	233.1	32.58		8.53	8.51	8.18
139.1	TRUE	Empty	0.885	0.93			0.09	1-Hydroxy-3-methyl-9H-carbazole	HMDB:HMDB33487	C 13H 11NO	197.1	1.42		8.2	8.19	8.56
109.1	TRUE	Empty	0.897	0.71	0.99		0.92	N'-Hydroxysaxitoxin	HMDB:HMDB33664	C 10H 17N 7O 5	315.1	23.15		10.4	10.3	10.4
292	TRUE	Empty	0.85	0.9			0.86	2-Methyl-2-pentenal	HMDB:HMDB33714	C 6H 10O	98.1	3.31		9.56	9.58	9.61
333.1	TRUE	Empty	0.817	0.89	0.78		0.51	Irilone 4'-glucoside	HMDB:HMDB33818	C 22H 20O 11	460.1	29.82		9.07	9.19	9.08
52	TRUE	Empty	0.924	0.93	0.92		0.85	Anisole	HMDB:HMDB33895	C 7H 8O	108.1	17.42		9.97	9.96	9.98
236	TRUE	Empty	0.865	0.91			0.49	Aceteugenol	HMDB:HMDB34122	C 12H 14O 3	206.1	27.65		8.94	8.92	8.88
121	TRUE	Empty	0.891	0.97	0.85		0.23	Prunitrin_RT1	HMDB:HMDB34149	C 22H 22O 10	446.1	29.6		8.68	8.77	8.74
4	TRUE	Empty	0.979	0.92		1	0.74	Piperidine	HMDB:HMDB34301	C 5H 11N	85.1	7.51		9.8	9.77	9.85
245	TRUE	Empty	0.864	0.91			0.84	(±)-2-Hydroxy-2-phenylacetonitrile_RT1	HMDB:HMDB34666	C 8H 7NO	133.1	7		9.42	9.42	9.41
331	TRUE	Empty	0.82	0.89	0.78		0.14	Cinncassiol D1 glucoside	HMDB:HMDB34677	C 26H 42O 10	514.3	33.74		7.79	8.37	8.41
197	TRUE	Empty	0.872	0.92			0.83	Benzyl sulfate	HMDB:HMDB34782	C 7H 8O 4S	188	22.4		9.59	9.55	9.61
346	TRUE	Empty	0.792	0.93	0.72		0.44	Foeniculoside V_RT2	HMDB:HMDB34874	C 16H 28O 8	348.2	28.35		Missing Value	9.14	9.13
94	TRUE	Empty	0.905	0.95			0.34	1-(3-Hydroxy-4-Methoxyphenyl)-1,2-ethanediol 3'-O-b-D-glucoside	HMDB:HMDB35057	C 15H 22O 9	346.1	23.67		8.49	8.57	8.18
341	TRUE	Empty	0.803	0.63	0.89		0.88	Buntansin A	HMDB:HMDB35086	C 11H 8O 5	220	28.89		10.9	10.8	11
219	TRUE	Empty	0.869	0.92	0.85		0.45	(6E,8E)-4,6,8-Megastigmatriene_RT2	HMDB:HMDB35180	C 13H 20	176.2	25.75		9.34	9.27	9.01
178	TRUE	Empty	0.876	0.93			0.25	Sonchuionoside C_RT6	HMDB:HMDB35212	C 19H 30O 8	386.2	25.37		8.07	8.67	8.2
256	TRUE	Empty	0.861	0.91			0.03	Betulalbuside A	HMDB:HMDB35634	C 16H 28O 7	332.2	30.21		7.67	7.66	8.44
351	TRUE	Empty	0.786	0.92	0.72		0.49	Glucosyl 6-hydroxy-2,6-dimethyl-2E,7-octadienoate_RT4	HMDB:HMDB35822	C 16H 26O 8	346.2	26.32		8.87	8.08	8.69
108	TRUE	Empty	0.898	0.95			0.02	Lactaroviolin	HMDB:HMDB35896	C 15H 14O	210.1	2.36		7.56	8.16	7.73
173	TRUE	Empty	0.877	0.93			0.33	Dehydrooreadone	HMDB:HMDB36046	C 14H 18O 3	234.1	26.11		8.61	8.02	8.19
365	TRUE	Empty	0.744	0.83	0.7		0.55	Monomenthyl succinate	HMDB:HMDB36143	C 14H 24O 4	256.2	26.2		8.74	8.83	8.79
20	TRUE	Empty	0.952	0.91	0.97		0.75	3-Ethyl-2-hydroxy-4-methyl-2-cyclopenten-1-one_RT2	HMDB:HMDB36176	C 8H 12O 2	140.1	2.4		9.52	9.49	9.54
249	TRUE	Empty	0.863	0.91			0.64	2-(3-Phenylpropyl)tetrahydrofuran_RT2	HMDB:HMDB36178	C 13H 18O	190.1	19.75		8.75	8.23	Missing Value
135	TRUE	Empty	0.885	0.94			0.41	1-Phenylpropyl butyrate_RT2	HMDB:HMDB36386	C 13H 18O 2	206.1	21.51		8.49	7.85	8.02
29.1	TRUE	Empty	0.939	0.93	0.94		0.92	Phlorizin_RT1	HMDB:HMDB36634	C 21H 24O 10	436.1	26.79		10.3	10.2	10.3
240	TRUE	Empty	0.864	0.91			0.64	2,2,6,7-Tetramethylbicyclo[4.3.0]nona-1(9),4-diene-7,8-diol_RT1	HMDB:HMDB36686	C 13H 20O 2	208.1	19.69		Missing Value	9.09	9.06
116.2	TRUE	Empty	0.868	0.93	0.84		0.83	Icariside B8_RT5	HMDB:HMDB36846	C 19H 32O 8	388.2	25.75		9.72	9.66	Missing Value
185	TRUE	Empty	0.875	0.92			0.65	5-Hydroxy-p-mentha-6,8-dien-2-one	HMDB:HMDB37011	C 10H 14O 2	166.1	21.54		8.69	8.65	8.6
257	TRUE	Empty	0.861	0.91			0.28	Toxin FS2	HMDB:HMDB37063	C 15H 24O 3	252.2	28.93		8.6	8.16	8.59
287	TRUE	Empty	0.853	0.9			0.07	3-Methylene-2-octanone	HMDB:HMDB37170	C 9H 16O	140.1	36.6		8.59	8.08	8.16
181	TRUE	Empty	0.876	0.93			0.7	Ethyl (±)-2-ethyl-3-phenylpropanoate_RT3	HMDB:HMDB37194	C 13H 18O 2	206.1	22.63		8.91	8.89	8.87
97.2	TRUE	Empty	0.904	0.97	0.87		0.95	Todatriol glucoside_RT3	HMDB:HMDB37260	C 17H 26O 10	390.2	18.9		9.48	9.47	9.49
247	TRUE	Empty	0.863	0.91			0.52	2-Tridecenal	HMDB:HMDB37275	C 13H 24O	196.2	28.29		8.8	8.88	8.86
29.2	TRUE	Empty	0.939	0.93	0.94		0.92	Neoisoliquiritin_RT1	HMDB:HMDB37317	C 21H 22O 9	418.1	26.79		10.5	10.5	10.5
96	TRUE	Empty	0.905	0.95			0.23	(-)-Epicatechin 8-C-glucoside_RT2	HMDB:HMDB37401	C 21H 24O 11	452.1	29.03		8.27	8.73	8.11
194.2	TRUE	Empty	0.873	0.93	0.85		0.57	2',4',6'-Trihydroxydihydrochalcone 4'-glucoside_RT2	HMDB:HMDB37484	C 21H 24O 9	420.1	25.61		9.48	9.37	9.26
35.2	TRUE	Empty	0.935	0.93	0.94		0.56	Neoliquiritin_RT2	HMDB:HMDB37490	C 21H 22O 9	418.1	27.66		9.91	9.88	9.88
35.1	TRUE	Empty	0.935	0.93	0.94		0.56	Trilobatin_RT2	HMDB:HMDB37505	C 21H 24O 10	436.1	27.64		9.7	9.68	9.68
261	TRUE	Empty	0.86	0.91			0.08	Riesling acetal_RT1	HMDB:HMDB37562	C 13H 22O 3	226.2	19.74		8.35	7.68	7.92
183	TRUE	Empty	0.875	0.93			0.56	1-Methyl-1-phenylethyl isobutyrate_RT1	HMDB:HMDB37623	C 13H 18O 2	206.1	19.12		8.68	8.19	8.18
278	TRUE	Empty	0.856	0.91			0.2	Hexyl 2-furoate_RT2	HMDB:HMDB37725	C 11H 16O 3	196.1	20.63		8.02	8.03	8.56
141	TRUE	Empty	0.884	0.93			0.79	Isobutyl 2-furanpropionate_RT1	HMDB:HMDB37734	C 11H 16O 3	196.1	18.91		9.31	9.31	9.28
73	TRUE	Empty	0.913	0.96			0.09	xi-7-Hydroxyhexadecanedioic acid_RT2	HMDB:HMDB37830	C 16H 30O 5	302.2	29.93		8.63	8.15	8.76
120	TRUE	Empty	0.891	0.94			0.24	Apigenin 7-sulfate	HMDB:HMDB37851	C 15H 10O 8S	350	34.7		7.86	8.32	8.44
50	TRUE	Empty	0.924	0.91	0.93		0.65	5-Methyl-2-propyloxazole_RT2	HMDB:HMDB37861	C 7H 11NO	125.1	2.37		9.7	9.7	9.52
288	TRUE	Empty	0.853	0.9			0.52	5-Ethyl-4-methyloxazole_RT2	HMDB:HMDB37863	C 6H 9NO	111.1	6.1		Missing Value	8.88	9.22
62	TRUE	Empty	0.918	0.93	0.91		0.85	2-Ethyl-4,5-dimethyloxazole_RT3	HMDB:HMDB37865	C 7H 11NO	125.1	8.66		9.98	9.96	10
296.2	TRUE	Empty	0.849	0.95	0.8		0.25	Catechin 3'-glucoside_RT1	HMDB:HMDB37946	C 21H 24O 11	452.1	26.49		9.27	9.26	9.18
307	TRUE	Empty	0.837	0.89			0.55	Santene	HMDB:HMDB38140	C 9H 14	122.1	28.26		8	8.5	8.57
310.1	TRUE	Empty	0.836	0.97	0.77		0.65	Nepetaside_RT6	HMDB:HMDB38149	C 16H 26O 8	346.2	27.9		9.27	9.05	9.02
133	TRUE	Empty	0.885	0.94			0.76	Peperinic acid_RT1	HMDB:HMDB38181	C 10H 14O 3	182.1	4.4		9.25	9.28	9.26
110	TRUE	Empty	0.897	0.92	0.88		0.67	Neryl propionate	HMDB:HMDB38258	C 13H 22O 2	210.2	26.68		9.22	9.22	9.22
158.2	TRUE	Empty	0.88	0.92	0.86		0.47	5a,6a-Epoxy-7E-megastigmene-3b,9e-diol 9-glucoside_RT3	HMDB:HMDB38306	C 19H 32O 8	388.2	25.36		9.63	9.24	9.23
156.2	TRUE	Empty	0.804	0.92	0.74		0.88	Glucosylisomaltol	HMDB:HMDB38341	C 12H 16O 8	288.1	6.15		9.35	9.37	9.37
28	TRUE	Empty	0.939	0.93	0.94		0.56	2-Ethoxy-4-(methoxymethyl)phenol_RT3	HMDB:HMDB38354	C 10H 14O 3	182.1	5.93		9.23	9.21	Missing Value
382	TRUE	Empty	0.701	0.51	0.8		0.69	(-)-Epigallocatechin	HMDB:HMDB38361	C 15H 14O 7	306.1	14.11		9.81	9.81	Missing Value
316	TRUE	Empty	0.832	0.88			0	S-(Allylthio)-L-cysteine	HMDB:HMDB38669	C 6H 11NO 2S 2	193	12.98		8.72	8.68	9
116.3	TRUE	Empty	0.856	0.93	0.82		0.83	Kiwiionoside_RT18	HMDB:HMDB38691	C 19H 34O 9	406.2	25.75		9.66	9.66	Missing Value
139.2	TRUE	Empty	0.885	0.93			0.09	12-Tridecene-4,6,8,10-tetraynal	HMDB:HMDB38915	C 13H 8O	180.1	1.3		8.59	8.61	8.69
77	TRUE	Empty	0.911	0.92	0.91		0.8	(4-Hydroxy-3-methoxyphenyl)ethanol_RT1	HMDB:HMDB38925	C 9H 12O 3	168.1	17.59		9.84	9.82	9.86
160	TRUE	Empty	0.88	0.93			0.46	Kamahine C	HMDB:HMDB38935	C 14H 20O 5	268.1	21.11		8.49	8.58	8.09
381	TRUE	Empty	0.703	0.77	0.67		0.59	2',4'-Dihydroxy-2-biphenylcarboxylic acid	HMDB:HMDB39209	C 13H 10O 4	230.1	33.3		9.19	9.16	9.23
169	TRUE	Empty	0.877	0.93			0.26	Pyro-L-glutaminyl-L-glutamine	HMDB:HMDB39229	C 10H 15N 3O 5	257.1	10.34		8.7	8.6	8.66
210.2	TRUE	Empty	0.848	0.96	0.79		0.84	Citrusin E_RT1	HMDB:HMDB39234	C 17H 24O 9	372.1	18.16		9.43	Missing Value	9.72
148	TRUE	Empty	0.883	0.97	0.84		0.78	Pisumionoside_RT3	HMDB:HMDB39947	C 19H 32O 9	404.2	17.05		9.13	9.13	9.26
126	TRUE	Empty	0.889	0.92	0.87		0.43	Isoamyl salicylate	HMDB:HMDB40225	C 12H 16O 3	208.1	29.91		9.05	8.96	8.92
305	TRUE	Empty	0.84	0.96	0.78		0.7	2-[4-(3-Hydroxypropyl)-2-methoxyphenoxy]-1,3-propanediol 1-glucoside_RT4	HMDB:HMDB40353	C 19H 30O 10	418.2	21.56		Missing Value	9.18	9.14
234	TRUE	Empty	0.865	0.92			0.74	2-(Ethoxymethyl)furan_RT3	HMDB:HMDB40445	C 7H 10O 2	126.1	5.42		8.75	8.75	8.42
310.2	TRUE	Empty	0.827	0.95	0.77		0.65	Perilloside B	HMDB:HMDB40465	C 16H 24O 7	328.2	28.09		9.03	9.05	9.02
194.1	TRUE	Empty	0.873	0.93	0.85		0.57	Cnidimol 7-glucoside_RT2	HMDB:HMDB40502	C 21H 26O 10	438.2	25.62		9.46	9.33	9.07
153	TRUE	Empty	0.882	0.93			0.55	4-Acetyl-2(3H)-benzoxazolone	HMDB:HMDB40612	C 9H 7NO 3	177	16.72		9.13	9.16	9.12
90	TRUE	Empty	0.906	0.93	0.89		0.69	Dihydroroseoside_RT6	HMDB:HMDB40614	C 19H 32O 8	388.2	28.23		9.73	9.74	9.75
114	TRUE	Empty	0.894	0.94			0.35	3'-Glucosyl-2',4',6'-trihydroxyacetophenone	HMDB:HMDB40621	C 14H 18O 9	330.1	7.06		8.26	8.32	8.33
98	TRUE	Empty	0.904	0.87	0.92		0.41	Blumenol C glucoside	HMDB:HMDB40668	C 19H 32O 7	372.2	28.29		8.98	9.02	8.99
308	TRUE	Empty	0.837	0.93	0.79		0.57	Allixin_RT1	HMDB:HMDB40705	C 12H 18O 4	226.1	16.18		9.41	9.4	9.42
71.1	TRUE	Empty	0.914	0.95	0.89		0.96	D-Linalool 3-(6''-malonylglucoside)_RT3	HMDB:HMDB40729	C 19H 30O 9	402.2	19.7		9.21	10.1	10.1
170	TRUE	Empty	0.877	0.93			0.77	(E)-10-Oxo-8-decenoic acid	HMDB:HMDB40883	C 10H 16O 3	184.1	3.55		9.04	9.11	9.07
322	TRUE	Empty	0.828	0.89	0.8		0.64	2-Carboxyarabinitol 5-phosphate	HMDB:HMDB40924	C 6H 13O 10P	276	1.31		8.88	8.96	8.92
19.1	TRUE	Empty	0.954	0.93	0.97		0.84	(3S,5R,6S,7E,9x)-7-Megastigmene-3,6,9-triol 9-glucoside_RT1	HMDB:HMDB41176	C 19H 34O 8	390.2	26.13		9.91	9.92	9.93
128.2	TRUE	Empty	0.887	0.92	0.87		0.38	Betavulgarin xyloside	HMDB:HMDB41214	C 22H 20O 10	444.1	28.32		8.87	8.86	8.75
51	TRUE	Empty	0.924	0.97			0.81	Salicylic acid beta-D-glucoside_RT1	HMDB:HMDB41271	C 13H 16O 8	300.1	6.66		8.91	8.97	8.89
95	TRUE	Empty	0.905	0.95			0.23	Phenylethyl primeveroside	HMDB:HMDB41274	C 19H 28O 10	416.2	19.63		8.31	8.37	8.41
321	TRUE	Empty	0.828	0.92	0.78		0.88	xi-5-Isopropyl-2(5H)-furanone_RT1	HMDB:HMDB41474	C 7H 10O 2	126.1	1.8		9.81	9.81	9.86
184	TRUE	Empty	0.875	0.92			0.5	N-(5-Methyl-3-oxohexyl)alanine	HMDB:HMDB41540	C 10H 19NO 3	201.1	1.83		8.77	8.81	8.49
361	TRUE	Empty	0.753	0.57	0.84		0.73	4'-Methyl-(-)-epigallocatechin 3-(4-methyl-gallate)	HMDB:HMDB41668	C 24H 22O 11	486.1	23.21		9.01	9.01	9.02
87	TRUE	Empty	0.908	0.92	0.9		0.86	4-Hydroxyphenyl-2-propionic acid	HMDB:HMDB41683	C 9H 10O 3	166.1	17.41		10.6	10.2	10.3
60	TRUE	Empty	0.918	0.97			0.06	Caffeic acid 4-sulfate	HMDB:HMDB41708	C 9H 8O 7S	260	2.46		7.72	7.87	8.16
179	TRUE	Empty	0.876	0.93			0.78	Isoferulic acid 3-sulfate	HMDB:HMDB41748	C 10H 10O 7S	274	3.1		8.79	8.85	8.85
362	TRUE	Empty	0.753	0.8			0.38	Vanillic acid 4-sulfate	HMDB:HMDB41788	C 8H 8O 7S	248	3.51		9.01	8.8	8.7
375	TRUE	Empty	0.713	0.76			0.64	1-Aminopyrene	HMDB:HMDB41793	C 16H 11N	217.1	6.71		8.71	8.74	8.41
379	TRUE	Empty	0.705	0.76			0.37	3-Phenoxybenzoic acid	HMDB:HMDB41807	C 13H 10O 3	214.1	1.28		7.86	8.26	8.39
259	TRUE	Empty	0.861	0.91			0.1	(S)-2-amino-6-oxohexanoate	HMDB:HMDB59595	C 6H 11NO 3	145.1	2.93		8.18	8.68	8.3
312	TRUE	Empty	0.833	0.92	0.79		0.95	apo-[3-methylcrotonoyl-CoA:carbon-dioxide ligase (ADP-forming)]	HMDB:HMDB59607	C 7H 15N 3O 2	173.1	3.43		10.1	10.1	10.2
301	TRUE	Empty	0.847	0.9			0.33	4-Methylumbelliferone_RT2	HMDB:HMDB59622	C 10H 8O 3	176	6.95		7.93	7.89	8.43
79.2	TRUE	Empty	0.759	0.58	0.85		0.95	sn-glycero-3-Phosphoethanolamine_RT2	HMDB:HMDB59660	C 5H 14NO 6P	215.1	19.9		9.75	9.71	9.73
180	TRUE	Empty	0.876	0.93			0.24	QH(2)	HMDB:HMDB59661	C 14H 20O 4	252.1	31.45		8.59	8.64	8.68
196	TRUE	Empty	0.873	0.92			0.15	3-Buten-2-one 1-(2,3,6-trimethyl phenyl)	HMDB:HMDB59677	C 13H 16O	188.1	16.67		8.2	8.74	8.24
206	TRUE	Empty	0.871	0.92			0.42	1,2,3,4,Tetrahydro-1,5,7-trimethylnapthalene_RT1	HMDB:HMDB59696	C 13H 18	174.1	17.07		8.77	8.28	8.4
231	TRUE	Empty	0.866	0.92			0.32	2-Hydroxybenzyl alcohol	HMDB:HMDB59709	C 7H 8O 2	124.1	3.35		8.1	8.14	8.53
182	TRUE	Empty	0.876	0.93			0.81	mono-Benzyl malonate_RT2	HMDB:HMDB59721	C 10H 10O 4	194.1	21.92		9.16	9.18	9.12
203	TRUE	Empty	0.871	0.92			0.78	Pyridylacetylglycine_RT1	HMDB:HMDB59723	C 9H 10N 2O 3	194.1	3.31		8.97	8.66	9
253	TRUE	Empty	0.861	0.91			0.79	3,4-Methyleneazelaic acid_RT3	HMDB:HMDB59744	C 11H 16O 4	212.1	20.29		8.86	8.8	8.37
300	TRUE	Empty	0.848	0.95	0.79		0.18	2,2,4-Trimethyl-1,3-pentadienol diisobutyrate	HMDB:HMDB59777	C 16H 30O 4	286.2	30.85		8.57	8.58	8.63
229	TRUE	Empty	0.867	0.92			0.53	3-Hydroxyfluorene	HMDB:HMDB59802	C 13H 10O	182.1	1.83		8.62	8.69	8.71
269	TRUE	Empty	0.858	0.91			0.71	alpha-Ionene_RT2	HMDB:HMDB59826	C 13H 18	174.1	24.74		8.53	9.08	9.05
188	TRUE	Empty	0.874	0.92			0.3	(E)-Oak lactone	HMDB:HMDB59894	C 9H 16O 2	156.1	8.63		8.97	8.78	8.98
208	TRUE	Empty	0.871	0.92			0.44	Megastigmatrienone_RT3	HMDB:HMDB59906	C 13H 18O	190.1	26.65		8.79	8.83	8.8
335	TRUE	Empty	0.814	0.79	0.83		0.7	4-phenylbutanic acid-O-sulphate	HMDB:HMDB59983	C 10H 12O 5S	244	30.57		9.65	9.61	9.68
105	TRUE	Empty	0.898	0.95			0.14	Diphenol glucuronide_RT1	HMDB:HMDB59998	C 12H 14O 8	286.1	2.03		7.86	8.38	7.96
357	TRUE	Empty	0.771	0.82			0.41	Hydroxymethoxyphenylcarboxylic acid-O-sulphate_RT1	HMDB:HMDB60000	C 8H 10O 7S	250	2.84		8.11	8.56	8.59
156.1	TRUE	Empty	0.881	0.92	0.74	0.96	0.88	Phenol glucuronide	HMDB:HMDB60014	C 12H 14O 7	270.1	6.1		9.44	9.55	9.54
155.2	TRUE	Empty	0.865	0.96	0.82		0.85	Pyrogallol-2-O-glucuronide	HMDB:HMDB60017	C 12H 14O 9	302.1	3.04		9.99	9.99	10
222	TRUE	Empty	0.869	0.92			0.1	Vanilloylglycine	HMDB:HMDB60026	C 10H 11NO 5	225.1	6.94		8.46	8.06	8.18
224	TRUE	Empty	0.869	0.92			0.68	N,N-dimethylindoliumolate	HMDB:HMDB60063	C 10H 11NO 2	177.1	18.32		9.19	9.15	9.17
32	TRUE	Empty	0.936	0.99			0.58	N-methyl-4,6,7-trihydroxy-1,2,3,4-tetrahydroisoquinoline_RT3	HMDB:HMDB60065	C 10H 13NO 3	195.1	11.56		8.54	8.93	8.92
268	TRUE	Empty	0.859	0.91			0.68	(2R)-2-Hydroxy-2-methylbutanenitrile	HMDB:HMDB60309	C 5H 9NO	99.1	11.35		9.13	8.88	9.08
140	TRUE	Empty	0.885	0.93			0.2	1-Methoxyphenanthrene	HMDB:HMDB60323	C 15H 12O	208.1	2.35		7.56	8.14	8.16
159	TRUE	Empty	0.88	0.93			0.71	1-Nitronaphthalene-7,8-oxide	HMDB:HMDB60332	C 10H 7NO 3	189	14.53		9.61	9.6	9.61
204	TRUE	Empty	0.871	0.92			0.11	2-Maleylacetate	HMDB:HMDB60348	C 6H 6O 5	158	1.09		8.73	8.7	8.32
364	TRUE	Empty	0.748	0.77	0.74		0.37	6-Thioinosine-5'-monophosphate	HMDB:HMDB60416	C 10H 13N 4O 7PS	364	34.17		9.2	9.18	9.23
271.2	TRUE	Empty	0.739	0.86	0.68		0.68	alpha-Fluoro-beta-ureidopropionic acid	HMDB:HMDB60435	C 4H 7FN 2O 3	150	1.29		9.37	9.4	9.37
84	TRUE	Empty	0.908	0.9	0.91		0.85	Mandelonitrile_RT2	HMDB:HMDB60486	C 8H 7NO	133.1	17.2		Missing Value	10.2	10.3
260	TRUE	Empty	0.86	0.91			0.05	trans-4-Carboxymethylenebut-2-en-4-olide	HMDB:HMDB60518	C 6H 4O 4	140	1.13		8.42	7.88	7.97
309	TRUE	Empty	0.837	0.79	0.86		0.85	Ethionamide sulphoxide_RT2	HMDB:HMDB60624	C 8H 10N 2OS	182.1	4.24		9.25	9.26	9.24
192	TRUE	Empty	0.874	0.92			0.07	Carbamazepine iminoquinone	HMDB:HMDB60675	C 14H 9NO	207.1	1.63		7.84	8.31	8.01
85	TRUE	Empty	0.908	0.97	0.88		0.91	2-Hydroxy-4-trifluoromethyl benzoic acid_RT2	HMDB:HMDB60715	C 8H 5F 3O 3	206	22.59		11.6	11.5	11.6
191	TRUE	Empty	0.874	0.92			0.81	2-Pyridylacetic acid	HMDB:HMDB60722	C 7H 7NO 2	137	1.65		9.15	9.2	9.19
295	TRUE	Empty	0.849	0.9			0.7	Thioxanthine monophosphate	HMDB:HMDB60876	C 5H 3N 4O 5PS	262	2.12		8.71	8.72	8.77
46	TRUE	Empty	0.925	0.98			0.09	3-(3,5-dihydroxyphenyl)-1-propanoic acid sulphate	HMDB:HMDB61117	C 9H 10O 7S	262	2.44		8.41	8.45	8.18
284	TRUE	Empty	0.854	0.9			0.86	N-Mononitrosopiperazine	HMDB:HMDB61162	C 5H 10N 2O	114.1	3.31		9.04	8.63	9.02
116	TRUE	Empty	0.893	0.76	0.96		0.3	Cluster of PyroGlu-Asn-Lys_RT2	INCHIKEY:DSYQXGWNUPMITM-UHFFFAOYSA-N	C 15H 25N 5O 6	371.2	25.75		9.72	9.66	Missing Value
366	TRUE	Empty	0.74	0.97	0.78	0.64	0.45	15(R),19(R)-Hydroxyprostaglandin F1.alpha._RT1	INCHIKEY:JRNZEGAFLBTZDT-HQRTVOGTSA-N	C 20H 36O 6	372.3	30.39		8.93	8.7	8.96
279	TRUE	Empty	0.856	0.91			0.3	Ala-Met(O)	INCHIKEY:QHFFJEANZFCRKI-UHFFFAOYSA-N	C 8H 16N 2O 4S	236.1	28.86		8.45	7.94	8.09

## Sheet: Top60 metabolites
Table II. Top 60 identified metabolites by intensity from 474 unique equine urine metabolites
Horse mare polar metabolites (Untargeted run)	Accession	Molecular Formula	Avg MS1 Log10 Peak Area	Log10 MS1 Peak Area 1	Log10 MS1 Peak Area 2	Log10 MS1 Peak Area 3	Avg MS1 Peak Area
Hippuric acid	HMDB00714	C 9H 9NO 3	11.8333	11.9	11.7	11.9	11.8333
Phenylacetylglycine	HMDB00821	C 10H 11NO 3	11.6	11.6	11.5	11.7	11.6
2-Hydroxy-4-trifluoromethyl benzoic acid	HMDB60715	C 8H 5F 3O 3	11.5667	11.6	11.5	11.6	11.5667
Creatinine	HMDB00562	C 4H 7N 3O	11.3667	11.3	11.3	11.5	11.3667
p-Cresol glucuronide	HMDB11686	C 13H 16O 7	11.3333	11.3	11.3	11.4	11.3333
Buntansin A	HMDB35086	C 11H 8O 5	10.9	10.9	10.8	11	10.9
Acetohydroxamic Acid	HMDB14691	C 2H 5NO 2	10.8333	10.8	10.8	10.9	10.8333
Mesoridazine	HMDB15068	C 21H 26N 2OS 2	10.6667	10.7	10.6	10.7	10.6667
Mammeigin	HMDB30785	C 25H 24O 5	10.6333	10.6	10.6	10.7	10.6333
Monomethyl phenylphosphonate	HMDB31868	C 7H 9O 3P	10.6333	10.6	10.6	10.7	10.6333
Neoisoliquiritin	HMDB37317	C 21H 22O 9	10.5	10.5	10.5	10.5	10.5
Geranylgeranylcysteine	HMDB11678	C 23H 37NO 3S	10.4333	10.4	10.4	10.5	10.4333
4-Hydroxy-8-methoxy-2H-furo[2,3-h]-1-benzopyran-2-one	HMDB32659	C 12H 8O 5	10.3667	10.4	10.3	10.4	10.3667
N'-Hydroxysaxitoxin	HMDB33664	C 10H 17N 7O 5	10.3667	10.4	10.3	10.4	10.3667
4-Hydroxyphenyl-2-propionic acid	HMDB41683	C 9H 10O 3	10.3667	10.6	10.2	10.3	10.3667
cis-Mulberroside A	HMDB31726	C 26H 32O 14	10.3333	10.3	10.3	10.4	10.3333
N-Methylphthalimide	CASNO:550-44-7	C 9H 7NO 2	10.3333	10.3	10.3	10.4	10.3333
Phlorizin	HMDB36634	C 21H 24O 10	10.2667	10.3	10.2	10.3	10.2667
L-leucyl-L-proline	HMDB11175	C 11H 20N 2O 3	10.2333	10.2	10.2	10.3	10.2333
Benzocaine	HMDB04992	C 9H 11NO 2	10.2	10.2	10.2	10.2	10.2
Vanilloloside	HMDB32013	C 14H 20O 8	10.2	10.2	10.2	10.2	10.2
apo-[3-methylcrotonoyl-CoA:carbon-dioxide ligase (ADP-forming)]	HMDB59607	C 7H 15N 3O 2	10.1333	10.1	10.1	10.2	10.1333
Trimethylamine N-oxide	HMDB00925	C 3H 9NO	10.1333	10.1	10.1	10.2	10.1333
Acetaminophen	HMDB01859	C 8H 9NO 2	10.1	10.1	10.1	10.1	10.1
D-(-)-Isoascorbic acid	CASNO:89-65-6	C 6H 8O 6	10.1	10.1	10.1	10.1	10.1
Butyrylcarnitine	HMDB02013	C 11H 21NO 4	10.0667	10.1	10	10.1	10.0667
DOPA sulfate	HMDB02028	C 9H 11NO 7S	10.0333	10	10	10.1	10.0333
Pilocarpine	HMDB15217	C 11H 16N 2O 2	9.99667	9.99	10	10	9.99667
Pyrogallol-2-O-glucuronide	HMDB60017	C 12H 14O 9	9.99333	9.99	9.99	10	9.99333
Horse mare polar metabolites (Targeted run)	Accession	Molecular Formula	Avg Q3 Log10 Peak Area	Log10 Q3 Peak Area 1	Log10 Q3 Peak Area 2	Log10 Q3 Peak Area 3	Avg Q3 Peak Area
2-Hydroxy-2-methylbutanedioic acid	C02612	C5H8O5	7.73036	7.67485	7.66807	7.84815	7.73036
citrate	C00158	C6H8O7	7.3257	6.98738	7.34081	7.6489	7.3257
2-Isopropylmalic acid	C02504	C7H12O5	7.26726	7.09934	7.26457	7.43787	7.26726
1-Methyl-Histidine	C01152	C7H11N3O2	7.25723	6.91845	7.22857	7.62468	7.25723
betaine	C00719	C5H11NO2	7.24822	6.57743	7.56938	7.59785	7.24822
aconitate	C00417	C6H6O6	7.14381	7.00266	7.1068	7.32197	7.14381
oxaloacetate	C00036	C4H4O5	7.13273	6.96912	7.07621	7.35286	7.13273
Acetylcarnitine DL	C02571	C9H18NO4	7.11021	7.01343	7.06798	7.24922	7.11021
allantoin	C01551	C4H6N4O3	7.09541	6.84142	7.04669	7.39812	7.09541
Urea	C00086	CH4N2O	6.86258	5.24148	7.51198	7.83428	6.86258
Acetyllysine	C02727	C8H16N2O3	6.82072	6.68544	6.7334	7.0433	6.82072
N6-Acetyl-L-lysine	C02727	C8H16N2O3	6.72985	6.08188	6.99504	7.11262	6.72985
2-hydroxygluterate	C02630	C5H8O5	6.71989	6.53144	6.65785	6.97039	6.71989
D-sedoheptulose-1-7-phosphate	C05382	C7H15O10P	6.62425	6.19673	6.58791	7.0881	6.62425
Phenylpropiolic acid	HMDB00563	C9H6O2	6.5998	6.96912	6.33183	6.49847	6.5998
DL-Pipecolic acid	C00408	C6H11NO2	6.52434	6.1975	6.5186	6.85692	6.52434
Citraconic acid	C02226	C5H6O4	6.51348	5.11261	7.13353	7.29429	6.51348
Ascorbic acid	C00072	C6H8O6	6.47745	5.55882	6.79995	7.07358	6.47745
3-hydroxybuteric acid	C01089	C4H8O3	6.45643	6.19776	6.43255	6.73899	6.45643
Ng,NG-dimethyl-L-arginine	C03626	C8H18N4O2	6.32591	3.68243	7.46213	7.83317	6.32591
Kynurenic acid	C01717	C10H7NO3	6.31015	5.77702	6.47981	6.67361	6.31015
p-hydroxybenzoate	C00156	C7H6O3	6.3093	6.18579	6.21237	6.52974	6.3093
taurine	C00245	C2H7NO3S	6.24222	3.68849	7.34355	7.69461	6.24222
succinate	C00042	C4H6O4	6.2403	5.96398	6.31608	6.44084	6.2403
Aminoadipic acid	C00956	C6H11NO4	6.19621	6.01314	6.14539	6.4301	6.19621
Atrolactic acid	HMDB00475	C9H10O3	6.17768	4.66769	6.71915	7.1462	6.17768
pantothenate	C00864	C9H17NO5	6.13913	4.77028	6.7158	6.9313	6.13913
2-dehydro-D-gluconate	C00629	C6H10O7	6.1295	5.8923	6.06978	6.42643	6.1295
orotate	C00295	C5H4N2O4	6.09896	5.57525	6.19396	6.52768	6.09896
glutamine	C00064	C5H10N2O3	6.07214	5.3578	6.21892	6.6397	6.07214

## Sheet: Targeted Metabolomics
Polar metabolite	MW	Accession	Molecular Formula	Log10 Peak Area 1	Log10 Peak Area 2	Log10 Peak Area 3
dTDP	401.016	C00363	C10H16N2O11P2	6.47233	3.63524	3.45886
guanosine 5-diphosphate,3-diphosphate	595.903	C01228	C10H11N5O17P4	3.68587	3.51001	3.90835
dGTP	505.988	C00286	C10H16N5O13P3	4.90395	3.86573	3.42841
UTP	482.961	C00075	C9H15N2O15P3	3.57765	3.88147	3.65698
CDP-ethanolamine	445.053	C00570	C11H20N4O11P2	6.88831	4.40384	4.34118
Cholic acid	407.28	C00695	C24H40O5	4.96016	4.20095	4.76659
S-adenosyl-L-methionine	399.145	C00019	C15H22N6O5S	5.78823	4.28679	4.25064
S-adenosyl-L-homocysteine	383.114	C00021	C14H20N6O5S	4.61035	4.27344	4.65156
orotidine-5-phosphate	367.018	C01103	C10H13N2O11P	4.42818	3.42363	3.98974
AMP	348.07	C00020	C10H14N5O7P	3.577	3.9073	4.27555
trehalose-sucrose	341.109	C00089	C12H22O11	6.28812	5.36674	5.85476
Cellobiose	341.109	C00185	C12H22O11	4.17947	4.50313	4.87842
aminoimidazole carboxamide ribonucleotide	339.07	C04677	C9H15N4O8P	3.8462	3.65491	4.13074
fructose-1,6-bisphosphate	338.989	C05378	C6H14O12P2	3.99785	4.60786	5.18836
cyclic-AMP	328.045	C00575	C10H12N5O6P	8.03558	4.62977	5.20941
UMP	325.043	C00105	C9H13N2O9P	4.68651	3.57679	3.57383
glutathione	306.077	C00051	C10H17N3O6S	4.76296	4.71867	4.26603
S-methyl-5-thioadenosine	298.097	C00170	C11H15N5O3S	3.84872	3.6381	4.19189
L-arginino-succinate	291.13	C03406	C10H18N4O6	5.53876	5.85116	6.33056
D-sedoheptulose-1-7-phosphate	289.033	C05382	C7H15O10P	6.19673	6.58791	7.0881
guanosine	284.099	C00387	C10H13N5O5	5.59162	3.75603	4.12313
xanthosine	283.068	C01762	C10H12N4O6	7.40261	3.85817	4.05396
6-phospho-D-gluconate	275.017	C00345	C6H13O10P	3.81127	4.25086	4.57733
adenosine	268.104	C00212	C10H13N5O4	5.19018	5.31578	5.55966
inosine	267.073	C00294	C10H12N4O5	4.95133	5.14486	5.58913
S-ribosyl-L-homocysteine	266.07	C03539	C9H17NO6S	4.1529	4.2638	4.57072
Glycerophosphocholine	259.118	C00670	C8H21NO6P	5.27956	4.74088	5.38163
glucose-6-phosphate	259.022	C00668	C6H13O9P	5.18895	4.32536	4.80919
glucose-1-phosphate	259.022	C00103	C6H13O9P	3.57218	5.23569	5.46565
hexose-phosphate	259.022	C05345	C6H13O9P	3.43133	4.57467	4.7702
fructose-6-phosphate	259.022	C05345	C6H13O9P	4.41701	4.01595	4.21032
N-acetyl-glucosamine-1-phosphate	258.038	C04256	C6H14NO8P	6.65018	3.86169	4.16264
deoxyinosine	251.079	C05512	C10H12N4O4	5.04942	3.72006	4.22115
biotin	245.095	C00120	C10H16N2O3S	4.68991	4.33079	5.08337
cytidine	244.093	C00475	C9H13N3O5	4.42914	4.64077	4.98262
uridine	243.062	C00299	C9H12N2O6	4.67473	4.30502	4.64226
thymidine	241.083	C00214	C10H14N2O5	5.54305	4.86822	5.27724
cysteine	241.031	C00491	C6H12N2O4S2	4.63538	5.19747	5.64468
Cystine	241.031	C00491	C6H12N2O4S2	5.0575	4.60159	3.71931
ribose-phosphate	229.012	C00117	C5H11O8P	5.47715	4.34496	4.68792
prephenate	225.04	C00254	C10H10O6	5.24556	3.9605	4.46525
Flavone	223.075	C15608	C15H10O2	3.96096	4.0518	4.03423
cystathionine	223.075	C02291	C7H14N2O4S	4.66632	4.97991	5.2764
N-acetyl-glucosamine	222.097	C00140	C8H15NO6	4.3102	4.99194	5.42006
pantothenate	218.103	C00864	C9H17NO5	4.77028	6.7158	6.9313
deoxyribose-phosphate	213.017	C00673	C5H11O7P	3.61406	4.35527	4.82331
D-glucarate	209.03	C00818	C6H10O8	4.16341	5.2938	5.71625
Acetylcarnitine DL	205.131	C02571	C9H18NO4	7.01343	7.06798	7.24922
tryptophan	205.097	C00078	C11H12N2O2	7.11896	4.65299	5.16135
Ng,NG-dimethyl-L-arginine	203.15	C03626	C8H18N4O2	3.68243	7.46213	7.83317
D-erythrose-4-phosphate	199.001	C00279	C4H9O7P	4.19968	3.86345	3.89863
D-gluconate	195.051	C00257	C6H12O7	5.19086	6.09925	6.43929
2-dehydro-D-gluconate	193.035	C00629	C6H10O7	5.8923	6.06978	6.42643
citrate-isocitrate	191.02	C00158	C6H8O7	7.21348	7.0883	7.47946
Acetyllysine	189.123	C02727	C8H16N2O3	6.68544	6.7334	7.0433
N6-Acetyl-L-lysine	189.123	C02727	C8H16N2O3	6.08188	6.99504	7.11262
N-acetyl-glutamine	189.087	HMDB06029	C7H12N2O4	4.84307	5.71555	6.1375
Kynurenic acid	188.035	C01717	C10H7NO3	5.77702	6.47981	6.67361
Indoleacrylic acid	186.056	HMDB00734	C11H9NO2	5.82091	5.21565	5.54251
Phosphorylcholine	185.081	C00588	C5H15NO4P	6.77007	3.76559	4.31458
3-phosphoglycerate	184.986	C00197	C3H7O7P	4.33802	4.78843	5.18012
tyrosine	182.081	C00082	C9H11NO3	5.94405	4.63397	4.86758
4-Pyridoxic acid	182.046	C00847	C8H9NO4	4.97555	5.08352	5.24699
homocysteic acid	182.013	C16511	C4H9NO5S	4.37577	4.09011	4.28196
glucosamine	180.087	C00329	C6H13NO5	4.45851	4.22117	4.33644
myo-inositol	179.056	C00137	C6H12O6	3.87314	6.40056	6.8743
hydroxyphenylpyruvate	179.035	C01179	C9H8O4	5.31996	5.36589	5.70658
N-carbamoyl-L-aspartate	177.051	C00438	C5H8N2O5	5.28619	5.37618	5.89847
glucono-?-lactone	177.04	C00198	C6H10O6	5.26365	4.74814	5.09309
Pyrophosphate	176.936	C00013	P2H4O7	4.06927	5.88121	5.01431
citrulline	176.103	C00327	C6H13N3O3	6.99321	5.24257	5.7482
arginine	175.119	C00062	C6H14N4O2	5.16768	4.46427	5.36487
N-acetyl-L-ornithine	175.108	C00437	C7H14N2O3	5.24053	3.72253	3.50804
2-Isopropylmalic acid	175.061	C02504	C7H12O5	7.09934	7.26457	7.43787
allantoate	175.047	C00499	C4H8N4O4	5.39867	5.54994	5.7209
Ascorbic acid	175.025	C00072	C6H8O6	5.55882	6.79995	7.07358
aconitate	173.009	C00417	C6H6O6	7.00266	7.1068	7.32197
sn-glycerol-3-phosphate	171.006	C00093	C3H9O6P	4.07503	4.66684	5.109
1-Methyl-Histidine	170.092	C01152	C7H11N3O2	6.91845	7.22857	7.62468
dihydroxy-acetone-phosphate	168.991	C00111	C3H7O6P	5.26005	4.08328	3.74736
D-glyceraldehdye-3-phosphate	168.991	C00118	C3H7O6P	3.92047	5.05894	3.85046
Uric acid	167.021	C00366	C5H4N4O3	4.71288	6.33962	6.6847
phosphoenolpyruvate	166.975	C00074	C3H5O6P	4.85614	5.0703	5.34466
phenylalanine	166.086	C00079	C9H11NO2	6.08514	5.19349	5.62023
Methionine sulfoxide	166.053	HMDB02005	C5H11NO3S	3.77345	4.7965	5.30964
quinolinate	166.015	C03722	C7H5NO4	3.90747	4.75118	4.86927
Atrolactic acid	165.056	HMDB00475	C9H10O3	4.66769	6.71915	7.1462
Phenyllactic acid	165.056	C01479	C9H10O3	3.50178	6.97029	7.35879
phenylpyruvate	163.04	C00166	C9H8O3	3.88098	5.41499	5.7369
carnitine	162.112	C00318	C7H15NO3	3.77369	6.91365	7.09702
Indole-3-carboxylic acid	161	HMDB03320	C9H7NO2	3.86939	5.94716	6.2119
2-Aminooctanoic acid	160.133	HMDB00991	C8H17NO2	5.43971	5.41773	5.52328
Aminoadipic acid	160.062	C00956	C6H11NO4	6.01314	6.14539	6.4301
allantoin	157.037	C01551	C4H6N4O3	6.84142	7.04669	7.39812
dihydroorotate	157.025	C00337	C5H6N2O4	3.9322	5.40848	5.59223
histidine	156.077	C00135	C6H9N3O2	4.11266	5.32126	5.84887
orotate	155.01	C00295	C5H4N2O4	5.57525	6.19396	6.52768
2,3-dihydroxybenzoic acid	153.019	C00196	C7H6O4	4.80019	5.15876	5.4527
methionine	150.058	C00073	C5H11NO2S	5.26133	4.38323	4.67789
3-methylphenylacetic acid	149.061	HMDB02222	C9H10O2	4.77059	4.71506	5.02626
O-acetyl-L-serine	148.06	C00979	C5H9NO4	7.27926	4.54366	4.79849
glutamate	148.06	C00025	C5H9NO4	4.07626	5.62221	5.85382
lysine	147.113	C00047	C6H14N2O2	5.63328	4.76167	4.9932
glutamine	147.076	C00064	C5H10N2O3	5.3578	6.21892	6.6397
2-Hydroxy-2-methylbutanedioic acid	147.03	C02612	C5H8O5	7.67485	7.66807	7.84815
2-hydroxygluterate	147.03	C02630	C5H8O5	6.53144	6.65785	6.97039
spermidine	146.165	C00315	C7H19N3	4.40439	5.37487	5.17345
Phenylpropiolic acid	145.03	HMDB00563	C9H6O2	6.96912	6.33183	6.49847
a-ketoglutarate	145.014	C00026	C5H6O5	4.9222	4.9134	5.26567
histidinol	142.097	C00860	C6H11N3O	5.13008	4.51029	4.78639
Imidazoleacetic acid	141.066	C02835	C6H8N2O2	3.58705	5.08777	5.52247
Carbamoyl phosphate	139.975	C00169	CH4NO5P	4.20928	4.11256	4.33954
methylnicotinamide	138.079	C02918	C7H9N2O	6.2888	4.48789	4.52373
p-hydroxybenzoate	137.024	C00156	C7H6O3	6.18579	6.21237	6.52974
adenine	136.062	C00147	C5H5N5	4.29811	4.63954	4.83509
Methylcysteine	136.043	HMDB02108	C4H9NO2S	4.31453	4.49705	4.9119
homocysteine	136.043	C00155	C4H9NO2S	3.71672	4.09264	4.75215
anthranilate	136.04	C00108	C7H7NO2	4.78394	5.13354	5.3379
p-aminobenzoate	136.04	C00568	C7H7NO2	3.88098	5.02038	5.35017
hypoxanthine	135.031	C00262	C5H4N4O	4.77733	4.57586	4.24556
aspartate	134.045	C00049	C4H7NO4	5.05494	4.81591	5.06642
ornithine	133.097	C00077	C5H12N2O2	6.31418	5.23526	5.46968
asparagine	133.061	C00152	C4H8N2O3	6.69578	5.40067	5.84626
malate	133.014	C00149	C4H6O5	4.35164	5.89009	6.19765
leucine-isoleucine	132.102	C00123	C6H13NO2	5.8127	5.83564	6.19884
creatine	132.077	C00300	C4H9N3O2	5.11688	5.64736	6.17832
hydroxyproline	132.066	C01157	C5H9NO3	5.17417	4.85399	5.39441
Hydroxyisocaproic acid	131.071	HMDB00746	C6H12O3	4.4042	5.55619	5.81891
oxaloacetate	130.999	C00036	C4H4O5	6.96912	7.07621	7.35286
DL-Pipecolic acid	130.086	C00408	C6H11NO2	6.1975	6.5186	6.85692
N-Acetyl-L-alanine	130.051	C01073	C5H9NO3	3.77526	5.48204	5.97031
2-ketohaxanoic acid	129.056	HMDB01864	C6H10O3	4.67716	4.84007	5.06459
Citraconic acid	129.019	C02226	C5H6O4	5.11261	7.13353	7.29429
Pyroglutamic acid	128.035	C01879	C5H7NO3	4.90287	4.77013	5.01924
thymine	127.05	C00178	C5H6N2O2	3.85038	4.27885	4.54313
taurine	124.007	C00245	C2H7NO3S	3.68849	7.34355	7.69461
nicotinamide	123.055	C00153	C6H6N2O	4.51763	6.42188	6.90658
nicotinate	122.025	C00253	C6H5NO2	5.28604	5.79304	6.15863
threonine	120.066	C00188	C4H9NO3	4.47781	6.10227	6.51484
homoserine	120.066	C00263	C4H9NO3	3.87845	4.55785	3.95632
3-S-methylthiopropionate	119.017	C08276	C4H8O2S	5.24566	5.34285	5.54655
betaine	118.086	C00719	C5H11NO2	6.57743	7.56938	7.59785
indole	118.065	C00463	C8H7N	4.92163	4.18225	4.26987
succinate	117.019	C00042	C4H6O4	5.96398	6.31608	6.44084
Methylmalonic acid	117.019	C02170	C4H6O4	4.18509	6.3459	6.48722
proline	116.071	C00148	C5H9NO2	4.19937	5.63026	6.07764
Guanidoacetic acid	116.047	C00581	C3H7N3O2	3.97648	5.72847	6.04842
2-keto-isovalerate	115.04	C00141	C5H8O3	5.15572	5.31019	5.45096
Maleic acid	115.004	C01384	C4H4O4	5.81338	5.30725	5.53168
fumarate	115.004	C00122	C4H4O4	3.9367	5.23892	5.58868
Creatinine	113.1	C00791	C4H7N3O	5.56876	8.1192	8.25276
uracil	111.02	C00106	C4H4N2O2	4.12842	5.95328	6.22981
cytosine	111	C00380	C4H5N3O	4.23584	5.14666	5.53382
serine	106.05	C00065	C3H7NO3	3.91127	6.11909	6.50185
choline	105.115	C00114	C5H14NO	3.64304	5.27204	5.64842
glycerate	105.019	C00258	C3H6O4	4.69119	5.48165	5.858
dimethylglycine	104.071	C01026	C4H9NO2	3.79273	6.36888	6.76665
4-aminobutyrate	104.071	C00334	C4H9NO2	3.85326	3.96102	4.01984
betaine aldehyde	103.099	C00576	C5H12NO	7.46515	4.40938	4.531
acetoacetate	101.024	C00164	C4H6O3	5.53649	5.55032	5.55393
2-oxobutanoate	101.024	C00109	C4H6O3	5.43678	5.55437	5.60475
alanine	90.055	C00041	C3H7NO2	5.27857	5.39003	5.95765
sarcosine	90.055	C00213	C3H7NO2	4.52716	4.56491	5.21371
lactate	89.0244	C00186	C3H6O3	6.44166	5.65613	5.83734
pyruvate	87.0088	C00022	C3H4O3	6.08904	4.14187	4.06382
glycolate	75.0088	C00160	C2H4O3	3.81117	4.61775	5.06445
glycine	75	C00037	C2H5NO2	4.58963	3.50881	3.98643
glyoxylate	72.9931	C00048	C2H2O3	4.51948	4.31064	4.56066
Urea	61.0396	C00086	CH4N2O	5.24148	7.51198	7.83428
citrate	191.02	C00158	C6H8O7	6.98738	7.34081	7.6489
3-hydroxybuteric acid	104.1045	C01089	C4H8O3	6.19776	6.43255	6.73899
arginosuccinic acid	290.273	C03406	C10H18N4O6	5.55882	5.77073	6.24571
isocitrate	191.02	C00311	C6H8O7	5.15581	6.00913	6.37173
Phosphocreatine	‎211.11	C02305	C4H10N3O5P	6.5663	4.66433	4.72653
Sedoheptulose 1,7-bisphosphate	370.007	C00447	C7H16O13P2	6.35456	4.35105	4.86642
xanthine	152.11	C00385	C5H4N4O2	5.87001	4.46811	4.9206
cholesterol	386.65	C00187	C27H46O	4.24989	5.29556	5.54892
D-glucono-?-lactone-6-phosphate	258.12	C01236	C6H11O9P	5.86461	4.45898	4.49107
N-acetyl-glutamate	189.166	C00624	C7H11NO5	3.41721	5.41458	5.94541
6-Methyladenosine	281.27	C02494	C11H15N5O4	4.48571	4.92195	5.24619
octulose-1,8-bisphosphate	399.01		C5H11O8P	3.82498	4.50512	4.8651
N1-Methyl-2_2-pyridone-3_5-carboximide	152.151	C05842	C7H8N2O2	4.3102	4.00424	4.4017
octulose-8-phosphate	318.171		C5H11O8P	3.59098	3.96103	4.53009
N-acetyl spermidine	244.377	C00612	C9H21N3O	3.41721	3.77769	3.79668
